# Supplementary material for: DNA/RNA Preservation in Glacial Snow and Ice Samples
Source: Front Microbiol. 2022 May 23;13:894893. doi: 10.3389/fmicb.2022.894893 (PMC9168539; doi:10.3389/fmicb.2022.894893)
Supplement: Supplementary file 2 [file Data_Sheet_1.CSV]

	10-F	10-L	10-Z	11-F	11-L	11-Z	12-F	12-L	12-Z	13-F	13-L	13-Z	14-F	14-L	14-Z	Field-BL	Lab-BL	NEG
Archaea;Crenarchaeota;Nitrososphaeria;Nitrososphaerales;Nitrososphaeraceae;uncultured archaeon	NA	NA	NA	NA	NA	4	NA	NA	NA	NA	NA	NA	2	NA	NA	NA	NA	NA
Archaea;Crenarchaeota;Nitrososphaeria;Nitrososphaerales;Nitrososphaeraceae;uncultured crenarchaeote	NA	NA	NA	NA	NA	NA	NA	NA	NA	NA	NA	NA	NA	NA	NA	6	6	NA
Archaea;Halobacterota;Methanomicrobia;Methanomicrobiales;Methanoregulaceae;Methanosphaerula;Methanosphaerula palustris E1-9c	NA	NA	NA	32	7	NA	NA	NA	NA	NA	NA	NA	NA	NA	NA	NA	NA	NA
Archaea;Halobacterota;Methanomicrobia;Methanomicrobiales;Methanoregulaceae;Methanosphaerula;uncultured archaeon	NA	NA	NA	45	10	2	NA	NA	NA	NA	NA	NA	NA	NA	NA	NA	NA	NA
Archaea;Halobacterota;Methanosarcinia;Methanosarciniales;Methanosaetaceae;Methanosaeta;unidentified archaeon	NA	NA	NA	5	1	NA	NA	NA	NA	NA	NA	NA	NA	NA	NA	NA	NA	NA
Archaea;Halobacterota;Methanosarcinia;Methanosarciniales;Methanosarcinaceae;Methanosarcina;permafrost metagenome	NA	NA	NA	14	2	4	NA	NA	NA	NA	NA	NA	2	NA	NA	NA	NA	NA
Archaea;Thermoplasmatota;Thermoplasmata;Methanomassiliicoccales;Methanomassiliicoccaceae;uncultured;metagenome	NA	NA	NA	12	NA	NA	NA	NA	NA	NA	NA	NA	NA	NA	NA	NA	NA	NA
Bacteria;Abditibacteriota;Abditibacteria;Abditibacteriales;Abditibacteriaceae;Abditibacterium;metagenome	NA	NA	NA	5	5	NA	2	NA	2	NA	NA	NA	NA	NA	NA	NA	NA	NA
Bacteria;Abditibacteriota;Abditibacteria;Abditibacteriales;Abditibacteriaceae;Abditibacterium;uncultured bacterium	NA	NA	NA	8	9	6	NA	NA	NA	4	NA	NA	NA	NA	NA	NA	NA	NA
Bacteria;Abditibacteriota;Abditibacteria;Abditibacteriales;Abditibacteriaceae;Abditibacterium;uncultured Carnobacterium sp.	NA	NA	NA	3	4	2	NA	NA	NA	NA	NA	NA	NA	NA	NA	NA	NA	NA
Bacteria;Acidobacteriota;Acidobacteriae;Acidobacteriales;Acidobacteriaceae (Subgroup 1);Acidicapsa;Acidicapsa acidisoli	NA	NA	NA	15	9	NA	NA	NA	NA	NA	NA	NA	NA	NA	NA	NA	NA	NA
Bacteria;Acidobacteriota;Acidobacteriae;Acidobacteriales;Acidobacteriaceae (Subgroup 1);Acidicapsa;Acidicapsa ligni	NA	NA	NA	65	5	NA	2	NA	NA	NA	NA	NA	NA	NA	NA	NA	NA	NA
Bacteria;Acidobacteriota;Acidobacteriae;Acidobacteriales;Acidobacteriaceae (Subgroup 1);Acidicapsa;mine drainage metagenome	NA	NA	NA	36	10	NA	NA	NA	NA	NA	NA	NA	NA	NA	NA	NA	NA	NA
Bacteria;Acidobacteriota;Acidobacteriae;Acidobacteriales;Acidobacteriaceae (Subgroup 1);Acidicapsa;uncultured bacterium	NA	NA	NA	29	16	NA	NA	NA	NA	NA	NA	NA	NA	NA	NA	NA	NA	NA
Bacteria;Acidobacteriota;Acidobacteriae;Acidobacteriales;Acidobacteriaceae (Subgroup 1);Edaphobacter;Edaphobacter sp.	NA	NA	NA	6	NA	NA	NA	NA	NA	NA	NA	NA	NA	NA	NA	NA	NA	NA
Bacteria;Acidobacteriota;Acidobacteriae;Acidobacteriales;Acidobacteriaceae (Subgroup 1);Edaphobacter;metagenome	9	NA	NA	12	2	NA	NA	NA	NA	4	NA	2	NA	NA	NA	NA	NA	NA
Bacteria;Acidobacteriota;Acidobacteriae;Acidobacteriales;Acidobacteriaceae (Subgroup 1);Granulicella;Acidobacteriales bacterium 59-55	NA	NA	NA	7	3	2	NA	NA	NA	NA	NA	NA	NA	NA	NA	NA	NA	NA
Bacteria;Acidobacteriota;Acidobacteriae;Acidobacteriales;Acidobacteriaceae (Subgroup 1);Granulicella;Granulicella arctica	29	2	NA	68	21	4	NA	NA	NA	9	NA	NA	NA	NA	NA	NA	NA	NA
Bacteria;Acidobacteriota;Acidobacteriae;Acidobacteriales;Acidobacteriaceae (Subgroup 1);Granulicella;Granulicella tundricola MP5ACTX9	NA	NA	NA	4	6	NA	NA	NA	NA	NA	NA	NA	NA	NA	NA	NA	NA	NA
Bacteria;Acidobacteriota;Acidobacteriae;Acidobacteriales;Acidobacteriaceae (Subgroup 1);Granulicella;metagenome	63	12	3	102	21	8	2	NA	NA	12	NA	NA	4	NA	NA	NA	NA	NA
Bacteria;Acidobacteriota;Acidobacteriae;Acidobacteriales;Acidobacteriaceae (Subgroup 1);Granulicella;uncultured Acidobacteria bacterium	25	7	NA	65	20	4	NA	4	1	4	NA	NA	2	NA	NA	NA	NA	NA
Bacteria;Acidobacteriota;Acidobacteriae;Acidobacteriales;Acidobacteriaceae (Subgroup 1);Granulicella;uncultured actinobacterium	NA	NA	NA	NA	NA	4	NA	NA	NA	NA	NA	2	NA	NA	NA	NA	NA	NA
Bacteria;Acidobacteriota;Acidobacteriae;Acidobacteriales;Acidobacteriaceae (Subgroup 1);Granulicella;uncultured bacterium	77	12	8	336	75	9	14	6	8	77	NA	4	17	NA	NA	NA	NA	NA
Bacteria;Acidobacteriota;Acidobacteriae;Acidobacteriales;Acidobacteriaceae (Subgroup 1);Granulicella;uncultured soil bacterium	35	10	NA	146	70	15	NA	6	NA	15	2	NA	5	NA	NA	NA	NA	NA
Bacteria;Acidobacteriota;Acidobacteriae;Acidobacteriales;Acidobacteriaceae (Subgroup 1);Occallatibacter;uncultured Acidobacteria bacterium	NA	NA	NA	14	2	NA	2	NA	NA	NA	NA	NA	NA	NA	NA	NA	NA	NA
Bacteria;Acidobacteriota;Acidobacteriae;Acidobacteriales;Acidobacteriaceae (Subgroup 1);Occallatibacter;uncultured Acidobacterium sp.	NA	NA	NA	9	NA	NA	NA	NA	NA	NA	NA	NA	NA	NA	NA	NA	NA	NA
Bacteria;Acidobacteriota;Acidobacteriae;Acidobacteriales;Acidobacteriaceae (Subgroup 1);Occallatibacter;uncultured bacterium	8	NA	NA	11	6	2	NA	NA	NA	NA	NA	NA	NA	NA	NA	NA	NA	NA
Bacteria;Acidobacteriota;Acidobacteriae;Acidobacteriales;Acidobacteriaceae (Subgroup 1);Occallatibacter;uncultured eubacterium WD213	NA	NA	NA	NA	NA	NA	NA	NA	NA	NA	NA	NA	NA	NA	4	2	NA	NA
Bacteria;Acidobacteriota;Acidobacteriae;Acidobacteriales;Acidobacteriaceae (Subgroup 1);Terriglobus;metagenome	4	NA	NA	4	2	NA	NA	NA	NA	NA	NA	NA	NA	NA	NA	NA	NA	NA
Bacteria;Acidobacteriota;Acidobacteriae;Acidobacteriales;Acidobacteriaceae (Subgroup 1);Terriglobus;Terriglobus saanensis SP1PR4	NA	NA	NA	9	4	NA	NA	NA	NA	NA	NA	NA	NA	NA	NA	NA	NA	NA
Bacteria;Acidobacteriota;Acidobacteriae;Acidobacteriales;Acidobacteriaceae (Subgroup 1);uncultured;uncultured Acidobacteria bacterium	NA	NA	NA	20	6	NA	NA	NA	NA	NA	NA	NA	NA	NA	NA	NA	NA	NA
Bacteria;Acidobacteriota;Acidobacteriae;Acidobacteriales;Acidobacteriaceae (Subgroup 1);uncultured;uncultured bacterium	NA	NA	NA	203	73	19	NA	NA	NA	NA	NA	NA	NA	2	NA	2	NA	NA
Bacteria;Acidobacteriota;Acidobacteriae;Acidobacteriales;Koribacteraceae;Candidatus Koribacter;uncultured bacterium	NA	NA	NA	5	NA	NA	NA	NA	NA	NA	NA	NA	NA	4	4	1	NA	2
Bacteria;Acidobacteriota;Acidobacteriae;Acidobacteriales;uncultured;uncultured Acidobacteria bacterium	NA	NA	NA	290	198	18	NA	NA	NA	2	NA	NA	NA	NA	NA	1	NA	NA
Bacteria;Acidobacteriota;Acidobacteriae;Acidobacteriales;uncultured;uncultured Acidobacteriaceae bacterium	NA	NA	NA	4	2	NA	NA	NA	NA	NA	NA	NA	NA	NA	NA	NA	NA	NA
Bacteria;Acidobacteriota;Acidobacteriae;Acidobacteriales;uncultured;uncultured bacterium	4	2	NA	2975	1508	143	2	9	10	NA	NA	NA	6	6	2	2	4	2
Bacteria;Acidobacteriota;Acidobacteriae;AKIW659;uncultured bacterium	NA	NA	2	NA	3	2	NA	NA	NA	2	NA	NA	NA	NA	NA	NA	NA	NA
Bacteria;Acidobacteriota;Acidobacteriae;AKIW659;uncultured soil bacterium	NA	NA	NA	2	4	NA	NA	NA	NA	NA	NA	NA	NA	NA	NA	NA	NA	NA
Bacteria;Acidobacteriota;Acidobacteriae;AMGG11;uncultured Acidobacteriaceae bacterium	NA	NA	NA	NA	2	NA	NA	NA	2	NA	NA	2	NA	NA	5	2	NA	NA
Bacteria;Acidobacteriota;Acidobacteriae;Bryobacterales;Bryobacteraceae;Bryobacter;Acidobacteriaceae bacterium KBS 96	NA	2	2	NA	2	14	NA	NA	NA	NA	2	1	NA	2	8	6	2	NA
Bacteria;Acidobacteriota;Acidobacteriae;Bryobacterales;Bryobacteraceae;Bryobacter;Bryobacter aggregatus	NA	NA	NA	NA	NA	NA	NA	NA	NA	NA	NA	NA	82	NA	NA	NA	NA	NA
Bacteria;Acidobacteriota;Acidobacteriae;Bryobacterales;Bryobacteraceae;Bryobacter;metagenome	33	17	8	677	275	26	52	30	46	16	NA	NA	112	21	10	2	NA	NA
Bacteria;Acidobacteriota;Acidobacteriae;Bryobacterales;Bryobacteraceae;Bryobacter;uncultured Acidobacteria bacterium	22	4	NA	562	218	16	17	14	10	3	3	NA	21	6	2	4	8	NA
Bacteria;Acidobacteriota;Acidobacteriae;Bryobacterales;Bryobacteraceae;Bryobacter;uncultured Acidobacteriaceae bacterium	NA	NA	NA	7	6	NA	2	NA	NA	NA	NA	NA	1	NA	NA	NA	NA	NA
Bacteria;Acidobacteriota;Acidobacteriae;Bryobacterales;Bryobacteraceae;Bryobacter;uncultured bacterium	56	30	10	1345	459	62	111	59	67	13	4	2	71	9	27	10	11	NA
Bacteria;Acidobacteriota;Acidobacteriae;GOUTB8;uncultured bacterium	NA	8	10	12	29	57	NA	NA	NA	4	10	9	NA	12	70	60	34	NA
Bacteria;Acidobacteriota;Acidobacteriae;Paludibaculum;metagenome	NA	NA	NA	54	10	4	NA	NA	NA	NA	NA	NA	24	NA	NA	NA	NA	NA
Bacteria;Acidobacteriota;Acidobacteriae;Paludibaculum;Paludibaculum fermentans	NA	NA	NA	4	2	4	NA	NA	NA	NA	NA	NA	NA	NA	NA	NA	NA	NA
Bacteria;Acidobacteriota;Acidobacteriae;Paludibaculum;uncultured Acidobacteria bacterium	NA	9	13	8	11	24	NA	NA	NA	NA	NA	2	6	2	29	29	9	NA
Bacteria;Acidobacteriota;Acidobacteriae;Paludibaculum;uncultured bacterium	11	60	151	152	289	495	6	NA	2	16	41	31	100	88	557	461	221	NA
Bacteria;Acidobacteriota;Acidobacteriae;Paludibaculum;uncultured bacterium SHA-18	NA	NA	4	NA	NA	2	NA	NA	NA	NA	NA	NA	NA	2	5	NA	NA	NA
Bacteria;Acidobacteriota;Acidobacteriae;PAUC26f;uncultured bacterium	NA	NA	NA	NA	2	2	NA	NA	NA	NA	NA	NA	NA	1	NA	1	NA	NA
Bacteria;Acidobacteriota;Acidobacteriae;Solibacterales;Solibacteraceae;Candidatus Solibacter;Candidatus Solibacter usitatus Ellin6076	NA	NA	NA	14	4	NA	12	8	9	NA	NA	NA	2	NA	2	NA	NA	NA
Bacteria;Acidobacteriota;Acidobacteriae;Solibacterales;Solibacteraceae;Candidatus Solibacter;metagenome	NA	3	4	166	70	20	125	33	62	NA	NA	1	11	4	4	2	2	NA
Bacteria;Acidobacteriota;Acidobacteriae;Solibacterales;Solibacteraceae;Candidatus Solibacter;uncultured Acidobacteria bacterium	30	9	NA	1244	371	48	1041	257	317	16	NA	NA	58	4	4	6	NA	NA
Bacteria;Acidobacteriota;Acidobacteriae;Solibacterales;Solibacteraceae;Candidatus Solibacter;uncultured Acidobacterium sp.	NA	NA	NA	34	3	2	8	6	NA	NA	NA	NA	NA	NA	NA	NA	NA	NA
Bacteria;Acidobacteriota;Acidobacteriae;Solibacterales;Solibacteraceae;Candidatus Solibacter;uncultured bacterium	22	14	7	2673	875	137	922	269	310	18	NA	4	68	15	7	6	2	2
Bacteria;Acidobacteriota;Acidobacteriae;Solibacterales;Solibacteraceae;Candidatus Solibacter;uncultured Edaphobacter sp.	NA	NA	NA	6	2	NA	NA	NA	NA	NA	NA	NA	NA	NA	NA	2	NA	NA
Bacteria;Acidobacteriota;Acidobacteriae;Solibacterales;Solibacteraceae;Candidatus Solibacter;uncultured eubacterium WD205	NA	NA	NA	2	NA	NA	NA	NA	NA	NA	NA	NA	4	NA	NA	NA	NA	NA
Bacteria;Acidobacteriota;Acidobacteriae;Solibacterales;Solibacteraceae;Candidatus Solibacter;uncultured forest soil bacterium	NA	NA	NA	22	12	NA	NA	NA	NA	NA	NA	NA	NA	NA	NA	NA	NA	NA
Bacteria;Acidobacteriota;Acidobacteriae;Solibacterales;Solibacteraceae;Candidatus Solibacter;uncultured proteobacterium	NA	NA	2	14	3	NA	NA	NA	NA	NA	NA	NA	4	2	NA	NA	NA	NA
Bacteria;Acidobacteriota;Acidobacteriae;Solibacterales;Solibacteraceae;Candidatus Solibacter;uncultured soil bacterium	NA	NA	NA	81	39	9	82	28	26	NA	NA	NA	NA	NA	NA	NA	NA	NA
Bacteria;Acidobacteriota;Acidobacteriae;Subgroup 13;uncultured Acidobacteria bacterium	NA	NA	2	NA	5	7	NA	NA	NA	2	2	NA	NA	4	18	4	2	NA
Bacteria;Acidobacteriota;Acidobacteriae;Subgroup 13;uncultured bacterium	NA	4	4	NA	4	13	NA	NA	NA	NA	NA	NA	NA	4	22	NA	7	NA
Bacteria;Acidobacteriota;Acidobacteriae;Subgroup 15;uncultured bacterium	NA	NA	NA	NA	2	NA	2	NA	2	NA	NA	NA	NA	NA	NA	NA	NA	NA
Bacteria;Acidobacteriota;Acidobacteriae;Subgroup 2;uncultured Acidobacteria bacterium	NA	1	NA	16	18	NA	2	NA	NA	NA	NA	NA	2	NA	NA	NA	NA	NA
Bacteria;Acidobacteriota;Acidobacteriae;Subgroup 2;uncultured bacterium	NA	4	2	589	203	44	NA	NA	NA	NA	4	2	14	6	2	18	6	NA
Bacteria;Acidobacteriota;Aminicenantia;Aminicenantales;uncultured bacterium	NA	NA	NA	2	NA	NA	NA	NA	2	NA	NA	NA	NA	NA	NA	2	NA	NA
Bacteria;Acidobacteriota;Blastocatellia;11-24;uncultured Acidobacteria bacterium	NA	2	NA	NA	6	8	2	NA	NA	NA	2	NA	NA	2	2	4	4	NA
Bacteria;Acidobacteriota;Blastocatellia;11-24;uncultured bacterium	NA	3	6	2	2	10	NA	NA	NA	4	NA	2	NA	NA	8	9	6	NA
Bacteria;Acidobacteriota;Blastocatellia;Blastocatellales;Blastocatellaceae;Blastocatella;uncultured bacterium	NA	NA	12	2	12	20	NA	NA	NA	NA	3	2	NA	4	40	18	11	NA
Bacteria;Acidobacteriota;Blastocatellia;Blastocatellales;Blastocatellaceae;Blastocatella;uncultured Terriglobus sp.	NA	NA	NA	NA	NA	NA	NA	NA	NA	NA	2	2	NA	NA	NA	NA	2	NA
Bacteria;Acidobacteriota;Blastocatellia;Blastocatellales;Blastocatellaceae;JGI 0001001-H03;uncultured bacterium	16	92	176	18	346	578	NA	NA	2	32	60	48	20	100	674	548	324	NA
Bacteria;Acidobacteriota;Blastocatellia;Blastocatellales;Blastocatellaceae;uncultured;uncultured Acidobacteria bacterium	17	NA	NA	NA	NA	NA	NA	NA	2	NA	NA	NA	NA	NA	NA	NA	NA	NA
Bacteria;Acidobacteriota;Blastocatellia;Blastocatellales;Blastocatellaceae;uncultured;uncultured bacterium	NA	NA	NA	NA	NA	NA	NA	NA	NA	NA	NA	2	NA	4	2	2	NA	NA
Bacteria;Acidobacteriota;Blastocatellia;Chloracidobacteriales;Chloracidobacteriaceae;Chloracidobacterium;uncultured Acidobacteria bacterium	6	28	67	10	107	211	NA	NA	NA	10	23	18	8	24	228	184	137	NA
Bacteria;Acidobacteriota;Blastocatellia;DS-100;uncultured Acidobacteria bacterium	NA	NA	4	NA	5	2	NA	NA	NA	NA	NA	NA	NA	NA	NA	NA	NA	NA
Bacteria;Acidobacteriota;Blastocatellia;DS-100;uncultured bacterium	NA	NA	4	NA	4	NA	NA	NA	NA	NA	NA	2	NA	2	14	7	6	NA
Bacteria;Acidobacteriota;Blastocatellia;Pyrinomonadales;Pyrinomonadaceae;Pyrinomonas;Pyrinomonas methylaliphatogenes	NA	2	8	NA	30	18	NA	NA	NA	NA	2	NA	NA	7	14	15	13	NA
Bacteria;Acidobacteriota;Blastocatellia;Pyrinomonadales;Pyrinomonadaceae;Pyrinomonas;uncultured bacterium	NA	NA	NA	NA	8	12	2	NA	NA	NA	NA	2	NA	3	9	6	8	NA
Bacteria;Acidobacteriota;Blastocatellia;Pyrinomonadales;Pyrinomonadaceae;RB41;Brevitalea deliciosa	NA	NA	3	2	3	6	NA	NA	NA	NA	2	NA	NA	NA	8	12	2	NA
Bacteria;Acidobacteriota;Blastocatellia;Pyrinomonadales;Pyrinomonadaceae;RB41;uncultured Acidobacteria bacterium	NA	3	2	10	4	8	2	NA	NA	NA	2	NA	NA	NA	6	10	2	NA
Bacteria;Acidobacteriota;Blastocatellia;Pyrinomonadales;Pyrinomonadaceae;RB41;uncultured Acidobacterium sp.	NA	NA	NA	NA	7	4	NA	NA	NA	NA	NA	NA	NA	NA	6	2	NA	NA
Bacteria;Acidobacteriota;Blastocatellia;Pyrinomonadales;Pyrinomonadaceae;RB41;uncultured bacterium	NA	NA	8	6	16	18	12	NA	9	NA	4	NA	2	6	19	12	11	NA
Bacteria;Acidobacteriota;Blastocatellia;Pyrinomonadales;Pyrinomonadaceae;RB41;uncultured organism	NA	NA	NA	NA	4	4	NA	NA	NA	NA	NA	NA	NA	NA	10	4	NA	NA
Bacteria;Acidobacteriota;Holophagae;Holophagales;Holophagaceae;Geothrix;Geothrix fermentans DSM 14018	NA	NA	NA	6	2	2	NA	NA	NA	NA	NA	NA	NA	NA	NA	NA	NA	NA
Bacteria;Acidobacteriota;Holophagae;Holophagales;Holophagaceae;Geothrix;metagenome	NA	NA	NA	4	2	NA	NA	NA	NA	NA	NA	NA	NA	NA	NA	NA	NA	NA
Bacteria;Acidobacteriota;Holophagae;Holophagales;Holophagaceae;Geothrix;uncultured Acidobacteria bacterium	NA	NA	NA	5	NA	NA	NA	NA	NA	NA	NA	NA	NA	1	NA	NA	NA	NA
Bacteria;Acidobacteriota;Holophagae;Holophagales;Holophagaceae;Geothrix;uncultured bacterium	NA	NA	NA	13	6	4	NA	NA	2	NA	NA	NA	10	2	2	NA	NA	NA
Bacteria;Acidobacteriota;Holophagae;Holophagales;Holophagaceae;uncultured bacterium	NA	NA	NA	21	2	NA	NA	NA	NA	NA	NA	NA	6	4	NA	NA	NA	NA
Bacteria;Acidobacteriota;Holophagae;Holophagales;Holophagaceae;uncultured;uncultured bacterium	NA	NA	NA	7	8	NA	2	NA	NA	NA	NA	NA	6	NA	NA	NA	NA	NA
Bacteria;Acidobacteriota;Holophagae;Subgroup 7;freshwater sediment metagenome	NA	NA	NA	52	22	4	NA	NA	NA	NA	NA	NA	13	NA	4	NA	NA	NA
Bacteria;Acidobacteriota;Holophagae;Subgroup 7;uncultured bacterium	NA	3	NA	21	6	41	8	NA	NA	NA	NA	2	4	2	7	NA	NA	NA
Bacteria;Acidobacteriota;Subgroup 22;uncultured bacterium	NA	NA	NA	NA	NA	NA	NA	NA	2	NA	NA	NA	NA	1	2	NA	1	NA
Bacteria;Acidobacteriota;Subgroup 26;uncultured bacterium	NA	NA	NA	NA	2	8	NA	NA	NA	NA	NA	NA	NA	NA	2	10	2	NA
Bacteria;Acidobacteriota;Subgroup 26;uncultured marine microorganism	NA	NA	NA	NA	NA	4	NA	NA	NA	NA	NA	NA	NA	NA	NA	2	NA	NA
Bacteria;Acidobacteriota;Subgroup 5;uncultured bacterium	NA	NA	NA	2	NA	2	NA	NA	NA	NA	NA	NA	2	NA	NA	NA	2	NA
Bacteria;Acidobacteriota;Thermoanaerobaculia;Thermoanaerobaculales;Thermoanaerobaculaceae;Subgroup 10;uncultured bacterium	NA	NA	NA	NA	3	7	NA	8	2	NA	NA	NA	NA	NA	4	2	NA	NA
Bacteria;Acidobacteriota;Thermoanaerobaculia;Thermoanaerobaculales;Thermoanaerobaculaceae;Thermoanaerobaculum;metagenome	NA	2	NA	2	4	10	NA	NA	NA	NA	NA	NA	2	2	10	2	4	NA
Bacteria;Acidobacteriota;Vicinamibacteria;Subgroup 17;uncultured bacterium	NA	2	NA	NA	NA	NA	2	8	NA	2	NA	NA	NA	NA	NA	NA	NA	NA
Bacteria;Acidobacteriota;Vicinamibacteria;Vicinamibacterales;uncultured;metagenome	NA	NA	NA	NA	NA	NA	6	4	2	NA	NA	NA	2	NA	NA	NA	NA	NA
Bacteria;Acidobacteriota;Vicinamibacteria;Vicinamibacterales;uncultured;uncultured Acidobacteria bacterium	18	NA	NA	73	43	12	NA	NA	NA	17	2	NA	5	3	NA	NA	NA	NA
Bacteria;Acidobacteriota;Vicinamibacteria;Vicinamibacterales;uncultured;uncultured bacterium	12	3	NA	82	61	20	38	4	NA	9	NA	NA	12	3	12	NA	NA	NA
Bacteria;Acidobacteriota;Vicinamibacteria;Vicinamibacterales;Vicinamibacteraceae;Luteitalea;uncultured sludge bacterium A22	NA	NA	NA	7	1	NA	NA	NA	NA	2	NA	NA	NA	1	NA	NA	NA	NA
Bacteria;Acidobacteriota;Vicinamibacteria;Vicinamibacterales;Vicinamibacteraceae;uncultured bacterium	NA	NA	NA	4	6	NA	6	NA	NA	NA	NA	NA	2	3	NA	2	NA	NA
Bacteria;Acidobacteriota;Vicinamibacteria;Vicinamibacterales;Vicinamibacteraceae;uncultured proteobacterium	NA	NA	NA	3	NA	2	NA	NA	NA	NA	NA	NA	10	NA	NA	NA	NA	NA
Bacteria;Actinobacteriota;Acidimicrobiia;Acidimicrobiales;Acidimicrobiaceae;Acidithrix;uncultured bacterium	204	18	6	33	22	10	662	308	293	6	NA	NA	1	NA	NA	NA	NA	NA
Bacteria;Actinobacteriota;Acidimicrobiia;IMCC26256;metagenome	NA	NA	NA	14	NA	NA	NA	NA	NA	NA	NA	NA	NA	NA	NA	NA	NA	NA
Bacteria;Actinobacteriota;Acidimicrobiia;IMCC26256;uncultured bacterium	NA	NA	6	30	10	7	NA	NA	NA	NA	4	4	2	8	4	2	NA	NA
Bacteria;Actinobacteriota;Acidimicrobiia;IMCC26256;uncultured Ferrimicrobium sp.	NA	NA	4	6	2	NA	NA	NA	NA	NA	NA	NA	NA	NA	NA	2	NA	NA
Bacteria;Actinobacteriota;Acidimicrobiia;Microtrichales;Iamiaceae;Iamia;metagenome	NA	NA	NA	5	NA	2	NA	NA	NA	NA	NA	NA	2	NA	NA	NA	NA	NA
Bacteria;Actinobacteriota;Acidimicrobiia;Microtrichales;Iamiaceae;Iamia;uncultured bacterium	NA	NA	NA	2	NA	4	NA	NA	NA	NA	NA	NA	NA	NA	NA	NA	NA	NA
Bacteria;Actinobacteriota;Acidimicrobiia;Microtrichales;Ilumatobacteraceae;CL500-29 marine group;groundwater metagenome	NA	NA	NA	11	4	NA	NA	NA	NA	NA	NA	NA	8	NA	NA	NA	NA	NA
Bacteria;Actinobacteriota;Acidimicrobiia;Microtrichales;Ilumatobacteraceae;CL500-29 marine group;Iamia sp. T2-YC6790	NA	NA	NA	30	8	NA	NA	NA	NA	NA	NA	NA	6	NA	NA	NA	NA	NA
Bacteria;Actinobacteriota;Acidimicrobiia;Microtrichales;Ilumatobacteraceae;CL500-29 marine group;metagenome	9	1	4	218	79	12	35	14	9	5	NA	NA	76	4	4	2	NA	NA
Bacteria;Actinobacteriota;Acidimicrobiia;Microtrichales;Ilumatobacteraceae;CL500-29 marine group;uncultured bacterium	9	1	NA	100	49	NA	23	10	NA	3	NA	NA	61	NA	5	NA	NA	NA
Bacteria;Actinobacteriota;Acidimicrobiia;Microtrichales;Ilumatobacteraceae;Ilumatobacter;metagenome	NA	NA	NA	NA	NA	NA	6	6	NA	NA	NA	NA	NA	NA	NA	NA	NA	NA
Bacteria;Actinobacteriota;Acidimicrobiia;Microtrichales;Ilumatobacteraceae;uncultured;uncultured bacterium	NA	NA	NA	10	NA	6	NA	5	NA	NA	NA	NA	9	2	4	NA	NA	NA
Bacteria;Actinobacteriota;Acidimicrobiia;Microtrichales;metagenome	NA	NA	NA	30	13	3	NA	NA	NA	NA	NA	NA	8	NA	NA	NA	NA	NA
Bacteria;Actinobacteriota;Acidimicrobiia;Microtrichales;Microtrichaceae;IMCC26207;uncultured bacterium	NA	NA	NA	9	2	NA	NA	NA	NA	NA	NA	NA	2	NA	NA	NA	NA	NA
Bacteria;Actinobacteriota;Acidimicrobiia;Microtrichales;Microtrichaceae;Sva0996 marine group;uncultured actinobacterium	NA	NA	NA	10	7	NA	NA	NA	NA	NA	NA	NA	NA	2	NA	NA	NA	NA
Bacteria;Actinobacteriota;Acidimicrobiia;Microtrichales;Microtrichaceae;uncultured;metagenome	NA	NA	NA	5	NA	2	NA	NA	NA	NA	NA	NA	1	NA	NA	NA	NA	NA
Bacteria;Actinobacteriota;Acidimicrobiia;Microtrichales;uncultured;uncultured actinobacterium	4	NA	NA	4	3	8	NA	NA	NA	NA	NA	NA	8	NA	NA	NA	NA	NA
Bacteria;Actinobacteriota;Acidimicrobiia;Microtrichales;uncultured;uncultured Actinomycetales bacterium	NA	NA	NA	37	7	NA	NA	NA	NA	NA	NA	NA	4	2	NA	NA	NA	NA
Bacteria;Actinobacteriota;Acidimicrobiia;Microtrichales;uncultured;uncultured bacterium	NA	2	2	69	24	4	NA	NA	NA	4	NA	NA	29	1	NA	2	2	NA
Bacteria;Actinobacteriota;Acidimicrobiia;uncultured;uncultured Actinomycetales bacterium	NA	NA	NA	9	NA	2	NA	NA	NA	NA	NA	NA	2	1	NA	NA	NA	NA
Bacteria;Actinobacteriota;Acidimicrobiia;uncultured;uncultured bacterium	NA	NA	NA	120	41	18	NA	NA	NA	4	NA	NA	48	6	10	NA	NA	NA
Bacteria;Actinobacteriota;Actinobacteria;Actinomycetales;Actinomycetaceae;Actinomyces;Actinomyces gerencseriae DSM 6844	6	NA	NA	NA	NA	NA	2	NA	NA	NA	NA	NA	NA	NA	2	NA	NA	NA
Bacteria;Actinobacteriota;Actinobacteria;Actinomycetales;Actinomycetaceae;Actinomyces;Actinomyces sp. 2129	NA	NA	NA	2	NA	2	10	NA	8	NA	NA	NA	NA	NA	4	NA	NA	NA
Bacteria;Actinobacteriota;Actinobacteria;Actinomycetales;Actinomycetaceae;Actinomyces;Actinomyces sp. oral clone EP053	NA	NA	NA	NA	NA	NA	2	NA	2	NA	NA	NA	NA	NA	NA	2	2	NA
Bacteria;Actinobacteriota;Actinobacteria;Actinomycetales;Actinomycetaceae;Actinomyces;Actinomyces sp. oral taxon 414	NA	NA	NA	NA	NA	NA	NA	NA	NA	NA	NA	NA	NA	NA	NA	6	NA	NA
Bacteria;Actinobacteriota;Actinobacteria;Actinomycetales;Actinomycetaceae;Actinomyces;Actinomyces sp. oral taxon 897	NA	NA	NA	NA	NA	NA	NA	NA	NA	NA	NA	NA	NA	NA	NA	8	NA	NA
Bacteria;Actinobacteriota;Actinobacteria;Actinomycetales;Actinomycetaceae;Actinomyces;uncultured bacterium	6	NA	NA	NA	4	NA	2	NA	NA	NA	NA	NA	NA	2	2	5	NA	NA
Bacteria;Actinobacteriota;Actinobacteria;Bifidobacteriales;Bifidobacteriaceae;Bifidobacterium;Bifidobacterium asteroides	NA	NA	NA	NA	NA	NA	NA	NA	NA	NA	NA	NA	NA	NA	NA	NA	16	NA
Bacteria;Actinobacteriota;Actinobacteria;Bifidobacteriales;Bifidobacteriaceae;Bifidobacterium;Bifidobacterium asteroides PRL2011	NA	NA	NA	NA	NA	NA	NA	NA	NA	NA	NA	NA	NA	NA	NA	NA	8	NA
Bacteria;Actinobacteriota;Actinobacteria;Bifidobacteriales;Bifidobacteriaceae;Gardnerella;Gardnerella vaginalis	NA	NA	NA	NA	NA	NA	NA	NA	NA	NA	NA	2	NA	NA	2	4	2	NA
Bacteria;Actinobacteriota;Actinobacteria;Bifidobacteriales;Bifidobacteriaceae;Scardovia;Scardovia inopinata JCM 12537	NA	NA	NA	NA	NA	NA	NA	4	2	NA	NA	NA	NA	NA	NA	NA	NA	NA
Bacteria;Actinobacteriota;Actinobacteria;Catenulisporales;Actinospicaceae;Actinospica;uncultured bacterium	6	2	NA	NA	2	2	NA	NA	NA	NA	NA	NA	NA	NA	NA	NA	NA	NA
Bacteria;Actinobacteriota;Actinobacteria;Corynebacteriales;Corynebacteriaceae;Corynebacterium;Corynebacterium casei LMG S-19264	NA	NA	NA	NA	NA	NA	NA	NA	NA	NA	NA	NA	NA	4	2	2	NA	NA
Bacteria;Actinobacteriota;Actinobacteria;Corynebacteriales;Corynebacteriaceae;Corynebacterium;Corynebacterium humireducens NBRC 106098 = DSM 45392	89	1	2	33	8	NA	20	9	2	4	2	NA	NA	NA	NA	NA	NA	NA
Bacteria;Actinobacteriota;Actinobacteria;Corynebacteriales;Corynebacteriaceae;Corynebacterium;Corynebacterium pseudodiphtheriticum	NA	NA	NA	NA	NA	NA	NA	NA	NA	NA	NA	NA	NA	NA	NA	NA	6	NA
Bacteria;Actinobacteriota;Actinobacteria;Corynebacteriales;Corynebacteriaceae;Corynebacterium;Corynebacterium pseudogenitalium ATCC 33035	NA	NA	NA	NA	7	8	NA	NA	NA	NA	2	NA	NA	2	8	12	4	NA
Bacteria;Actinobacteriota;Actinobacteria;Corynebacteriales;Corynebacteriaceae;Corynebacterium;Corynebacterium segmentosum	NA	NA	NA	NA	2	NA	NA	NA	NA	NA	2	NA	NA	NA	4	NA	3	NA
Bacteria;Actinobacteriota;Actinobacteria;Corynebacteriales;Corynebacteriaceae;Corynebacterium;Corynebacterium sp. SN14	NA	2	NA	NA	NA	NA	NA	NA	NA	2	NA	NA	NA	NA	NA	2	2	NA
Bacteria;Actinobacteriota;Actinobacteria;Corynebacteriales;Corynebacteriaceae;Corynebacterium;Corynebacterium sphenisci DSM 44792	15	4	5	2	NA	NA	1	NA	NA	9	NA	2	NA	NA	NA	NA	NA	NA
Bacteria;Actinobacteriota;Actinobacteria;Corynebacteriales;Corynebacteriaceae;Corynebacterium;Corynebacterium ureicelerivorans	NA	NA	NA	NA	NA	14	NA	NA	NA	NA	NA	NA	NA	NA	4	NA	2	NA
Bacteria;Actinobacteriota;Actinobacteria;Corynebacteriales;Corynebacteriaceae;Corynebacterium;Corynebacterium xerosis	NA	3	NA	2	3	NA	NA	NA	NA	NA	NA	NA	NA	NA	NA	NA	NA	NA
Bacteria;Actinobacteriota;Actinobacteria;Corynebacteriales;Corynebacteriaceae;Corynebacterium;uncultured bacterium	NA	NA	NA	NA	1	18	NA	NA	NA	NA	NA	NA	4	6	10	26	15	2
Bacteria;Actinobacteriota;Actinobacteria;Corynebacteriales;Corynebacteriaceae;Corynebacterium;unidentified	7	NA	NA	NA	NA	NA	NA	NA	NA	NA	NA	2	NA	NA	NA	NA	NA	NA
Bacteria;Actinobacteriota;Actinobacteria;Corynebacteriales;Corynebacteriaceae;Lawsonella;uncultured actinobacterium	NA	NA	NA	NA	2	NA	NA	NA	NA	NA	NA	NA	NA	NA	2	4	2	NA
Bacteria;Actinobacteriota;Actinobacteria;Corynebacteriales;Corynebacteriales Incertae Sedis;Tomitella;Tomitella cavernea	22	2	5	12	NA	NA	28	18	65	2	NA	2	NA	NA	NA	NA	NA	NA
Bacteria;Actinobacteriota;Actinobacteria;Corynebacteriales;Dietziaceae;Dietzia;Dietzia lutea	8	NA	NA	NA	2	NA	NA	NA	10	2	NA	NA	NA	NA	NA	NA	2	NA
Bacteria;Actinobacteriota;Actinobacteria;Corynebacteriales;Mycobacteriaceae;Hoyosella;Hoyosella subflava DQS3-9A1	NA	NA	NA	9	2	NA	NA	NA	1	3	NA	NA	NA	NA	NA	NA	NA	NA
Bacteria;Actinobacteriota;Actinobacteria;Corynebacteriales;Mycobacteriaceae;Mycobacterium;Mycobacterium leprae	44	NA	2	6	NA	NA	24	12	49	7	2	NA	NA	NA	NA	NA	NA	NA
Bacteria;Actinobacteriota;Actinobacteria;Corynebacteriales;Mycobacteriaceae;Mycobacterium;Mycobacterium lepromatosis	NA	1	2	2	NA	NA	2	NA	NA	NA	1	NA	NA	NA	NA	1	1	NA
Bacteria;Actinobacteriota;Actinobacteria;Corynebacteriales;Mycobacteriaceae;Mycobacterium;Mycobacterium minnesotense	4	NA	NA	NA	NA	NA	NA	4	NA	NA	NA	NA	NA	NA	NA	NA	NA	NA
Bacteria;Actinobacteriota;Actinobacteria;Corynebacteriales;Mycobacteriaceae;Mycobacterium;Mycobacterium pallens JCM 16370	8	NA	NA	2	NA	NA	19	10	26	4	NA	NA	NA	NA	NA	NA	NA	NA
Bacteria;Actinobacteriota;Actinobacteria;Corynebacteriales;Mycobacteriaceae;Mycobacterium;Mycobacterium parmense	46	NA	NA	8	2	NA	18	10	46	NA	2	NA	NA	2	NA	NA	NA	NA
Bacteria;Actinobacteriota;Actinobacteria;Corynebacteriales;Mycobacteriaceae;Mycobacterium;Mycobacterium sp. 1164966.3	NA	1	NA	NA	NA	3	NA	NA	NA	NA	1	NA	NA	NA	NA	1	1	2
Bacteria;Actinobacteriota;Actinobacteria;Corynebacteriales;Mycobacteriaceae;Mycobacterium;Mycobacterium talmoniae	139	47	39	120	39	4	NA	6	2	85	2	20	6	2	NA	NA	NA	NA
Bacteria;Actinobacteriota;Actinobacteria;Corynebacteriales;Mycobacteriaceae;Mycobacterium;Mycobacterium tuberculosis UT0004	26	NA	NA	29	8	NA	21	7	21	9	NA	2	NA	NA	NA	NA	NA	NA
Bacteria;Actinobacteriota;Actinobacteria;Corynebacteriales;Mycobacteriaceae;Mycobacterium;Mycobacterium tuberculosis UT0020	800	219	41	371	172	32	420	221	399	490	10	50	24	4	6	1	NA	NA
Bacteria;Actinobacteriota;Actinobacteria;Corynebacteriales;Mycobacteriaceae;Mycobacterium;Mycobacterium ulcerans Agy99	6	8	4	16	8	NA	NA	NA	NA	24	2	NA	1	NA	NA	NA	NA	NA
Bacteria;Actinobacteriota;Actinobacteria;Corynebacteriales;Mycobacteriaceae;Mycobacterium;uncultured bacterium	NA	2	NA	7	4	4	2	NA	NA	NA	NA	NA	NA	5	4	4	NA	4
Bacteria;Actinobacteriota;Actinobacteria;Corynebacteriales;Nocardiaceae;Gordonia;Gordonia amicalis NBRC 100051 = JCM 11271	36	2	NA	16	NA	NA	60	12	30	6	NA	NA	NA	NA	NA	NA	NA	NA
Bacteria;Actinobacteriota;Actinobacteria;Corynebacteriales;Nocardiaceae;Gordonia;Gordonia otitidis NBRC 100426	14	NA	NA	4	1	NA	10	4	2	2	NA	NA	NA	NA	NA	NA	NA	NA
Bacteria;Actinobacteriota;Actinobacteria;Corynebacteriales;Nocardiaceae;Gordonia;Gordonia polyisoprenivorans NBRC 16320 = JCM 10675	8	NA	NA	NA	NA	NA	2	NA	NA	NA	NA	NA	NA	NA	NA	NA	NA	NA
Bacteria;Actinobacteriota;Actinobacteria;Corynebacteriales;Nocardiaceae;Gordonia;Gordonia sp. 63	NA	NA	4	4	NA	NA	NA	NA	NA	11	NA	NA	2	NA	NA	NA	NA	NA
Bacteria;Actinobacteriota;Actinobacteria;Corynebacteriales;Nocardiaceae;Gordonia;Gordonia sp. CNJ756 PL04	NA	NA	NA	2	NA	NA	NA	NA	NA	5	NA	NA	NA	NA	NA	NA	NA	NA
Bacteria;Actinobacteriota;Actinobacteria;Corynebacteriales;Nocardiaceae;Gordonia;Gordonia sp. NAM506	NA	5	NA	NA	2	NA	NA	NA	NA	2	NA	3	NA	NA	NA	NA	NA	NA
Bacteria;Actinobacteriota;Actinobacteria;Corynebacteriales;Nocardiaceae;Gordonia;metagenome	NA	NA	NA	NA	NA	NA	6	4	NA	NA	NA	NA	NA	NA	NA	NA	NA	NA
Bacteria;Actinobacteriota;Actinobacteria;Corynebacteriales;Nocardiaceae;Millisia;Millisia brevis	NA	3	NA	6	2	NA	NA	NA	2	NA	NA	1	NA	NA	NA	NA	NA	NA
Bacteria;Actinobacteriota;Actinobacteria;Corynebacteriales;Nocardiaceae;Nocardia;actinobacterium P23	817	276	300	578	93	11	195	72	163	245	1	42	7	2	2	NA	2	NA
Bacteria;Actinobacteriota;Actinobacteria;Corynebacteriales;Nocardiaceae;Nocardia;Nocardia beijingensis	14	9	NA	13	4	NA	6	NA	NA	NA	NA	NA	NA	NA	NA	NA	NA	NA
Bacteria;Actinobacteriota;Actinobacteria;Corynebacteriales;Nocardiaceae;Nocardia;Nocardia casuarinae	NA	9	5	14	4	NA	NA	NA	NA	11	NA	4	NA	NA	NA	NA	NA	NA
Bacteria;Actinobacteriota;Actinobacteria;Corynebacteriales;Nocardiaceae;Nocardia;Nocardia pneumoniae NBRC 100136	6	NA	8	12	1	NA	NA	NA	NA	NA	NA	NA	NA	NA	NA	NA	NA	NA
Bacteria;Actinobacteriota;Actinobacteria;Corynebacteriales;Nocardiaceae;Nocardia;Nocardia sp.	NA	2	NA	NA	NA	2	NA	4	2	NA	NA	NA	NA	NA	NA	NA	NA	NA
Bacteria;Actinobacteriota;Actinobacteria;Corynebacteriales;Nocardiaceae;Nocardia;Nocardia sp. DSM 43301	29	3	NA	42	12	NA	9	7	NA	12	NA	6	4	NA	NA	NA	NA	NA
Bacteria;Actinobacteriota;Actinobacteria;Corynebacteriales;Nocardiaceae;Nocardia;Nocardia transvalensis	14	24	58	135	29	8	6	6	2	70	NA	18	2	NA	NA	NA	NA	NA
Bacteria;Actinobacteriota;Actinobacteria;Corynebacteriales;Nocardiaceae;Nocardia;Nocardia zapadnayensis	NA	NA	NA	2	2	NA	NA	NA	1	5	2	NA	NA	NA	NA	NA	NA	NA
Bacteria;Actinobacteriota;Actinobacteria;Corynebacteriales;Nocardiaceae;Nocardia;Rhodococcus sp.	15316	11655	8586	29815	8815	1213	3827	2323	4167	15385	369	3300	1082	120	63	NA	8	NA
Bacteria;Actinobacteriota;Actinobacteria;Corynebacteriales;Nocardiaceae;Nocardia;uncultured actinobacterium	NA	2	NA	NA	NA	NA	NA	NA	NA	4	NA	NA	NA	NA	NA	NA	NA	NA
Bacteria;Actinobacteriota;Actinobacteria;Corynebacteriales;Nocardiaceae;Nocardia;uncultured bacterium	21971	22980	16971	60356	20337	2459	4386	2873	5074	44652	726	7939	3751	520	200	NA	22	NA
Bacteria;Actinobacteriota;Actinobacteria;Corynebacteriales;Nocardiaceae;Rhodococcus;Aldersonia kunmingensis	NA	NA	NA	2	NA	NA	NA	NA	NA	4	NA	NA	NA	NA	NA	NA	NA	NA
Bacteria;Actinobacteriota;Actinobacteria;Corynebacteriales;Nocardiaceae;Rhodococcus;Rhodococcus aerolatus	8	10	5	16	4	NA	NA	NA	NA	13	NA	2	NA	NA	NA	NA	NA	NA
Bacteria;Actinobacteriota;Actinobacteria;Corynebacteriales;Nocardiaceae;Rhodococcus;Rhodococcus agglutinans	1334	1550	880	3015	1095	101	392	221	507	846	15	94	53	20	2	NA	NA	NA
Bacteria;Actinobacteriota;Actinobacteria;Corynebacteriales;Nocardiaceae;Rhodococcus;Rhodococcus fascians	125	6	6	55	10	NA	167	80	335	17	2	NA	NA	NA	NA	NA	NA	NA
Bacteria;Actinobacteriota;Actinobacteria;Corynebacteriales;Nocardiaceae;Rhodococcus;Rhodococcus gordoniae	NA	NA	4	10	NA	NA	NA	NA	NA	2	NA	1	NA	NA	NA	NA	NA	NA
Bacteria;Actinobacteriota;Actinobacteria;Corynebacteriales;Nocardiaceae;Rhodococcus;Rhodococcus hoagii	6	2	NA	4	4	NA	NA	NA	1	18	NA	4	NA	NA	NA	NA	NA	NA
Bacteria;Actinobacteriota;Actinobacteria;Corynebacteriales;Nocardiaceae;Rhodococcus;Rhodococcus hoagii 103S	1131	566	434	2409	812	77	291	184	619	2961	26	333	173	22	5	NA	NA	NA
Bacteria;Actinobacteriota;Actinobacteria;Corynebacteriales;Nocardiaceae;Rhodococcus;Rhodococcus opacus	41	9	8	24	4	NA	10	6	10	17	NA	2	2	NA	NA	NA	NA	NA
Bacteria;Actinobacteriota;Actinobacteria;Corynebacteriales;Nocardiaceae;Rhodococcus;Rhodococcus opacus B4	5	1	NA	NA	NA	NA	NA	NA	NA	NA	NA	NA	NA	NA	NA	NA	NA	NA
Bacteria;Actinobacteriota;Actinobacteria;Corynebacteriales;Nocardiaceae;Rhodococcus;Rhodococcus percolatus	7	NA	NA	6	NA	NA	1	NA	NA	4	NA	NA	NA	NA	NA	NA	NA	NA
Bacteria;Actinobacteriota;Actinobacteria;Corynebacteriales;Nocardiaceae;Rhodococcus;Rhodococcus phenolicus	NA	2	NA	3	6	NA	NA	NA	NA	2	NA	2	NA	NA	NA	NA	NA	NA
Bacteria;Actinobacteriota;Actinobacteria;Corynebacteriales;Nocardiaceae;Rhodococcus;Rhodococcus phenolicus JCM 14914	6	NA	NA	2	NA	NA	NA	NA	2	NA	NA	NA	NA	NA	NA	NA	NA	NA
Bacteria;Actinobacteriota;Actinobacteria;Corynebacteriales;Nocardiaceae;Rhodococcus;Rhodococcus pyridinivorans SB3094	NA	1	NA	4	NA	NA	NA	NA	NA	4	NA	NA	4	NA	NA	NA	NA	NA
Bacteria;Actinobacteriota;Actinobacteria;Corynebacteriales;Nocardiaceae;Rhodococcus;Rhodococcus qingshengii JCM 15477	78	8	8	18	8	NA	51	28	39	NA	NA	NA	NA	NA	NA	NA	NA	NA
Bacteria;Actinobacteriota;Actinobacteria;Corynebacteriales;Nocardiaceae;Rhodococcus;Rhodococcus rhodochrous	NA	3	NA	4	NA	NA	NA	NA	NA	NA	NA	NA	NA	NA	NA	NA	NA	NA
Bacteria;Actinobacteriota;Actinobacteria;Corynebacteriales;Nocardiaceae;Rhodococcus;Rhodococcus ruber	16	4	12	27	19	NA	NA	NA	2	11	1	9	5	2	NA	NA	NA	NA
Bacteria;Actinobacteriota;Actinobacteria;Corynebacteriales;Nocardiaceae;Rhodococcus;Rhodococcus sp.	NA	4	4	16	6	4	NA	NA	NA	NA	NA	NA	NA	NA	NA	NA	NA	NA
Bacteria;Actinobacteriota;Actinobacteria;Corynebacteriales;Nocardiaceae;Rhodococcus;Rhodococcus sp. A1S139	129	57	56	165	42	4	60	35	75	46	NA	2	6	NA	NA	NA	NA	NA
Bacteria;Actinobacteriota;Actinobacteria;Corynebacteriales;Nocardiaceae;Rhodococcus;Rhodococcus sp. B184	NA	NA	NA	4	NA	NA	NA	NA	NA	2	NA	NA	NA	NA	NA	NA	NA	NA
Bacteria;Actinobacteriota;Actinobacteria;Corynebacteriales;Nocardiaceae;Rhodococcus;Rhodococcus sp. Ellin170	6	8	NA	7	12	NA	NA	NA	NA	10	NA	NA	NA	NA	NA	NA	NA	NA
Bacteria;Actinobacteriota;Actinobacteria;Corynebacteriales;Nocardiaceae;Rhodococcus;Rhodococcus sp. F	281	44	41	152	79	16	180	103	232	90	10	17	8	2	NA	NA	NA	NA
Bacteria;Actinobacteriota;Actinobacteria;Corynebacteriales;Nocardiaceae;Rhodococcus;Rhodococcus sp. G1DM-56	22	12	14	28	11	NA	NA	NA	NA	64	NA	2	3	NA	NA	NA	NA	NA
Bacteria;Actinobacteriota;Actinobacteria;Corynebacteriales;Nocardiaceae;Rhodococcus;Rhodococcus sp. IFO16253	NA	NA	NA	7	NA	NA	NA	NA	NA	NA	NA	NA	NA	NA	NA	NA	NA	NA
Bacteria;Actinobacteriota;Actinobacteria;Corynebacteriales;Nocardiaceae;Rhodococcus;Rhodococcus sp. MN4-1	228	19	14	97	35	4	93	47	89	72	4	8	2	2	NA	NA	NA	NA
Bacteria;Actinobacteriota;Actinobacteria;Corynebacteriales;Nocardiaceae;Rhodococcus;Rhodococcus sp. MN6-14	54	NA	NA	6	NA	NA	54	32	36	NA	NA	NA	NA	NA	NA	NA	NA	NA
Bacteria;Actinobacteriota;Actinobacteria;Corynebacteriales;Nocardiaceae;Rhodococcus;Rhodococcus sp. MTM3W5.2	11	1	2	4	NA	NA	10	7	8	NA	NA	NA	NA	NA	NA	NA	NA	NA
Bacteria;Actinobacteriota;Actinobacteria;Corynebacteriales;Nocardiaceae;Rhodococcus;Rhodococcus sp. N66	NA	NA	NA	4	2	NA	NA	NA	NA	NA	NA	NA	NA	NA	NA	NA	NA	NA
Bacteria;Actinobacteriota;Actinobacteria;Corynebacteriales;Nocardiaceae;Rhodococcus;Rhodococcus sp. PBTS 1	38	76	32	110	32	7	NA	6	NA	72	1	7	5	NA	NA	1	NA	NA
Bacteria;Actinobacteriota;Actinobacteria;Corynebacteriales;Nocardiaceae;Rhodococcus;Rhodococcus sp. RD6.2	13	3	3	NA	2	2	NA	NA	NA	NA	NA	NA	NA	NA	NA	NA	NA	NA
Bacteria;Actinobacteriota;Actinobacteria;Corynebacteriales;Nocardiaceae;Rhodococcus;Rhodococcus sp. S2-17	6	1	NA	3	NA	NA	NA	NA	NA	5	NA	NA	NA	NA	NA	NA	NA	NA
Bacteria;Actinobacteriota;Actinobacteria;Corynebacteriales;Nocardiaceae;Rhodococcus;Rhodococcus sp. TM19	NA	4	NA	6	4	NA	NA	NA	NA	8	1	5	1	NA	NA	NA	NA	NA
Bacteria;Actinobacteriota;Actinobacteria;Corynebacteriales;Nocardiaceae;Rhodococcus;Rhodococcus zopfii NBRC 100606 = JCM 9919	722	67	116	399	112	12	269	209	397	209	4	16	6	2	3	2	NA	NA
Bacteria;Actinobacteriota;Actinobacteria;Corynebacteriales;Nocardiaceae;Rhodococcus;uncultured bacterium	16	10	NA	27	9	4	8	4	2	26	NA	3	1	2	NA	NA	1	NA
Bacteria;Actinobacteriota;Actinobacteria;Corynebacteriales;Nocardiaceae;Smaragdicoccus;Smaragdicoccus niigatensis DSM 44881 = NBRC 103563	35	NA	NA	3	NA	NA	2	NA	NA	NA	NA	NA	NA	NA	NA	NA	NA	NA
Bacteria;Actinobacteriota;Actinobacteria;Corynebacteriales;Nocardiaceae;Williamsia;Williamsia herbipolensis	6	27	8	14	4	2	NA	NA	NA	21	NA	2	NA	NA	NA	NA	NA	NA
Bacteria;Actinobacteriota;Actinobacteria;Corynebacteriales;Segniliparaceae;uncultured;Rhodococcus sp. MN8-9	NA	NA	NA	7	2	NA	2	NA	NA	4	NA	2	5	NA	NA	NA	NA	NA
Bacteria;Actinobacteriota;Actinobacteria;Corynebacteriales;Tsukamurellaceae;Tsukamurella;Tsukamurella inchonensis	12	NA	NA	15	5	NA	NA	NA	NA	4	NA	NA	NA	NA	NA	NA	NA	NA
Bacteria;Actinobacteriota;Actinobacteria;FFCH16263;uncultured bacterium	NA	NA	NA	NA	NA	NA	NA	NA	NA	NA	NA	NA	NA	NA	NA	6	NA	NA
Bacteria;Actinobacteriota;Actinobacteria;Frankiales;Acidothermaceae;Acidothermus;uncultured bacterium	16	13	16	24	7	37	NA	4	NA	9	14	NA	10	27	28	34	8	14
Bacteria;Actinobacteriota;Actinobacteria;Frankiales;Acidothermaceae;Acidothermus;uncultured soil bacterium	NA	NA	NA	NA	NA	NA	NA	NA	NA	NA	NA	NA	NA	2	2	NA	2	NA
Bacteria;Actinobacteriota;Actinobacteria;Frankiales;Cryptosporangiaceae;Cryptosporangium;Cryptosporangium aurantiacum	15	2	2	4	12	NA	2	7	NA	18	NA	3	NA	2	NA	NA	NA	NA
Bacteria;Actinobacteriota;Actinobacteria;Frankiales;Cryptosporangiaceae;Cryptosporangium;uncultured bacterium	NA	2	NA	2	NA	NA	NA	NA	1	3	NA	NA	NA	NA	NA	NA	NA	NA
Bacteria;Actinobacteriota;Actinobacteria;Frankiales;Frankiaceae;Frankia;Frankia alni ACN14a	NA	NA	NA	8	3	NA	NA	NA	NA	NA	NA	NA	NA	NA	NA	NA	NA	NA
Bacteria;Actinobacteriota;Actinobacteria;Frankiales;Frankiaceae;Frankia;Frankia sp.	NA	2	NA	3	NA	NA	NA	NA	NA	NA	NA	NA	1	NA	NA	NA	NA	NA
Bacteria;Actinobacteriota;Actinobacteria;Frankiales;Frankiaceae;Frankia;Frankia sp. BMG5.36	NA	5	2	2	NA	NA	2	NA	1	21	2	2	NA	NA	NA	NA	NA	NA
Bacteria;Actinobacteriota;Actinobacteria;Frankiales;Frankiaceae;Frankia;Frankia sp. Sn5-8	7	NA	NA	NA	NA	NA	NA	4	NA	NA	NA	NA	NA	NA	NA	NA	NA	NA
Bacteria;Actinobacteriota;Actinobacteria;Frankiales;Frankiaceae;Frankia;metagenome	14	15	12	20	13	NA	2	NA	NA	68	NA	16	2	NA	NA	NA	NA	NA
Bacteria;Actinobacteriota;Actinobacteria;Frankiales;Frankiaceae;Jatrophihabitans;bacterium Ellin6090	NA	NA	NA	7	2	3	8	4	2	NA	NA	NA	NA	NA	NA	NA	NA	NA
Bacteria;Actinobacteriota;Actinobacteria;Frankiales;Frankiaceae;Jatrophihabitans;Frankia sp. Iso899	NA	2	NA	4	NA	2	10	NA	2	NA	NA	NA	1	NA	NA	NA	NA	NA
Bacteria;Actinobacteriota;Actinobacteria;Frankiales;Frankiaceae;Jatrophihabitans;Frankineae bacterium MT45	5	6	NA	5	3	NA	NA	NA	2	NA	NA	NA	2	NA	NA	NA	NA	NA
Bacteria;Actinobacteriota;Actinobacteria;Frankiales;Frankiaceae;Jatrophihabitans;Jatrophihabitans sp.	9	NA	3	14	5	NA	NA	NA	NA	6	NA	NA	NA	NA	NA	NA	NA	NA
Bacteria;Actinobacteriota;Actinobacteria;Frankiales;Frankiaceae;Jatrophihabitans;Jatrophihabitans telluris	NA	2	NA	6	NA	NA	NA	NA	NA	NA	NA	NA	NA	NA	NA	NA	NA	NA
Bacteria;Actinobacteriota;Actinobacteria;Frankiales;Frankiaceae;Jatrophihabitans;metagenome	40	23	17	40	31	4	42	20	27	39	4	4	2	6	2	NA	NA	NA
Bacteria;Actinobacteriota;Actinobacteria;Frankiales;Frankiaceae;Jatrophihabitans;uncultured bacterium	342	133	87	408	153	20	167	104	277	127	3	14	12	4	NA	NA	NA	NA
Bacteria;Actinobacteriota;Actinobacteria;Frankiales;Frankiaceae;Jatrophihabitans;uncultured Frankineae bacterium	8	9	15	69	32	3	NA	NA	NA	53	4	12	4	NA	NA	NA	NA	NA
Bacteria;Actinobacteriota;Actinobacteria;Frankiales;Frankiaceae;Jatrophihabitans;uncultured soil bacterium	NA	NA	NA	8	NA	NA	NA	NA	NA	NA	NA	NA	NA	NA	NA	NA	NA	NA
Bacteria;Actinobacteriota;Actinobacteria;Frankiales;Geodermatophilaceae;Blastococcus;Candidatus Blastococcus massiliensis AP3	104	4	6	50	6	2	46	12	36	18	NA	4	NA	NA	NA	NA	NA	NA
Bacteria;Actinobacteriota;Actinobacteria;Frankiales;Geodermatophilaceae;Blastococcus;uncultured bacterium	161	7	12	35	17	10	102	62	111	22	NA	7	NA	4	NA	NA	2	NA
Bacteria;Actinobacteriota;Actinobacteria;Frankiales;Geodermatophilaceae;Blastococcus;uncultured Blastococcus sp.	NA	NA	NA	2	NA	NA	NA	NA	NA	5	NA	1	NA	NA	NA	NA	NA	NA
Bacteria;Actinobacteriota;Actinobacteria;Frankiales;Geodermatophilaceae;Geodermatophilus;Geodermatophilus dictyosporus	NA	2	NA	NA	NA	NA	NA	NA	2	NA	NA	NA	NA	NA	NA	2	NA	NA
Bacteria;Actinobacteriota;Actinobacteria;Frankiales;Geodermatophilaceae;Geodermatophilus;Geodermatophilus obscurus DSM 43160	NA	2	NA	NA	2	NA	NA	NA	NA	4	NA	NA	NA	NA	NA	NA	NA	NA
Bacteria;Actinobacteriota;Actinobacteria;Frankiales;Geodermatophilaceae;Geodermatophilus;Geodermatophilus telluris	8	NA	NA	NA	2	4	12	6	NA	4	NA	2	NA	NA	NA	NA	NA	NA
Bacteria;Actinobacteriota;Actinobacteria;Frankiales;Geodermatophilaceae;Geodermatophilus;uncultured bacterium	NA	NA	NA	4	7	NA	NA	NA	NA	NA	NA	1	1	NA	NA	NA	NA	2
Bacteria;Actinobacteriota;Actinobacteria;Frankiales;Geodermatophilaceae;Klenkia;bacterium BII-R1	NA	NA	3	3	3	NA	NA	NA	NA	5	NA	NA	3	2	NA	NA	NA	NA
Bacteria;Actinobacteriota;Actinobacteria;Frankiales;Geodermatophilaceae;Klenkia;Geodermatophilus sp. Leaf369	5	2	NA	4	9	NA	NA	6	18	2	NA	NA	3	NA	NA	NA	NA	NA
Bacteria;Actinobacteriota;Actinobacteria;Frankiales;Geodermatophilaceae;Klenkia;Modestobacter sp. R-36506	NA	2	NA	4	NA	NA	NA	NA	NA	NA	NA	NA	NA	NA	NA	NA	NA	NA
Bacteria;Actinobacteriota;Actinobacteria;Frankiales;Geodermatophilaceae;Modestobacter;Modestobacter caceresii	6	NA	NA	14	3	2	NA	NA	NA	NA	NA	1	4	NA	NA	NA	NA	NA
Bacteria;Actinobacteriota;Actinobacteria;Frankiales;Geodermatophilaceae;Modestobacter;uncultured bacterium	NA	NA	3	NA	NA	NA	NA	NA	2	2	1	NA	NA	NA	NA	4	NA	NA
Bacteria;Actinobacteriota;Actinobacteria;Frankiales;Nakamurellaceae;Nakamurella;metagenome	775	169	55	534	201	30	287	149	130	646	29	64	14	8	7	NA	2	NA
Bacteria;Actinobacteriota;Actinobacteria;Frankiales;Nakamurellaceae;Nakamurella;Nakamurella endophytica	14	2	NA	NA	2	NA	NA	NA	2	5	NA	NA	NA	NA	NA	NA	NA	NA
Bacteria;Actinobacteriota;Actinobacteria;Frankiales;Nakamurellaceae;Nakamurella;Nakamurella lactea	9	NA	NA	NA	NA	NA	2	NA	NA	NA	NA	NA	NA	NA	NA	NA	NA	NA
Bacteria;Actinobacteriota;Actinobacteria;Frankiales;Nakamurellaceae;Nakamurella;Nakamurella panacisegetis	4782	4327	563	9493	3481	123	1569	732	575	14646	111	1491	404	48	13	NA	6	NA
Bacteria;Actinobacteriota;Actinobacteria;Frankiales;Nakamurellaceae;Nakamurella;Nakamurella sp.	6	NA	NA	7	3	NA	1	NA	NA	8	NA	2	NA	NA	NA	NA	NA	NA
Bacteria;Actinobacteriota;Actinobacteria;Frankiales;Nakamurellaceae;Nakamurella;Nakamurella sp. DB0629	6	NA	NA	NA	NA	NA	NA	NA	NA	NA	NA	NA	NA	NA	NA	NA	NA	NA
Bacteria;Actinobacteriota;Actinobacteria;Frankiales;Nakamurellaceae;Nakamurella;Nakamurella sp. UYEF19	313	496	73	976	368	25	74	29	28	1519	4	161	42	6	3	NA	2	NA
Bacteria;Actinobacteriota;Actinobacteria;Frankiales;Nakamurellaceae;Nakamurella;uncultured actinobacterium	9	4	NA	NA	NA	NA	2	NA	NA	4	NA	NA	NA	NA	NA	NA	NA	NA
Bacteria;Actinobacteriota;Actinobacteria;Frankiales;Nakamurellaceae;Nakamurella;uncultured bacterium	470	176	29	463	156	13	164	98	93	508	10	51	12	NA	NA	2	NA	NA
Bacteria;Actinobacteriota;Actinobacteria;Frankiales;Nakamurellaceae;Nakamurella;uncultured Nakamurellaceae bacterium	5	6	NA	NA	NA	NA	NA	NA	NA	2	NA	NA	2	NA	NA	NA	NA	NA
Bacteria;Actinobacteriota;Actinobacteria;Frankiales;Sporichthyaceae;Candidatus Planktophila;uncultured actinobacterium	29	18	6	13	9	NA	41	19	12	NA	NA	NA	NA	2	NA	NA	NA	NA
Bacteria;Actinobacteriota;Actinobacteria;Frankiales;Sporichthyaceae;Candidatus Planktophila;uncultured bacterium	31	39	8	19	22	NA	28	16	18	3	NA	NA	4	NA	NA	NA	NA	NA
Bacteria;Actinobacteriota;Actinobacteria;Frankiales;Sporichthyaceae;Candidatus Planktophila;uncultured Sporichthyaceae bacterium	NA	8	NA	9	32	NA	11	5	2	NA	NA	NA	NA	NA	NA	NA	NA	NA
Bacteria;Actinobacteriota;Actinobacteria;Frankiales;Sporichthyaceae;hgcI clade;actinobacterium SCGC AAA041-L13	NA	NA	NA	NA	NA	NA	13	NA	2	NA	NA	NA	NA	NA	NA	NA	NA	NA
Bacteria;Actinobacteriota;Actinobacteria;Frankiales;Sporichthyaceae;hgcI clade;metagenome	12	1	NA	NA	NA	NA	18	8	14	NA	2	NA	NA	NA	NA	NA	NA	NA
Bacteria;Actinobacteriota;Actinobacteria;Frankiales;Sporichthyaceae;hgcI clade;uncultured actinobacterium	11	12	NA	101	86	4	173	78	72	4	NA	2	82	32	6	NA	NA	NA
Bacteria;Actinobacteriota;Actinobacteria;Frankiales;Sporichthyaceae;hgcI clade;uncultured bacterium	16	14	NA	59	56	8	78	37	45	NA	NA	NA	56	4	NA	NA	1	NA
Bacteria;Actinobacteriota;Actinobacteria;Frankiales;Sporichthyaceae;hgcI clade;uncultured Candidatus Planktophila sp.	NA	NA	NA	NA	NA	NA	8	NA	2	NA	NA	NA	NA	NA	NA	NA	NA	NA
Bacteria;Actinobacteriota;Actinobacteria;Frankiales;Sporichthyaceae;Longivirga;bacterium	28	46	22	59	31	NA	9	10	20	49	NA	11	NA	NA	3	NA	NA	NA
Bacteria;Actinobacteriota;Actinobacteria;Frankiales;Sporichthyaceae;Longivirga;Longivirga aurantiaca	78	147	100	197	100	17	33	18	22	113	NA	25	8	NA	NA	NA	NA	NA
Bacteria;Actinobacteriota;Actinobacteria;Frankiales;Sporichthyaceae;Longivirga;metagenome	350	442	263	572	223	19	168	89	164	327	7	90	21	2	3	NA	NA	NA
Bacteria;Actinobacteriota;Actinobacteria;Frankiales;Sporichthyaceae;Longivirga;Sporichthya polymorpha	NA	4	NA	NA	NA	2	NA	NA	NA	2	NA	NA	NA	NA	NA	NA	NA	NA
Bacteria;Actinobacteriota;Actinobacteria;Frankiales;Sporichthyaceae;Longivirga;uncultured bacterium	51	117	69	168	58	NA	10	21	14	83	NA	20	7	NA	NA	NA	NA	NA
Bacteria;Actinobacteriota;Actinobacteria;Frankiales;Sporichthyaceae;metagenome	6	1	NA	NA	NA	NA	13	NA	2	2	NA	NA	NA	NA	NA	NA	NA	NA
Bacteria;Actinobacteriota;Actinobacteria;Frankiales;Sporichthyaceae;Sporichthya;metagenome	47	23	15	60	21	11	27	21	29	29	4	3	7	NA	9	NA	NA	NA
Bacteria;Actinobacteriota;Actinobacteria;Frankiales;Sporichthyaceae;Sporichthya;Sporichthya polymorpha DSM 43042	NA	NA	NA	11	10	NA	NA	NA	NA	NA	NA	NA	1	NA	NA	NA	NA	NA
Bacteria;Actinobacteriota;Actinobacteria;Frankiales;Sporichthyaceae;Sporichthya;uncultured bacterium	8	10	NA	12	15	NA	1	NA	NA	5	2	3	NA	NA	NA	2	NA	NA
Bacteria;Actinobacteriota;Actinobacteria;Frankiales;Sporichthyaceae;uncultured actinobacterium	NA	14	NA	2	4	NA	NA	NA	NA	NA	NA	NA	NA	NA	NA	NA	NA	NA
Bacteria;Actinobacteriota;Actinobacteria;Frankiales;Sporichthyaceae;uncultured bacterium	17	25	NA	70	92	22	19	4	12	NA	NA	NA	37	4	NA	NA	NA	NA
Bacteria;Actinobacteriota;Actinobacteria;Frankiales;Sporichthyaceae;uncultured;uncultured bacterium	53	32	12	90	38	12	11	NA	2	47	NA	10	11	1	NA	NA	NA	NA
Bacteria;Actinobacteriota;Actinobacteria;Frankiales;uncultured bacterium	19	20	21	54	14	2	14	4	16	17	NA	8	NA	NA	NA	NA	NA	NA
Bacteria;Actinobacteriota;Actinobacteria;Frankiales;uncultured;Actinomycetales bacterium	300	223	168	2027	983	118	97	42	91	571	15	86	168	4	3	NA	NA	NA
Bacteria;Actinobacteriota;Actinobacteria;Frankiales;uncultured;Frankiales bacterium	NA	NA	NA	NA	NA	NA	NA	NA	NA	2	NA	NA	7	NA	NA	NA	NA	NA
Bacteria;Actinobacteriota;Actinobacteria;Frankiales;uncultured;metagenome	982	817	555	7775	3403	336	402	172	332	1493	28	168	150	20	5	2	NA	NA
Bacteria;Actinobacteriota;Actinobacteria;Frankiales;uncultured;uncultured actinobacterium	101	100	34	357	166	24	44	14	23	292	2	48	116	8	4	NA	NA	NA
Bacteria;Actinobacteriota;Actinobacteria;Frankiales;uncultured;uncultured bacterium	865	1267	888	5880	2542	303	324	155	221	3228	64	534	451	33	17	2	8	2
Bacteria;Actinobacteriota;Actinobacteria;Frankiales;uncultured;uncultured Pseudonocardiaceae bacterium	NA	NA	NA	11	6	NA	NA	NA	2	NA	NA	NA	NA	NA	NA	NA	NA	NA
Bacteria;Actinobacteriota;Actinobacteria;Kineosporiales;Kineosporiaceae;Angustibacter;Angustibacter sp. Root456	NA	NA	NA	NA	2	NA	NA	NA	2	NA	NA	NA	NA	2	NA	NA	NA	NA
Bacteria;Actinobacteriota;Actinobacteria;Kineosporiales;Kineosporiaceae;Angustibacter;uncultured bacterium	NA	NA	NA	4	2	NA	NA	NA	2	3	NA	NA	4	NA	NA	NA	NA	NA
Bacteria;Actinobacteriota;Actinobacteria;Kineosporiales;Kineosporiaceae;Kineococcus;Kineococcus-like bacterium AS3381	NA	NA	NA	NA	NA	NA	NA	NA	2	NA	NA	NA	NA	NA	NA	16	NA	NA
Bacteria;Actinobacteriota;Actinobacteria;Kineosporiales;Kineosporiaceae;Quadrisphaera;metagenome	9	7	5	11	4	NA	NA	NA	NA	9	NA	NA	1	2	NA	NA	NA	NA
Bacteria;Actinobacteriota;Actinobacteria;Kineosporiales;Kineosporiaceae;Quadrisphaera;Quadrisphaera sp.	NA	NA	NA	NA	2	NA	NA	NA	NA	NA	NA	NA	NA	NA	NA	32	NA	NA
Bacteria;Actinobacteriota;Actinobacteria;Kineosporiales;Kineosporiaceae;Quadrisphaera;Quadrisphaera sp. DSM 44207	4	NA	NA	NA	2	NA	2	NA	NA	NA	NA	NA	NA	NA	NA	NA	NA	NA
Bacteria;Actinobacteriota;Actinobacteria;Kineosporiales;Kineosporiaceae;Quadrisphaera;uncultured bacterium	7	2	NA	NA	NA	5	7	NA	2	NA	NA	NA	NA	NA	NA	34	NA	NA
Bacteria;Actinobacteriota;Actinobacteria;Kineosporiales;Kineosporiaceae;uncultured bacterium	11	18	10	14	16	NA	NA	NA	NA	63	NA	7	NA	NA	NA	NA	NA	NA
Bacteria;Actinobacteriota;Actinobacteria;Micrococcales;Bogoriellaceae;Georgenia;Georgenia sp.	39	16	4	15	3	NA	8	NA	NA	10	NA	NA	4	NA	NA	NA	NA	NA
Bacteria;Actinobacteriota;Actinobacteria;Micrococcales;Bogoriellaceae;Georgenia;uncultured bacterium	9	NA	NA	NA	2	NA	2	NA	NA	NA	NA	NA	NA	NA	NA	NA	NA	NA
Bacteria;Actinobacteriota;Actinobacteria;Micrococcales;Brevibacteriaceae;Brevibacterium;Brevibacterium album	11	NA	NA	NA	NA	NA	12	6	8	NA	NA	NA	NA	NA	NA	NA	NA	NA
Bacteria;Actinobacteriota;Actinobacteria;Micrococcales;Brevibacteriaceae;Brevibacterium;Brevibacterium linens	12	NA	NA	2	NA	2	NA	NA	NA	NA	NA	NA	NA	NA	NA	NA	NA	NA
Bacteria;Actinobacteriota;Actinobacteria;Micrococcales;Brevibacteriaceae;Brevibacterium;Brevibacterium sp. BN12_96A	132	NA	NA	14	4	4	43	36	32	14	6	NA	6	NA	4	NA	NA	NA
Bacteria;Actinobacteriota;Actinobacteria;Micrococcales;Cellulomonadaceae;Actinotalea;Cellulomonas sp. KRMCY2	NA	6	NA	4	NA	3	NA	NA	NA	NA	NA	NA	2	NA	NA	NA	NA	NA
Bacteria;Actinobacteriota;Actinobacteria;Micrococcales;Cellulomonadaceae;Actinotalea;uncultured bacterium	7	2	NA	11	NA	2	NA	4	NA	NA	NA	NA	8	NA	NA	NA	NA	NA
Bacteria;Actinobacteriota;Actinobacteria;Micrococcales;Cellulomonadaceae;Cellulomonas;Cellulomonas cellasea	NA	NA	NA	87	49	4	NA	NA	NA	2	NA	NA	52	2	9	NA	NA	NA
Bacteria;Actinobacteriota;Actinobacteria;Micrococcales;Cellulomonadaceae;Cellulomonas;Cellulomonas chitinilytica	NA	NA	NA	5	NA	NA	NA	NA	NA	NA	NA	NA	6	NA	NA	NA	NA	NA
Bacteria;Actinobacteriota;Actinobacteria;Micrococcales;Cellulomonadaceae;Cellulomonas;Cellulomonas flavigena DSM 20109	29	18	2	11	12	4	NA	NA	NA	33	NA	3	NA	4	4	NA	NA	NA
Bacteria;Actinobacteriota;Actinobacteria;Micrococcales;Cellulomonadaceae;Cellulomonas;Cellulomonas soli	NA	NA	NA	4	2	NA	NA	NA	NA	NA	NA	NA	4	NA	NA	NA	NA	NA
Bacteria;Actinobacteriota;Actinobacteria;Micrococcales;Cellulomonadaceae;Cellulomonas;Cellulomonas sp.	19	6	6	33	10	NA	NA	NA	NA	23	NA	4	5	NA	NA	NA	NA	NA
Bacteria;Actinobacteriota;Actinobacteria;Micrococcales;Cellulomonadaceae;Cellulomonas;Cellulomonas sp. Asd M7A1	NA	NA	NA	6	2	NA	NA	NA	NA	NA	NA	NA	6	2	NA	NA	NA	NA
Bacteria;Actinobacteriota;Actinobacteria;Micrococcales;Cellulomonadaceae;Cellulomonas;Cellulomonas sp. HZM	NA	1	NA	4	NA	NA	1	NA	NA	NA	NA	NA	NA	NA	2	NA	NA	NA
Bacteria;Actinobacteriota;Actinobacteria;Micrococcales;Cellulomonadaceae;Cellulomonas;Cellulomonas sp. KAR1	NA	NA	NA	2	3	3	NA	NA	NA	NA	NA	NA	14	NA	7	NA	NA	NA
Bacteria;Actinobacteriota;Actinobacteria;Micrococcales;Cellulomonadaceae;Cellulomonas;Cellulomonas sp. PSSH1	8	NA	NA	NA	NA	NA	NA	NA	NA	NA	NA	NA	NA	NA	NA	NA	NA	NA
Bacteria;Actinobacteriota;Actinobacteria;Micrococcales;Cellulomonadaceae;Cellulomonas;Cellulomonas sp. SN7	25	11	NA	171	78	30	8	NA	1	39	2	5	74	9	14	NA	NA	NA
Bacteria;Actinobacteriota;Actinobacteria;Micrococcales;Cellulomonadaceae;Cellulomonas;Cellulomonas sp. TSU-02	NA	2	NA	NA	2	NA	NA	NA	NA	6	NA	NA	NA	NA	NA	NA	NA	NA
Bacteria;Actinobacteriota;Actinobacteria;Micrococcales;Cellulomonadaceae;Cellulomonas;Cellulomonas sp. TUT1302	12	3	NA	7	7	NA	NA	NA	1	12	NA	1	NA	NA	NA	NA	NA	NA
Bacteria;Actinobacteriota;Actinobacteria;Micrococcales;Cellulomonadaceae;Cellulomonas;mine drainage metagenome	74	9	NA	71	56	12	14	NA	NA	78	NA	18	19	2	7	NA	NA	NA
Bacteria;Actinobacteriota;Actinobacteria;Micrococcales;Cellulomonadaceae;Cellulomonas;uncultured bacterium	7	2	NA	86	49	7	NA	NA	NA	3	NA	2	63	4	14	NA	2	NA
Bacteria;Actinobacteriota;Actinobacteria;Micrococcales;Cellulomonadaceae;Oerskovia;Oerskovia turbata	4	NA	NA	NA	NA	NA	1	NA	NA	NA	NA	NA	3	NA	NA	NA	NA	NA
Bacteria;Actinobacteriota;Actinobacteria;Micrococcales;Cellulomonadaceae;Pseudactinotalea;metagenome	NA	2	NA	2	NA	NA	NA	6	NA	2	NA	NA	NA	NA	NA	NA	NA	NA
Bacteria;Actinobacteriota;Actinobacteria;Micrococcales;Cellulomonadaceae;Pseudactinotalea;Pseudactinotalea suaedae	17	46	12	17	15	3	17	19	12	14	NA	2	NA	NA	4	NA	NA	NA
Bacteria;Actinobacteriota;Actinobacteria;Micrococcales;Demequinaceae;Demequina;uncultured bacterium	NA	NA	NA	8	NA	NA	NA	NA	NA	NA	NA	NA	NA	NA	NA	NA	NA	NA
Bacteria;Actinobacteriota;Actinobacteria;Micrococcales;Demequinaceae;Demequina;uncultured Cellulomonadaceae bacterium	NA	NA	NA	NA	4	6	NA	NA	NA	NA	NA	NA	2	NA	NA	NA	NA	NA
Bacteria;Actinobacteriota;Actinobacteria;Micrococcales;Dermabacteraceae;Brachybacterium;Brachybacterium sp. SKJH-25	NA	NA	NA	NA	NA	NA	NA	NA	NA	NA	4	NA	NA	2	NA	NA	NA	NA
Bacteria;Actinobacteriota;Actinobacteria;Micrococcales;Dermacoccaceae;Dermacoccus;uncultured bacterium	470	139	93	581	182	9	138	55	126	302	8	25	8	4	NA	NA	NA	NA
Bacteria;Actinobacteriota;Actinobacteria;Micrococcales;Dermacoccaceae;Kytococcus;Kytococcus sedentarius DSM 20547	84	9	18	84	16	NA	53	32	94	53	2	2	NA	2	NA	NA	NA	NA
Bacteria;Actinobacteriota;Actinobacteria;Micrococcales;Dermatophilaceae;uncultured;uncultured actinobacterium	NA	NA	NA	5	1	NA	NA	NA	NA	NA	NA	NA	NA	NA	NA	NA	NA	NA
Bacteria;Actinobacteriota;Actinobacteria;Micrococcales;Dermatophilaceae;uncultured;uncultured bacterium	4	1	NA	8	NA	NA	2	NA	NA	NA	NA	NA	2	NA	2	NA	NA	NA
Bacteria;Actinobacteriota;Actinobacteria;Micrococcales;Intrasporangiaceae;Arsenicicoccus;Arsenicicoccus sp. oral taxon 190	NA	NA	NA	2	NA	NA	NA	NA	NA	NA	NA	NA	4	NA	NA	NA	NA	NA
Bacteria;Actinobacteriota;Actinobacteria;Micrococcales;Intrasporangiaceae;Knoellia;Intrasporangiaceae bacterium hp5	NA	NA	NA	2	2	NA	NA	NA	NA	NA	NA	NA	2	NA	NA	NA	NA	NA
Bacteria;Actinobacteriota;Actinobacteria;Micrococcales;Intrasporangiaceae;Knoellia;Knoellia sp. Soil729	NA	2	NA	6	13	NA	NA	NA	NA	NA	NA	NA	2	2	NA	NA	NA	NA
Bacteria;Actinobacteriota;Actinobacteria;Micrococcales;Intrasporangiaceae;Lapillicoccus;Lapillicoccus sp.	NA	NA	NA	4	2	NA	NA	NA	NA	2	NA	NA	NA	NA	NA	NA	NA	NA
Bacteria;Actinobacteriota;Actinobacteria;Micrococcales;Intrasporangiaceae;Lapillicoccus;uncultured bacterium	NA	NA	NA	10	NA	NA	NA	NA	NA	NA	NA	2	25	2	2	NA	NA	NA
Bacteria;Actinobacteriota;Actinobacteria;Micrococcales;Intrasporangiaceae;Marihabitans;Kribbia dieselivorans	NA	2	NA	NA	NA	2	NA	NA	NA	NA	NA	NA	NA	2	NA	NA	NA	NA
Bacteria;Actinobacteriota;Actinobacteria;Micrococcales;Intrasporangiaceae;metagenome	NA	NA	NA	2	NA	NA	NA	NA	NA	4	NA	NA	NA	NA	NA	NA	NA	NA
Bacteria;Actinobacteriota;Actinobacteria;Micrococcales;Intrasporangiaceae;Ornithinicoccus;uncultured compost bacterium	NA	NA	2	NA	2	NA	NA	NA	NA	2	NA	NA	NA	NA	NA	NA	NA	NA
Bacteria;Actinobacteriota;Actinobacteria;Micrococcales;Intrasporangiaceae;Ornithinimicrobium;Ornithinimicrobium sp. AMA3305	26	NA	NA	NA	NA	NA	NA	NA	8	NA	NA	NA	NA	NA	NA	8	NA	NA
Bacteria;Actinobacteriota;Actinobacteria;Micrococcales;Intrasporangiaceae;Ornithinimicrobium;Ornithinimicrobium sp. EF2C-B618	NA	NA	NA	NA	4	NA	NA	NA	NA	NA	NA	NA	NA	NA	NA	2	NA	NA
Bacteria;Actinobacteriota;Actinobacteria;Micrococcales;Intrasporangiaceae;Ornithinimicrobium;uncultured bacterium	NA	NA	NA	NA	NA	NA	NA	NA	NA	NA	NA	NA	NA	NA	NA	8	NA	NA
Bacteria;Actinobacteriota;Actinobacteria;Micrococcales;Intrasporangiaceae;Oryzihumus;uncultured bacterium	6	NA	NA	902	481	26	10	8	NA	39	NA	4	610	16	29	NA	NA	NA
Bacteria;Actinobacteriota;Actinobacteria;Micrococcales;Intrasporangiaceae;Oryzihumus;uncultured Cellulomonadaceae bacterium	NA	NA	NA	5	NA	NA	NA	NA	NA	NA	NA	NA	12	NA	NA	NA	NA	NA
Bacteria;Actinobacteriota;Actinobacteria;Micrococcales;Intrasporangiaceae;Phycicoccus;metagenome	NA	2	NA	8	2	NA	NA	NA	NA	3	NA	NA	2	NA	1	NA	NA	NA
Bacteria;Actinobacteriota;Actinobacteria;Micrococcales;Intrasporangiaceae;Phycicoccus;Phycicoccus sp.	NA	NA	NA	3	NA	NA	NA	NA	NA	NA	NA	NA	11	NA	2	NA	NA	NA
Bacteria;Actinobacteriota;Actinobacteria;Micrococcales;Intrasporangiaceae;Phycicoccus;uncultured bacterium	NA	NA	NA	16	6	NA	NA	NA	NA	5	NA	NA	18	NA	2	NA	1	NA
Bacteria;Actinobacteriota;Actinobacteria;Micrococcales;Intrasporangiaceae;Terrabacter;Terrabacter sp. Root85	NA	NA	NA	11	6	NA	NA	NA	NA	NA	NA	NA	2	NA	NA	NA	NA	NA
Bacteria;Actinobacteriota;Actinobacteria;Micrococcales;Intrasporangiaceae;Tetrasphaera;metagenome	10	12	3	11	6	4	2	NA	NA	6	NA	2	16	NA	NA	NA	NA	NA
Bacteria;Actinobacteriota;Actinobacteria;Micrococcales;Intrasporangiaceae;Tetrasphaera;Oryzihumus soli	NA	NA	NA	5	NA	NA	NA	NA	NA	2	NA	NA	7	NA	NA	NA	NA	NA
Bacteria;Actinobacteriota;Actinobacteria;Micrococcales;Intrasporangiaceae;Tetrasphaera;uncultured actinobacterium	149	180	104	294	126	13	63	43	72	84	NA	10	12	2	NA	NA	NA	NA
Bacteria;Actinobacteriota;Actinobacteria;Micrococcales;Intrasporangiaceae;Tetrasphaera;uncultured bacterium	12	NA	NA	10	NA	NA	NA	NA	NA	NA	NA	NA	1	NA	NA	NA	NA	NA
Bacteria;Actinobacteriota;Actinobacteria;Micrococcales;Microbacteriaceae;Agrococcus;Agrococcus terreus	NA	NA	NA	NA	NA	NA	NA	NA	NA	NA	NA	NA	NA	NA	NA	30	NA	NA
Bacteria;Actinobacteriota;Actinobacteria;Micrococcales;Microbacteriaceae;Alpinimonas;Alpinimonas psychrophila	9	10	NA	6	8	NA	NA	NA	NA	4	NA	3	NA	NA	NA	NA	NA	NA
Bacteria;Actinobacteriota;Actinobacteria;Micrococcales;Microbacteriaceae;Aurantimicrobium;Aurantimicrobium minutum	NA	2	NA	2	4	2	NA	4	NA	NA	2	NA	NA	NA	1	NA	NA	NA
Bacteria;Actinobacteriota;Actinobacteria;Micrococcales;Microbacteriaceae;Aurantimicrobium;uncultured bacterium	20	1	NA	13	8	NA	NA	NA	NA	18	NA	NA	1	NA	NA	NA	NA	NA
Bacteria;Actinobacteriota;Actinobacteria;Micrococcales;Microbacteriaceae;Clavibacter;Compostimonas sp. J5903	29	13	4	NA	5	NA	NA	NA	2	25	NA	NA	1	NA	NA	NA	NA	NA
Bacteria;Actinobacteriota;Actinobacteria;Micrococcales;Microbacteriaceae;Clavibacter;Microbacteriaceae bacterium TP-Snow-C74	NA	NA	NA	NA	2	2	NA	NA	2	NA	NA	NA	NA	NA	NA	NA	NA	NA
Bacteria;Actinobacteriota;Actinobacteria;Micrococcales;Microbacteriaceae;Cryobacterium;Cryobacterium psychrophilum	14	6	6	18	14	2	2	NA	NA	12	NA	NA	2	2	NA	NA	NA	NA
Bacteria;Actinobacteriota;Actinobacteria;Micrococcales;Microbacteriaceae;Cryobacterium;Cryobacterium psychrotolerans	NA	2	NA	6	8	NA	NA	NA	NA	NA	NA	NA	2	NA	NA	NA	NA	NA
Bacteria;Actinobacteriota;Actinobacteria;Micrococcales;Microbacteriaceae;Cryobacterium;Cryobacterium sp. AsdMX-L1	49	25	5	8	11	NA	NA	NA	NA	20	2	NA	4	NA	3	NA	NA	NA
Bacteria;Actinobacteriota;Actinobacteria;Micrococcales;Microbacteriaceae;Cryobacterium;Cryobacterium sp. LW097	97	67	13	31	36	2	8	8	NA	54	2	14	13	NA	1	NA	NA	NA
Bacteria;Actinobacteriota;Actinobacteria;Micrococcales;Microbacteriaceae;Cryobacterium;Cryobacterium sp. MLB-32	38	14	4	16	18	4	12	NA	14	8	4	NA	4	2	2	10	NA	NA
Bacteria;Actinobacteriota;Actinobacteria;Micrococcales;Microbacteriaceae;Cryobacterium;uncultured bacterium	15	NA	NA	NA	NA	NA	NA	NA	NA	NA	NA	NA	NA	NA	NA	NA	NA	NA
Bacteria;Actinobacteriota;Actinobacteria;Micrococcales;Microbacteriaceae;Curtobacterium;Curtobacterium herbarum	NA	NA	NA	6	2	NA	NA	NA	NA	NA	NA	NA	NA	NA	NA	NA	NA	NA
Bacteria;Actinobacteriota;Actinobacteria;Micrococcales;Microbacteriaceae;Curtobacterium;uncultured soil bacterium	NA	NA	NA	6	4	NA	NA	NA	NA	NA	NA	NA	3	NA	NA	NA	NA	NA
Bacteria;Actinobacteriota;Actinobacteria;Micrococcales;Microbacteriaceae;Diaminobutyricimonas;Diaminobutyricimonas aerilata	10	17	4	5	NA	NA	NA	NA	2	NA	NA	NA	8	NA	2	NA	NA	NA
Bacteria;Actinobacteriota;Actinobacteria;Micrococcales;Microbacteriaceae;Frigoribacterium;Frigoribacterium sp. R-25593	NA	4	NA	NA	NA	NA	NA	NA	NA	NA	2	NA	NA	NA	NA	NA	NA	NA
Bacteria;Actinobacteriota;Actinobacteria;Micrococcales;Microbacteriaceae;Frigoribacterium;Microbacteriaceae bacterium SAP1061.3	NA	10	2	2	2	NA	NA	NA	NA	7	NA	NA	NA	NA	2	NA	NA	NA
Bacteria;Actinobacteriota;Actinobacteria;Micrococcales;Microbacteriaceae;Frondihabitans sp. 762G35	NA	NA	NA	2	NA	NA	7	6	10	NA	NA	NA	NA	NA	NA	NA	NA	NA
Bacteria;Actinobacteriota;Actinobacteria;Micrococcales;Microbacteriaceae;Frondihabitans;Frondihabitans sp. PAMC 28766	38	6	2	5	9	NA	20	6	NA	4	NA	NA	NA	NA	2	NA	NA	NA
Bacteria;Actinobacteriota;Actinobacteria;Micrococcales;Microbacteriaceae;Galbitalea;Galbitalea soli	4	1	4	5	NA	NA	NA	NA	NA	NA	NA	2	NA	NA	NA	NA	NA	NA
Bacteria;Actinobacteriota;Actinobacteria;Micrococcales;Microbacteriaceae;Galbitalea;metagenome	161	52	9	80	59	15	36	38	21	46	2	5	15	2	18	NA	NA	NA
Bacteria;Actinobacteriota;Actinobacteria;Micrococcales;Microbacteriaceae;Galbitalea;Salinibacterium sp. CC13L1	24	4	4	9	NA	4	14	9	2	4	NA	NA	6	2	4	NA	NA	NA
Bacteria;Actinobacteriota;Actinobacteria;Micrococcales;Microbacteriaceae;Galbitalea;uncultured actinobacterium	56	56	20	15	12	NA	2	NA	NA	56	NA	6	8	NA	NA	NA	NA	NA
Bacteria;Actinobacteriota;Actinobacteria;Micrococcales;Microbacteriaceae;Galbitalea;uncultured bacterium	240	83	14	89	48	10	83	26	24	55	NA	2	2	NA	NA	NA	NA	NA
Bacteria;Actinobacteriota;Actinobacteria;Micrococcales;Microbacteriaceae;Glaciibacter;Glaciibacter superstes DSM 21135	180	12	NA	14	10	10	60	30	32	17	NA	NA	NA	NA	22	NA	NA	NA
Bacteria;Actinobacteriota;Actinobacteria;Micrococcales;Microbacteriaceae;Glaciihabitans;Glaciihabitans tibetensis	18	4	3	4	4	NA	NA	NA	NA	6	NA	NA	NA	NA	NA	NA	NA	NA
Bacteria;Actinobacteriota;Actinobacteria;Micrococcales;Microbacteriaceae;Herbiconiux;uncultured bacterium	19	4	NA	4	NA	NA	NA	NA	NA	2	NA	2	NA	NA	2	NA	NA	NA
Bacteria;Actinobacteriota;Actinobacteria;Micrococcales;Microbacteriaceae;Homoserinimonas;Homoserinimonas aerilata	13	NA	4	4	2	NA	2	NA	2	NA	NA	NA	NA	NA	NA	NA	NA	NA
Bacteria;Actinobacteriota;Actinobacteria;Micrococcales;Microbacteriaceae;Homoserinimonas;Homoserinimonas sp.	45	37	7	10	12	2	NA	NA	1	34	NA	NA	2	NA	2	NA	NA	NA
Bacteria;Actinobacteriota;Actinobacteria;Micrococcales;Microbacteriaceae;Klugiella;uncultured bacterium	14	NA	2	6	NA	NA	NA	NA	2	2	NA	NA	NA	NA	NA	NA	NA	NA
Bacteria;Actinobacteriota;Actinobacteria;Micrococcales;Microbacteriaceae;Leifsonia sp. Root112D2	387	28	20	165	92	20	63	50	38	75	2	NA	25	NA	4	NA	NA	NA
Bacteria;Actinobacteriota;Actinobacteria;Micrococcales;Microbacteriaceae;Leifsonia;Crocebacterium sp. SS6.7	53	16	NA	4	4	NA	2	10	NA	12	2	2	6	NA	4	NA	NA	NA
Bacteria;Actinobacteriota;Actinobacteria;Micrococcales;Microbacteriaceae;Leifsonia;Leifsonia antarctica	10	NA	NA	2	NA	2	2	NA	NA	NA	NA	NA	NA	NA	NA	NA	NA	NA
Bacteria;Actinobacteriota;Actinobacteria;Micrococcales;Microbacteriaceae;Leifsonia;Leifsonia aquatica	9	NA	NA	4	4	NA	24	4	14	NA	NA	NA	2	NA	3	NA	NA	NA
Bacteria;Actinobacteriota;Actinobacteria;Micrococcales;Microbacteriaceae;Leifsonia;Leifsonia sp. D24	42	12	3	4	3	NA	26	8	8	8	2	2	1	2	NA	NA	NA	NA
Bacteria;Actinobacteriota;Actinobacteria;Micrococcales;Microbacteriaceae;Leifsonia;Leifsonia sp. MN10-1	NA	NA	NA	2	4	2	NA	NA	2	NA	NA	NA	NA	NA	NA	NA	NA	NA
Bacteria;Actinobacteriota;Actinobacteria;Micrococcales;Microbacteriaceae;Leifsonia;Lysinimonas sp.	165	34	15	71	38	NA	70	37	54	57	NA	5	3	NA	2	NA	NA	NA
Bacteria;Actinobacteriota;Actinobacteria;Micrococcales;Microbacteriaceae;Leifsonia;metagenome	NA	NA	NA	7	6	NA	NA	NA	NA	4	NA	NA	2	NA	NA	NA	NA	NA
Bacteria;Actinobacteriota;Actinobacteria;Micrococcales;Microbacteriaceae;Leucobacter;metagenome	27	11	NA	18	NA	NA	26	8	NA	NA	NA	NA	NA	NA	NA	NA	NA	NA
Bacteria;Actinobacteriota;Actinobacteria;Micrococcales;Microbacteriaceae;Leucobacter;uncultured bacterium	17	6	NA	4	2	4	6	NA	NA	9	NA	NA	4	NA	2	NA	NA	NA
Bacteria;Actinobacteriota;Actinobacteria;Micrococcales;Microbacteriaceae;Lysinimonas;Lysinimonas soli	NA	2	4	88	32	4	NA	4	NA	35	1	14	28	4	NA	NA	NA	NA
Bacteria;Actinobacteriota;Actinobacteria;Micrococcales;Microbacteriaceae;Lysinimonas;metagenome	25	20	7	52	25	NA	33	26	8	18	1	NA	9	NA	NA	NA	NA	NA
Bacteria;Actinobacteriota;Actinobacteria;Micrococcales;Microbacteriaceae;Lysinimonas;uncultured actinobacterium	18	NA	4	136	54	4	NA	NA	NA	62	NA	10	28	NA	NA	NA	NA	NA
Bacteria;Actinobacteriota;Actinobacteria;Micrococcales;Microbacteriaceae;Microbacterium;Klebsiella pneumoniae	NA	2	NA	NA	NA	NA	NA	NA	NA	NA	NA	NA	NA	NA	NA	4	NA	NA
Bacteria;Actinobacteriota;Actinobacteria;Micrococcales;Microbacteriaceae;Microbacterium;metagenome	4	2	NA	NA	NA	NA	NA	NA	NA	NA	NA	NA	NA	NA	NA	2	NA	NA
Bacteria;Actinobacteriota;Actinobacteria;Micrococcales;Microbacteriaceae;Microbacterium;Microbacterium saperdae	20	NA	NA	NA	NA	2	13	NA	12	NA	NA	NA	NA	NA	NA	1	4	NA
Bacteria;Actinobacteriota;Actinobacteria;Micrococcales;Microbacteriaceae;Microbacterium;Microbacterium sp.	NA	NA	NA	NA	2	NA	NA	NA	NA	NA	NA	NA	NA	NA	NA	4	NA	NA
Bacteria;Actinobacteriota;Actinobacteria;Micrococcales;Microbacteriaceae;Microbacterium;Microbacterium sp. CH12i	72	33	4	6	14	NA	NA	12	2	20	4	2	2	NA	2	NA	NA	NA
Bacteria;Actinobacteriota;Actinobacteria;Micrococcales;Microbacteriaceae;Microbacterium;Microbacterium sp. f9(2011)	NA	NA	NA	NA	NA	NA	NA	NA	NA	NA	NA	NA	NA	NA	NA	12	NA	NA
Bacteria;Actinobacteriota;Actinobacteria;Micrococcales;Microbacteriaceae;Microbacterium;Microbacterium sp. VKM Ac-2016	28	6	NA	2	NA	2	2	NA	2	4	NA	NA	2	NA	NA	NA	NA	NA
Bacteria;Actinobacteriota;Actinobacteria;Micrococcales;Microbacteriaceae;Microbacterium;Microbacterium xylanilyticum JCM 13591	24	NA	NA	4	NA	NA	20	8	2	NA	NA	NA	NA	NA	NA	1	NA	NA
Bacteria;Actinobacteriota;Actinobacteria;Micrococcales;Microbacteriaceae;Microbacterium;uncultured bacterium	22	14	NA	4	6	2	NA	NA	NA	NA	NA	NA	2	NA	NA	4	NA	NA
Bacteria;Actinobacteriota;Actinobacteria;Micrococcales;Microbacteriaceae;Microcella;Microcella alkaliphila	10	NA	NA	NA	NA	NA	2	NA	NA	2	NA	NA	2	NA	2	NA	NA	NA
Bacteria;Actinobacteriota;Actinobacteria;Micrococcales;Microbacteriaceae;Microterricola;Microterricola viridarii	22	3	NA	12	4	6	44	8	18	10	NA	NA	4	2	2	NA	NA	NA
Bacteria;Actinobacteriota;Actinobacteria;Micrococcales;Microbacteriaceae;MWH-Ta3;uncultured actinobacterium	NA	NA	NA	4	3	NA	NA	NA	2	NA	NA	NA	NA	NA	NA	NA	NA	NA
Bacteria;Actinobacteriota;Actinobacteria;Micrococcales;Microbacteriaceae;Mycetocola;Mycetocola sp. 449	8	NA	NA	NA	2	2	2	NA	NA	NA	NA	NA	2	NA	NA	NA	NA	NA
Bacteria;Actinobacteriota;Actinobacteria;Micrococcales;Microbacteriaceae;Naasia;uncultured bacterium	8	2	NA	5	2	NA	NA	NA	NA	6	NA	NA	NA	NA	NA	NA	NA	NA
Bacteria;Actinobacteriota;Actinobacteria;Micrococcales;Microbacteriaceae;Okibacterium;Okibacterium endophyticum	16	4	NA	2	NA	2	16	6	NA	NA	NA	NA	NA	NA	NA	NA	NA	NA
Bacteria;Actinobacteriota;Actinobacteria;Micrococcales;Microbacteriaceae;Parafrigoribacterium;Antarctic bacterium G081	NA	2	NA	17	16	4	NA	NA	NA	12	NA	3	7	NA	1	NA	NA	NA
Bacteria;Actinobacteriota;Actinobacteria;Micrococcales;Microbacteriaceae;Parafrigoribacterium;Arctic sea ice bacterium ARK10173	319	194	31	274	192	21	NA	8	2	383	2	57	58	NA	20	NA	NA	NA
Bacteria;Actinobacteriota;Actinobacteria;Micrococcales;Microbacteriaceae;Parafrigoribacterium;Frigoribacterium sp. WF44	28	19	NA	12	5	NA	9	5	NA	30	1	2	NA	NA	NA	NA	NA	NA
Bacteria;Actinobacteriota;Actinobacteria;Micrococcales;Microbacteriaceae;Parafrigoribacterium;Glaciihabitans sp.	18	13	NA	6	NA	NA	2	4	NA	7	NA	NA	NA	NA	NA	NA	NA	NA
Bacteria;Actinobacteriota;Actinobacteria;Micrococcales;Microbacteriaceae;Parafrigoribacterium;Glaciihabitans tibetensis	131	54	13	175	123	19	24	15	19	225	11	30	34	2	12	NA	NA	NA
Bacteria;Actinobacteriota;Actinobacteria;Micrococcales;Microbacteriaceae;Parafrigoribacterium;Lysinibacter cavernae	NA	2	NA	4	NA	NA	NA	NA	NA	NA	NA	NA	2	NA	NA	NA	NA	NA
Bacteria;Actinobacteriota;Actinobacteria;Micrococcales;Microbacteriaceae;Parafrigoribacterium;metagenome	73	12	4	33	30	3	8	6	NA	39	2	4	9	1	NA	NA	NA	NA
Bacteria;Actinobacteriota;Actinobacteria;Micrococcales;Microbacteriaceae;Parafrigoribacterium;Microbacteriaceae bacterium WF57	NA	2	NA	2	NA	NA	NA	NA	NA	6	NA	NA	NA	NA	NA	NA	NA	NA
Bacteria;Actinobacteriota;Actinobacteria;Micrococcales;Microbacteriaceae;Parafrigoribacterium;uncultured actinobacterium	NA	NA	NA	10	2	6	NA	NA	NA	8	NA	NA	2	NA	2	NA	NA	NA
Bacteria;Actinobacteriota;Actinobacteria;Micrococcales;Microbacteriaceae;Parafrigoribacterium;uncultured Actinomycetales bacterium	26	24	NA	24	19	NA	15	10	10	30	NA	3	11	NA	5	NA	NA	NA
Bacteria;Actinobacteriota;Actinobacteria;Micrococcales;Microbacteriaceae;Parafrigoribacterium;uncultured bacterium	3529	1622	396	2418	1685	155	440	284	381	3599	50	434	446	39	153	NA	NA	NA
Bacteria;Actinobacteriota;Actinobacteria;Micrococcales;Microbacteriaceae;Parafrigoribacterium;uncultured Microbacteriaceae bacterium	4	NA	NA	2	4	NA	NA	NA	NA	NA	NA	NA	NA	NA	NA	NA	NA	NA
Bacteria;Actinobacteriota;Actinobacteria;Micrococcales;Microbacteriaceae;Parafrigoribacterium;uncultured soil bacterium	10	NA	NA	7	4	6	2	NA	8	5	NA	2	NA	NA	2	NA	NA	NA
Bacteria;Actinobacteriota;Actinobacteria;Micrococcales;Microbacteriaceae;Rhodoglobus;Leifsonia rubra	93	10	4	29	14	2	72	14	34	26	NA	8	7	2	2	NA	NA	NA
Bacteria;Actinobacteriota;Actinobacteria;Micrococcales;Microbacteriaceae;Rhodoglobus;Rhodoglobus aureus	66	13	9	34	40	6	25	7	NA	37	NA	8	6	2	6	NA	NA	NA
Bacteria;Actinobacteriota;Actinobacteria;Micrococcales;Microbacteriaceae;Salinibacterium sp. CGMCC 1.16371	17	5	2	10	4	NA	14	NA	2	11	NA	NA	2	NA	NA	NA	NA	NA
Bacteria;Actinobacteriota;Actinobacteria;Micrococcales;Microbacteriaceae;Salinibacterium;uncultured bacterium	NA	1	NA	NA	NA	NA	2	NA	2	NA	NA	NA	NA	NA	2	NA	NA	NA
Bacteria;Actinobacteriota;Actinobacteria;Micrococcales;Microbacteriaceae;Salinibacterium;uncultured Salinibacterium sp.	6	2	NA	4	8	NA	NA	NA	NA	10	NA	NA	NA	NA	NA	NA	NA	NA
Bacteria;Actinobacteriota;Actinobacteria;Micrococcales;Microbacteriaceae;Schumannella;uncultured Microbacteriaceae bacterium	6	2	2	38	24	NA	NA	NA	NA	25	NA	4	13	NA	NA	NA	NA	NA
Bacteria;Actinobacteriota;Actinobacteria;Micrococcales;Microbacteriaceae;uncultured bacterium	7	7	NA	18	29	4	NA	NA	NA	3	NA	NA	2	NA	NA	NA	NA	NA
Bacteria;Actinobacteriota;Actinobacteria;Micrococcales;Microbacteriaceae;uncultured;marine metagenome	42	4	5	24	19	4	8	6	2	14	NA	5	3	NA	4	NA	NA	NA
Bacteria;Actinobacteriota;Actinobacteria;Micrococcales;Microbacteriaceae;uncultured;metagenome	38	18	5	100	43	NA	28	8	16	36	2	3	12	NA	6	NA	NA	NA
Bacteria;Actinobacteriota;Actinobacteria;Micrococcales;Microbacteriaceae;uncultured;Salinibacterium amurskyense	8	1	NA	8	7	NA	NA	NA	2	16	NA	4	3	NA	NA	NA	NA	NA
Bacteria;Actinobacteriota;Actinobacteria;Micrococcales;Microbacteriaceae;uncultured;Salinibacterium sp. SH-61A	211	53	15	50	30	4	24	11	NA	79	NA	4	22	2	2	NA	NA	NA
Bacteria;Actinobacteriota;Actinobacteria;Micrococcales;Microbacteriaceae;uncultured;uncultured bacterium	8	NA	NA	NA	NA	NA	14	NA	NA	3	NA	1	NA	NA	NA	NA	NA	NA
Bacteria;Actinobacteriota;Actinobacteria;Micrococcales;Micrococcaceae;Arthrobacter;Arthrobacter crystallopoietes BAB-32	6	2	NA	8	4	NA	NA	4	NA	5	2	NA	2	NA	NA	NA	NA	NA
Bacteria;Actinobacteriota;Actinobacteria;Micrococcales;Micrococcaceae;Arthrobacter;Arthrobacter sp. F7	NA	NA	NA	2	NA	2	NA	NA	NA	NA	NA	NA	NA	2	NA	NA	6	NA
Bacteria;Actinobacteriota;Actinobacteria;Micrococcales;Micrococcaceae;Arthrobacter;Arthrobacter sp. RIT-PI-e	NA	NA	NA	NA	NA	NA	NA	NA	NA	NA	NA	NA	NA	NA	NA	6	NA	NA
Bacteria;Actinobacteriota;Actinobacteria;Micrococcales;Micrococcaceae;Arthrobacter;uncultured bacterium	6	NA	NA	2	NA	NA	NA	4	NA	NA	NA	NA	NA	6	NA	NA	2	NA
Bacteria;Actinobacteriota;Actinobacteria;Micrococcales;Micrococcaceae;Glutamicibacter;Arthrobacter endophyticus	NA	NA	NA	NA	4	NA	NA	NA	NA	NA	NA	NA	NA	NA	2	NA	2	NA
Bacteria;Actinobacteriota;Actinobacteria;Micrococcales;Micrococcaceae;Glutamicibacter;Glutamicibacter nicotianae	4	NA	6	NA	NA	NA	NA	4	NA	NA	NA	NA	NA	2	2	2	NA	NA
Bacteria;Actinobacteriota;Actinobacteria;Micrococcales;Micrococcaceae;Glutamicibacter;uncultured bacterium	NA	2	4	4	NA	NA	NA	NA	NA	15	NA	2	NA	NA	NA	NA	NA	NA
Bacteria;Actinobacteriota;Actinobacteria;Micrococcales;Micrococcaceae;Kocuria;Kocuria palustris PEL	NA	4	NA	NA	NA	2	NA	NA	NA	NA	NA	2	NA	NA	2	6	10	NA
Bacteria;Actinobacteriota;Actinobacteria;Micrococcales;Micrococcaceae;Kocuria;Kocuria rosea	NA	2	NA	NA	NA	NA	14	NA	NA	NA	NA	NA	NA	NA	2	20	NA	NA
Bacteria;Actinobacteriota;Actinobacteria;Micrococcales;Micrococcaceae;Kocuria;Kocuria sp.	NA	NA	NA	NA	NA	19	NA	NA	NA	NA	NA	NA	NA	NA	NA	2	NA	NA
Bacteria;Actinobacteriota;Actinobacteria;Micrococcales;Micrococcaceae;Kocuria;Kocuria sp. BT304	NA	NA	NA	NA	NA	16	NA	NA	NA	NA	NA	NA	NA	NA	NA	2	NA	NA
Bacteria;Actinobacteriota;Actinobacteria;Micrococcales;Micrococcaceae;Kocuria;Kocuria varians	NA	NA	NA	NA	NA	NA	NA	6	NA	2	NA	NA	NA	NA	NA	NA	NA	NA
Bacteria;Actinobacteriota;Actinobacteria;Micrococcales;Micrococcaceae;Micrococcus;Micrococcus cohnii	NA	NA	NA	NA	NA	6	NA	NA	NA	NA	NA	NA	NA	NA	NA	NA	NA	NA
Bacteria;Actinobacteriota;Actinobacteria;Micrococcales;Micrococcaceae;Micrococcus;Micrococcus luteus	NA	1	NA	2	4	NA	NA	NA	8	NA	4	NA	NA	1	NA	2	2	NA
Bacteria;Actinobacteriota;Actinobacteria;Micrococcales;Micrococcaceae;Micrococcus;Micrococcus sp.	NA	3	NA	NA	4	8	NA	NA	NA	NA	NA	NA	NA	2	2	NA	6	NA
Bacteria;Actinobacteriota;Actinobacteria;Micrococcales;Micrococcaceae;Micrococcus;Micrococcus terreus	NA	NA	NA	NA	NA	4	NA	NA	NA	NA	NA	NA	NA	NA	NA	2	2	NA
Bacteria;Actinobacteriota;Actinobacteria;Micrococcales;Micrococcaceae;Paeniglutamicibacter;Arthrobacter sp. SH-43B	NA	2	NA	3	NA	NA	NA	NA	NA	NA	NA	2	NA	NA	NA	NA	NA	NA
Bacteria;Actinobacteriota;Actinobacteria;Micrococcales;Micrococcaceae;Pseudarthrobacter;Pseudarthrobacter scleromae	NA	NA	NA	NA	3	NA	NA	NA	NA	NA	NA	NA	NA	2	NA	NA	2	NA
Bacteria;Actinobacteriota;Actinobacteria;Micrococcales;Micrococcaceae;Pseudarthrobacter;uncultured bacterium	10	2	2	6	10	NA	8	8	NA	NA	NA	NA	NA	4	NA	2	NA	NA
Bacteria;Actinobacteriota;Actinobacteria;Micrococcales;Micrococcaceae;Rothia;Actinomyces sp.	NA	NA	NA	NA	NA	NA	NA	NA	NA	NA	NA	NA	NA	2	NA	8	NA	NA
Bacteria;Actinobacteriota;Actinobacteria;Micrococcales;Micrococcaceae;Rothia;Rothia dentocariosa ATCC 17931	NA	NA	NA	NA	NA	NA	NA	NA	NA	NA	NA	NA	NA	2	NA	NA	4	NA
Bacteria;Actinobacteriota;Actinobacteria;Micrococcales;Micrococcaceae;Rothia;Rothia mucilaginosa DY-18	NA	NA	NA	NA	NA	NA	NA	NA	NA	NA	NA	NA	NA	NA	NA	2	4	NA
Bacteria;Actinobacteriota;Actinobacteria;Micrococcales;Micrococcaceae;Yaniella;Yaniella halotolerans DSM 15476	NA	NA	NA	NA	NA	8	NA	NA	NA	NA	NA	NA	NA	NA	NA	NA	NA	NA
Bacteria;Actinobacteriota;Actinobacteria;Micrococcales;Micrococcales Incertae Sedis;Luteimicrobium;Cellulomonas sp. d20	5	NA	NA	NA	NA	NA	1	NA	NA	NA	NA	NA	NA	NA	NA	NA	NA	NA
Bacteria;Actinobacteriota;Actinobacteria;Micrococcales;Micrococcales Incertae Sedis;Timonella;Timonella senegalensis JC301	NA	NA	NA	3	NA	2	2	NA	NA	NA	NA	NA	NA	NA	NA	NA	NA	NA
Bacteria;Actinobacteriota;Actinobacteria;Micrococcales;Promicromonosporaceae;Isoptericola;Isoptericola chiayiensis	7	2	NA	5	2	NA	NA	NA	NA	NA	NA	NA	NA	NA	1	NA	NA	NA
Bacteria;Actinobacteriota;Actinobacteria;Micrococcales;Promicromonosporaceae;Isoptericola;Isoptericola variabilis JCM 11754	4	NA	NA	NA	NA	NA	NA	NA	NA	2	NA	NA	NA	NA	NA	NA	NA	NA
Bacteria;Actinobacteriota;Actinobacteria;Micrococcales;Sanguibacteraceae;Sanguibacter;Sanguibacter inulinus	5	NA	NA	4	NA	2	NA	NA	NA	5	NA	NA	10	NA	NA	NA	NA	NA
Bacteria;Actinobacteriota;Actinobacteria;Micromonosporales;Micromonosporaceae;Actinoplanes;uncultured bacterium	NA	NA	NA	2	NA	NA	8	NA	8	NA	NA	NA	NA	NA	NA	NA	NA	NA
Bacteria;Actinobacteriota;Actinobacteria;Micromonosporales;Micromonosporaceae;Catenuloplanes;Catenuloplanes castaneus	4	NA	NA	8	NA	NA	1	NA	NA	6	NA	1	2	1	NA	NA	NA	NA
Bacteria;Actinobacteriota;Actinobacteria;Micromonosporales;Micromonosporaceae;Longispora;compost metagenome	74	4	NA	26	18	2	54	26	72	20	2	NA	NA	NA	NA	NA	NA	NA
Bacteria;Actinobacteriota;Actinobacteria;Micromonosporales;Micromonosporaceae;Longispora;uncultured bacterium	NA	NA	NA	4	2	NA	NA	NA	NA	NA	NA	NA	NA	NA	NA	NA	NA	NA
Bacteria;Actinobacteriota;Actinobacteria;Micromonosporales;Micromonosporaceae;Micromonospora;Micromonospora sp. NEAU-DD-4	6	NA	NA	NA	NA	NA	2	4	8	NA	NA	NA	NA	NA	NA	NA	NA	NA
Bacteria;Actinobacteriota;Actinobacteria;Micromonosporales;Micromonosporaceae;Pilimelia;Pilimelia terevasa	65	119	71	338	132	13	10	NA	NA	183	NA	20	19	1	NA	NA	2	NA
Bacteria;Actinobacteriota;Actinobacteria;Micromonosporales;Micromonosporaceae;Rugosimonospora sp. 260305	NA	2	NA	NA	NA	NA	NA	NA	NA	NA	NA	NA	NA	2	2	NA	NA	NA
Bacteria;Actinobacteriota;Actinobacteria;Micromonosporales;Micromonosporaceae;uncultured;metagenome	NA	NA	NA	NA	NA	NA	13	5	NA	2	NA	NA	NA	NA	NA	NA	NA	NA
Bacteria;Actinobacteriota;Actinobacteria;Micromonosporales;Micromonosporaceae;uncultured;uncultured bacterium	12	NA	NA	NA	NA	NA	NA	NA	1	NA	NA	NA	NA	NA	3	NA	NA	NA
Bacteria;Actinobacteriota;Actinobacteria;PeM15;metagenome	99	73	35	110	53	5	100	35	49	55	NA	14	15	NA	NA	NA	NA	NA
Bacteria;Actinobacteriota;Actinobacteria;PeM15;uncultured bacterium	6	2	4	16	11	NA	12	4	2	12	2	NA	NA	NA	NA	NA	NA	NA
Bacteria;Actinobacteriota;Actinobacteria;PeM15;uncultured bacterium ARCTIC38_F_05	6	3	NA	3	NA	NA	NA	NA	NA	NA	NA	NA	NA	NA	NA	NA	NA	NA
Bacteria;Actinobacteriota;Actinobacteria;Propionibacteriales;Nocardioidaceae;Marmoricola;metagenome	177	2	7	60	4	2	52	31	88	9	NA	2	3	NA	NA	NA	NA	NA
Bacteria;Actinobacteriota;Actinobacteria;Propionibacteriales;Nocardioidaceae;Marmoricola;uncultured bacterium	NA	NA	4	NA	NA	6	NA	NA	NA	2	NA	NA	NA	NA	2	2	5	NA
Bacteria;Actinobacteriota;Actinobacteria;Propionibacteriales;Nocardioidaceae;Nocardioides;metagenome	5	NA	NA	NA	NA	3	NA	NA	2	NA	2	NA	NA	1	NA	2	2	NA
Bacteria;Actinobacteriota;Actinobacteria;Propionibacteriales;Nocardioidaceae;Nocardioides;Nocardioides sp.	NA	NA	4	NA	NA	11	NA	NA	NA	NA	NA	NA	2	3	2	6	NA	NA
Bacteria;Actinobacteriota;Actinobacteria;Propionibacteriales;Nocardioidaceae;Nocardioides;Nocardioides sp. FL31-1	4	NA	NA	2	2	NA	20	4	2	2	NA	NA	NA	NA	NA	NA	NA	NA
Bacteria;Actinobacteriota;Actinobacteria;Propionibacteriales;Nocardioidaceae;Nocardioides;uncultured bacterium	68	1	6	23	15	32	23	17	50	8	2	NA	2	14	16	8	12	NA
Bacteria;Actinobacteriota;Actinobacteria;Propionibacteriales;Propionibacteriaceae;Aestuariimicrobium;uncultured bacterium	NA	NA	NA	10	10	NA	NA	NA	NA	NA	NA	NA	NA	NA	NA	NA	NA	NA
Bacteria;Actinobacteriota;Actinobacteria;Propionibacteriales;Propionibacteriaceae;Cutibacterium;Cutibacterium acnes KPA171202	NA	40	6	4	33	24	NA	NA	NA	2	18	NA	2	56	26	14	53	NA
Bacteria;Actinobacteriota;Actinobacteria;Propionibacteriales;Propionibacteriaceae;Cutibacterium;Cutibacterium granulosum	NA	NA	4	NA	NA	6	NA	NA	NA	NA	NA	NA	NA	5	2	4	1	NA
Bacteria;Actinobacteriota;Actinobacteria;Propionibacteriales;Propionibacteriaceae;Cutibacterium;Cutibacterium namnetense	NA	2	NA	NA	2	NA	NA	NA	NA	NA	2	NA	NA	NA	NA	6	6	NA
Bacteria;Actinobacteriota;Actinobacteria;Propionibacteriales;Propionibacteriaceae;Cutibacterium;Daphnia magna	NA	NA	NA	NA	2	NA	NA	NA	NA	NA	NA	NA	NA	3	2	2	8	NA
Bacteria;Actinobacteriota;Actinobacteria;Propionibacteriales;Propionibacteriaceae;Cutibacterium;uncultured bacterium	NA	6	2	4	8	18	NA	NA	NA	6	4	2	2	24	16	15	43	NA
Bacteria;Actinobacteriota;Actinobacteria;Propionibacteriales;Propionibacteriaceae;Cutibacterium;uncultured organism	NA	NA	NA	2	3	6	NA	NA	NA	NA	NA	NA	NA	NA	NA	2	2	NA
Bacteria;Actinobacteriota;Actinobacteria;Propionibacteriales;Propionibacteriaceae;Cutibacterium;uncultured Propionibacterium sp.	NA	4	6	6	NA	NA	NA	NA	NA	NA	NA	NA	2	2	2	3	6	NA
Bacteria;Actinobacteriota;Actinobacteria;Propionibacteriales;Propionibacteriaceae;Jiangella;Jiangella alkaliphila	8	NA	NA	NA	2	2	NA	NA	8	NA	NA	NA	NA	NA	NA	NA	NA	NA
Bacteria;Actinobacteriota;Actinobacteria;Propionibacteriales;Propionibacteriaceae;Marinilutecoccus;Mariniluteicoccus flavus	14	NA	NA	8	4	NA	22	12	58	NA	NA	NA	NA	NA	NA	NA	NA	NA
Bacteria;Actinobacteriota;Actinobacteria;Propionibacteriales;Propionibacteriaceae;Microlunatus;uncultured bacterium	NA	1	NA	NA	NA	2	NA	NA	NA	NA	NA	NA	NA	1	NA	2	NA	NA
Bacteria;Actinobacteriota;Actinobacteria;Propionibacteriales;Propionibacteriaceae;Phytoactinopolyspora;actinobacterium DSM 46683	NA	2	NA	NA	NA	NA	NA	6	NA	NA	NA	NA	NA	NA	NA	NA	NA	NA
Bacteria;Actinobacteriota;Actinobacteria;Propionibacteriales;Propionibacteriaceae;Phytoactinopolyspora;Phytoactinopolyspora alkaliphila	10	NA	NA	NA	NA	NA	2	4	NA	2	NA	NA	NA	NA	NA	NA	NA	NA
Bacteria;Actinobacteriota;Actinobacteria;Propionibacteriales;Propionibacteriaceae;Propionicimonas;metagenome	4	NA	NA	NA	NA	NA	2	NA	2	NA	NA	NA	NA	NA	NA	NA	NA	NA
Bacteria;Actinobacteriota;Actinobacteria;Propionibacteriales;Propionibacteriaceae;uncultured;uncultured bacterium	84	5	12	26	6	5	32	12	41	14	NA	NA	2	1	NA	NA	4	NA
Bacteria;Actinobacteriota;Actinobacteria;Pseudonocardiales;Pseudonocardiaceae;Actinokineospora;Actinokineospora diospyrosa	8	NA	NA	2	NA	NA	NA	NA	NA	NA	NA	NA	NA	NA	NA	NA	NA	NA
Bacteria;Actinobacteriota;Actinobacteria;Pseudonocardiales;Pseudonocardiaceae;Actinomycetospora;Actinomycetospora atypica	140	10	20	83	17	2	162	60	212	36	4	4	2	2	NA	NA	NA	NA
Bacteria;Actinobacteriota;Actinobacteria;Pseudonocardiales;Pseudonocardiaceae;Actinomycetospora;Actinomycetospora chiangmaiensis DSM 45062	85	30	43	91	23	6	47	40	42	81	2	6	7	NA	NA	4	NA	NA
Bacteria;Actinobacteriota;Actinobacteria;Pseudonocardiales;Pseudonocardiaceae;Actinomycetospora;Actinomycetospora rhizophila	420	22	49	197	26	4	382	220	736	146	6	22	8	2	2	4	NA	NA
Bacteria;Actinobacteriota;Actinobacteria;Pseudonocardiales;Pseudonocardiaceae;Actinophytocola;uncultured bacterium	6	12	4	19	10	NA	NA	NA	NA	4	NA	NA	NA	NA	NA	NA	NA	NA
Bacteria;Actinobacteriota;Actinobacteria;Pseudonocardiales;Pseudonocardiaceae;Actinopolyspora;Actinopolyspora halophila DSM 43834	6	NA	NA	2	NA	NA	NA	NA	NA	NA	NA	NA	NA	NA	NA	NA	NA	NA
Bacteria;Actinobacteriota;Actinobacteria;Pseudonocardiales;Pseudonocardiaceae;Actinorectispora;Actinorectispora metalli	49	70	35	157	41	3	NA	4	11	119	2	22	10	6	NA	NA	NA	NA
Bacteria;Actinobacteriota;Actinobacteria;Pseudonocardiales;Pseudonocardiaceae;Alloactinosynnema;Actinokineospora iranica	7	2	NA	10	5	NA	NA	NA	NA	4	NA	3	NA	NA	NA	NA	NA	NA
Bacteria;Actinobacteriota;Actinobacteria;Pseudonocardiales;Pseudonocardiaceae;Allokutzneria;Allokutzneria sp.	15	1	NA	6	4	NA	1	NA	2	10	2	2	2	NA	NA	NA	NA	NA
Bacteria;Actinobacteriota;Actinobacteria;Pseudonocardiales;Pseudonocardiaceae;Amycolatopsis;Amycolatopsis halophila YIM 93223	81	4	NA	20	2	NA	60	22	22	16	NA	NA	NA	NA	NA	NA	NA	NA
Bacteria;Actinobacteriota;Actinobacteria;Pseudonocardiales;Pseudonocardiaceae;Crossiella;uncultured actinobacterium	5	2	NA	3	3	NA	NA	NA	2	6	NA	3	NA	NA	NA	NA	NA	NA
Bacteria;Actinobacteriota;Actinobacteria;Pseudonocardiales;Pseudonocardiaceae;Crossiella;uncultured bacterium	26	10	4	17	7	NA	9	NA	NA	39	NA	6	1	2	NA	NA	NA	NA
Bacteria;Actinobacteriota;Actinobacteria;Pseudonocardiales;Pseudonocardiaceae;Goodfellowiella;Goodfellowiella coeruleoviolacea	4	NA	NA	NA	NA	NA	2	NA	NA	NA	NA	NA	NA	NA	NA	NA	NA	NA
Bacteria;Actinobacteriota;Actinobacteria;Pseudonocardiales;Pseudonocardiaceae;Lechevalieria;Lechevalieria sp. SW86	54	18	7	58	13	NA	10	15	20	62	4	12	NA	NA	NA	NA	NA	NA
Bacteria;Actinobacteriota;Actinobacteria;Pseudonocardiales;Pseudonocardiaceae;Prauserella;Prauserella rugosa	NA	NA	NA	NA	NA	6	NA	NA	NA	NA	NA	NA	NA	NA	NA	NA	NA	NA
Bacteria;Actinobacteriota;Actinobacteria;Pseudonocardiales;Pseudonocardiaceae;Prauserella;Saccharomonospora sp. CUA-673	NA	NA	NA	NA	NA	6	NA	NA	NA	NA	NA	NA	NA	NA	NA	NA	NA	NA
Bacteria;Actinobacteriota;Actinobacteria;Pseudonocardiales;Pseudonocardiaceae;Pseudonocardia;metagenome	62	40	16	952	553	29	14	4	NA	199	22	17	35	4	NA	NA	NA	NA
Bacteria;Actinobacteriota;Actinobacteria;Pseudonocardiales;Pseudonocardiaceae;Pseudonocardia;Pseudonocardia alaniniphila	NA	NA	NA	49	41	NA	NA	NA	NA	8	1	3	1	NA	NA	NA	NA	NA
Bacteria;Actinobacteriota;Actinobacteria;Pseudonocardiales;Pseudonocardiaceae;Pseudonocardia;Pseudonocardia bannensis	NA	4	NA	20	10	NA	NA	NA	NA	3	NA	NA	NA	2	NA	NA	2	NA
Bacteria;Actinobacteriota;Actinobacteria;Pseudonocardiales;Pseudonocardiaceae;Pseudonocardia;Pseudonocardia carboxydivorans	6	NA	NA	NA	NA	NA	NA	NA	2	NA	NA	NA	NA	NA	NA	NA	NA	NA
Bacteria;Actinobacteriota;Actinobacteria;Pseudonocardiales;Pseudonocardiaceae;Pseudonocardia;Pseudonocardia dioxanivorans CB1190	91	10	9	23	6	3	41	6	47	12	NA	NA	2	NA	NA	NA	NA	NA
Bacteria;Actinobacteriota;Actinobacteria;Pseudonocardiales;Pseudonocardiaceae;Pseudonocardia;Pseudonocardia hydrocarbonoxydans	16	28	NA	224	150	4	NA	NA	NA	100	6	6	12	NA	NA	NA	NA	NA
Bacteria;Actinobacteriota;Actinobacteria;Pseudonocardiales;Pseudonocardiaceae;Pseudonocardia;Pseudonocardia petroleophila	NA	2	3	11	4	2	NA	NA	NA	NA	NA	NA	NA	NA	NA	NA	NA	NA
Bacteria;Actinobacteriota;Actinobacteria;Pseudonocardiales;Pseudonocardiaceae;Pseudonocardia;Pseudonocardia saturnea	20	16	NA	201	99	2	NA	NA	NA	54	2	8	10	NA	NA	NA	2	NA
Bacteria;Actinobacteriota;Actinobacteria;Pseudonocardiales;Pseudonocardiaceae;Pseudonocardia;Pseudonocardia sp.	NA	1	NA	8	NA	NA	NA	NA	NA	NA	NA	NA	NA	NA	NA	NA	NA	NA
Bacteria;Actinobacteriota;Actinobacteria;Pseudonocardiales;Pseudonocardiaceae;Pseudonocardia;Pseudonocardia sp. CASMBPK4	6	2	3	30	12	NA	6	6	NA	10	NA	2	NA	NA	NA	NA	2	NA
Bacteria;Actinobacteriota;Actinobacteria;Pseudonocardiales;Pseudonocardiaceae;Pseudonocardia;Pseudonocardia sp. CNS-139	7	NA	NA	98	71	6	NA	NA	NA	15	NA	NA	4	NA	NA	NA	NA	NA
Bacteria;Actinobacteriota;Actinobacteria;Pseudonocardiales;Pseudonocardiaceae;Pseudonocardia;Pseudonocardia sp. D1A36	NA	NA	NA	2	6	NA	NA	NA	NA	NA	NA	NA	NA	NA	NA	NA	NA	NA
Bacteria;Actinobacteriota;Actinobacteria;Pseudonocardiales;Pseudonocardiaceae;Pseudonocardia;Pseudonocardia sp. IFP 2050	NA	NA	NA	11	5	NA	2	NA	NA	6	NA	3	NA	2	NA	NA	NA	NA
Bacteria;Actinobacteriota;Actinobacteria;Pseudonocardiales;Pseudonocardiaceae;Pseudonocardia;Pseudonocardia sp. M71_S82	NA	NA	NA	2	2	NA	NA	NA	NA	3	NA	NA	NA	NA	NA	NA	NA	NA
Bacteria;Actinobacteriota;Actinobacteria;Pseudonocardiales;Pseudonocardiaceae;Pseudonocardia;Pseudonocardia sp. MH-G5	4	NA	NA	7	2	2	NA	NA	NA	3	NA	1	NA	NA	NA	NA	NA	NA
Bacteria;Actinobacteriota;Actinobacteria;Pseudonocardiales;Pseudonocardiaceae;Pseudonocardia;Pseudonocardia sp. RI44-RCaA106	6	6	NA	195	159	NA	2	NA	NA	32	6	6	6	1	NA	NA	NA	NA
Bacteria;Actinobacteriota;Actinobacteria;Pseudonocardiales;Pseudonocardiaceae;Pseudonocardia;Pseudonocardia sp. YIM 45552	NA	NA	NA	12	19	NA	NA	NA	NA	5	NA	NA	NA	NA	NA	NA	NA	NA
Bacteria;Actinobacteriota;Actinobacteria;Pseudonocardiales;Pseudonocardiaceae;Pseudonocardia;Pseudonocardia thermophila	14	2	4	50	25	NA	12	NA	NA	16	NA	4	4	NA	NA	NA	NA	NA
Bacteria;Actinobacteriota;Actinobacteria;Pseudonocardiales;Pseudonocardiaceae;Pseudonocardia;Pseudonocardia xinjiangensis	NA	21	NA	226	122	15	NA	NA	NA	61	NA	2	NA	NA	NA	NA	NA	NA
Bacteria;Actinobacteriota;Actinobacteria;Pseudonocardiales;Pseudonocardiaceae;Pseudonocardia;Pseudonocardia xishanensis	NA	NA	NA	4	2	NA	2	NA	NA	NA	NA	2	2	NA	NA	NA	NA	NA
Bacteria;Actinobacteriota;Actinobacteria;Pseudonocardiales;Pseudonocardiaceae;Pseudonocardia;Pseudonocardia yunnanensis	NA	NA	NA	19	5	NA	NA	NA	NA	2	NA	NA	2	NA	NA	NA	NA	NA
Bacteria;Actinobacteriota;Actinobacteria;Pseudonocardiales;Pseudonocardiaceae;Pseudonocardia;uncultured actinobacterium	8	1	NA	130	51	4	2	NA	NA	54	3	5	7	NA	NA	NA	NA	NA
Bacteria;Actinobacteriota;Actinobacteria;Pseudonocardiales;Pseudonocardiaceae;Pseudonocardia;uncultured bacterium	317	171	46	1881	1043	86	169	61	132	542	30	61	65	13	4	NA	6	NA
Bacteria;Actinobacteriota;Actinobacteria;Pseudonocardiales;Pseudonocardiaceae;Pseudonocardia;uncultured Pseudonocardia sp.	25	11	NA	249	214	10	8	NA	2	64	4	NA	6	1	NA	NA	NA	NA
Bacteria;Actinobacteriota;Actinobacteria;Pseudonocardiales;Pseudonocardiaceae;Saccharopolyspora;Saccharopolyspora cavernae	NA	NA	NA	NA	NA	10	NA	NA	2	NA	NA	NA	NA	NA	NA	NA	NA	NA
Bacteria;Actinobacteriota;Actinobacteria;Pseudonocardiales;Pseudonocardiaceae;Saccharopolyspora;Saccharopolyspora gloriosae	NA	NA	NA	NA	NA	6	NA	NA	NA	NA	NA	NA	NA	NA	NA	NA	NA	NA
Bacteria;Actinobacteriota;Actinobacteria;Pseudonocardiales;Pseudonocardiaceae;Saccharopolyspora;Saccharopolyspora gregorii	NA	NA	NA	NA	NA	13	NA	NA	NA	NA	NA	NA	NA	NA	NA	NA	NA	NA
Bacteria;Actinobacteriota;Actinobacteria;Pseudonocardiales;Pseudonocardiaceae;Saccharopolyspora;Salinifilum proteinilyticum	8	NA	NA	2	NA	NA	NA	NA	NA	2	NA	NA	NA	NA	NA	NA	NA	NA
Bacteria;Actinobacteriota;Actinobacteria;Pseudonocardiales;Pseudonocardiaceae;Saccharopolyspora;uncultured bacterium	NA	NA	NA	NA	NA	17	NA	NA	NA	NA	NA	NA	NA	NA	NA	NA	NA	NA
Bacteria;Actinobacteriota;Actinobacteria;Pseudonocardiales;Pseudonocardiaceae;Saccharothrix;uncultured Saccharothrix sp.	5	NA	NA	NA	NA	NA	2	NA	NA	NA	NA	NA	NA	NA	NA	NA	NA	NA
Bacteria;Actinobacteriota;Actinobacteria;Pseudonocardiales;Pseudonocardiaceae;Umezawaea;Umezawaea endophytica	5	2	NA	NA	NA	NA	NA	NA	2	NA	NA	NA	NA	NA	NA	NA	NA	NA
Bacteria;Actinobacteriota;Actinobacteria;Streptomycetales;Streptomycetaceae;Streptacidiphilus;Streptacidiphilus specus	8	12	10	17	1	NA	1	NA	NA	8	NA	NA	NA	NA	NA	NA	NA	NA
Bacteria;Actinobacteriota;Actinobacteria;Streptomycetales;Streptomycetaceae;Streptomyces;Streptomyces aidingensis	5	4	2	14	NA	NA	2	NA	NA	NA	NA	NA	NA	NA	NA	1	NA	NA
Bacteria;Actinobacteriota;Actinobacteria;Streptomycetales;Streptomycetaceae;Streptomyces;Streptomyces cattleya NRRL 8057 = DSM 46488	NA	6	3	11	4	NA	NA	NA	1	NA	NA	1	1	NA	NA	NA	NA	NA
Bacteria;Actinobacteriota;Actinobacteria;Streptomycetales;Streptomycetaceae;Streptomyces;Streptomyces drozdowiczii JCM 13580	6	4	NA	6	NA	2	NA	4	12	4	NA	NA	NA	NA	NA	NA	NA	NA
Bacteria;Actinobacteriota;Actinobacteria;Streptomycetales;Streptomycetaceae;Streptomyces;Streptomyces enissocaesilis	NA	NA	NA	2	NA	NA	6	NA	2	NA	NA	NA	NA	NA	NA	NA	NA	NA
Bacteria;Actinobacteriota;Actinobacteria;Streptomycetales;Streptomycetaceae;Streptomyces;Streptomyces fradiae	16	14	11	20	7	NA	7	NA	NA	9	NA	NA	2	NA	NA	NA	NA	NA
Bacteria;Actinobacteriota;Actinobacteria;Streptomycetales;Streptomycetaceae;Streptomyces;Streptomyces fukangensis	NA	NA	NA	3	4	NA	NA	NA	NA	NA	NA	NA	NA	NA	NA	NA	NA	NA
Bacteria;Actinobacteriota;Actinobacteria;Streptomycetales;Streptomycetaceae;Streptomyces;Streptomyces fulvissimus	4	4	3	4	NA	NA	NA	NA	NA	NA	NA	2	2	NA	NA	NA	NA	NA
Bacteria;Actinobacteriota;Actinobacteria;Streptomycetales;Streptomycetaceae;Streptomyces;Streptomyces griseoflavus	200	10	9	62	14	4	140	120	330	59	NA	2	NA	4	NA	NA	NA	NA
Bacteria;Actinobacteriota;Actinobacteria;Streptomycetales;Streptomycetaceae;Streptomyces;Streptomyces mutabilis	5	3	NA	NA	NA	NA	2	NA	10	NA	NA	NA	NA	NA	NA	NA	NA	NA
Bacteria;Actinobacteriota;Actinobacteria;Streptomycetales;Streptomycetaceae;Streptomyces;Streptomyces nodosus	17	4	NA	14	5	4	8	4	16	NA	NA	NA	NA	NA	NA	NA	NA	NA
Bacteria;Actinobacteriota;Actinobacteria;Streptomycetales;Streptomycetaceae;Streptomyces;Streptomyces polyrhachis	8	NA	NA	NA	NA	NA	NA	NA	2	NA	NA	NA	NA	NA	NA	NA	NA	NA
Bacteria;Actinobacteriota;Actinobacteria;Streptomycetales;Streptomycetaceae;Streptomyces;Streptomyces pratensis ATCC 33331	194	287	120	529	187	11	31	24	25	164	9	22	6	NA	2	NA	NA	NA
Bacteria;Actinobacteriota;Actinobacteria;Streptomycetales;Streptomycetaceae;Streptomyces;Streptomyces sannanensis	133	12	16	69	23	NA	96	62	196	32	8	4	2	2	NA	2	2	NA
Bacteria;Actinobacteriota;Actinobacteria;Streptomycetales;Streptomycetaceae;Streptomyces;Streptomyces sp.	194	47	29	146	63	2	62	48	116	111	8	14	4	2	1	NA	2	NA
Bacteria;Actinobacteriota;Actinobacteria;Streptomycetales;Streptomycetaceae;Streptomyces;Streptomyces sp. CNH287	NA	3	NA	4	NA	NA	NA	NA	NA	3	NA	NA	1	2	NA	2	NA	NA
Bacteria;Actinobacteriota;Actinobacteria;Streptomycetales;Streptomycetaceae;Streptomyces;Streptomyces sp. EF-93	NA	6	NA	3	NA	NA	NA	NA	NA	4	NA	1	NA	NA	NA	NA	NA	NA
Bacteria;Actinobacteriota;Actinobacteria;Streptomycetales;Streptomycetaceae;Streptomyces;Streptomyces sp. HGB0020	NA	NA	NA	4	NA	NA	2	NA	NA	NA	NA	NA	NA	NA	NA	NA	NA	NA
Bacteria;Actinobacteriota;Actinobacteria;Streptomycetales;Streptomycetaceae;Streptomyces;Streptomyces sp. MM94	15	7	NA	45	4	2	8	NA	NA	64	2	4	2	NA	NA	NA	NA	NA
Bacteria;Actinobacteriota;Actinobacteria;Streptomycetales;Streptomycetaceae;Streptomyces;Streptomyces sp. NRRL F-6674	NA	NA	NA	NA	NA	NA	12	NA	NA	NA	NA	2	NA	NA	NA	NA	NA	NA
Bacteria;Actinobacteriota;Actinobacteria;Streptomycetales;Streptomycetaceae;Streptomyces;Streptomyces sp. pp2	36	2	NA	20	3	NA	16	12	30	4	NA	NA	2	NA	NA	NA	NA	NA
Bacteria;Actinobacteriota;Actinobacteria;Streptomycetales;Streptomycetaceae;Streptomyces;Streptomyces sp. SW101	NA	NA	NA	7	NA	NA	NA	NA	NA	5	NA	NA	NA	NA	NA	2	NA	NA
Bacteria;Actinobacteriota;Actinobacteria;Streptomycetales;Streptomycetaceae;Streptomyces;Streptomyces sp. SW107	NA	2	NA	2	NA	NA	NA	NA	NA	3	NA	NA	NA	NA	NA	NA	NA	NA
Bacteria;Actinobacteriota;Actinobacteria;Streptomycetales;Streptomycetaceae;Streptomyces;Streptomyces sp. TN47	NA	5	3	NA	NA	NA	1	NA	NA	3	NA	1	NA	NA	NA	NA	NA	NA
Bacteria;Actinobacteriota;Actinobacteria;Streptomycetales;Streptomycetaceae;Streptomyces;Streptomyces sp. TRM49605	NA	1	NA	3	2	NA	1	NA	NA	NA	NA	1	1	NA	NA	NA	NA	NA
Bacteria;Actinobacteriota;Actinobacteria;Streptomycetales;Streptomycetaceae;Streptomyces;Streptomyces tubercidicus	NA	NA	NA	10	6	NA	NA	NA	2	8	4	NA	NA	NA	NA	NA	NA	NA
Bacteria;Actinobacteriota;Actinobacteria;Streptomycetales;Streptomycetaceae;Streptomyces;Streptomyces xiamenensis	8	4	3	10	NA	NA	NA	NA	2	3	NA	NA	NA	NA	2	NA	NA	NA
Bacteria;Actinobacteriota;Actinobacteria;Streptomycetales;Streptomycetaceae;Streptomyces;Streptomycetaceae bacterium MP113-05	31	28	16	72	21	NA	7	6	16	119	1	10	11	3	NA	NA	NA	NA
Bacteria;Actinobacteriota;Actinobacteria;Streptomycetales;Streptomycetaceae;Streptomyces;uncultured bacterium	30	NA	NA	6	NA	4	24	6	19	2	4	NA	NA	NA	NA	NA	NA	NA
Bacteria;Actinobacteriota;Actinobacteria;Streptosporangiales;Nocardiopsaceae;Nocardiopsis;Triticum urartu	236	10	8	70	12	4	188	104	305	44	4	NA	NA	2	NA	NA	NA	NA
Bacteria;Actinobacteriota;Actinobacteria;Streptosporangiales;Streptosporangiaceae;Streptosporangium;metagenome	8	NA	NA	NA	NA	NA	NA	NA	NA	NA	NA	NA	NA	NA	NA	NA	NA	NA
Bacteria;Actinobacteriota;Actinobacteria;Streptosporangiales;Streptosporangiaceae;Streptosporangium;Streptosporangium shengliense	19	2	NA	4	NA	NA	NA	NA	18	5	NA	NA	NA	NA	NA	NA	NA	NA
Bacteria;Actinobacteriota;Actinobacteria;Streptosporangiales;Thermomonosporaceae;Actinocorallia;metagenome	5	NA	NA	NA	NA	NA	NA	NA	NA	4	2	NA	NA	NA	NA	NA	NA	NA
Bacteria;Actinobacteriota;Actinobacteria;Streptosporangiales;Thermomonosporaceae;Actinomadura;metagenome	10	NA	NA	2	6	NA	NA	6	NA	NA	NA	NA	NA	2	NA	NA	NA	NA
Bacteria;Actinobacteriota;Actinobacteria;uncultured;metagenome	8	1	NA	16	2	NA	NA	NA	NA	NA	NA	5	NA	NA	NA	NA	NA	NA
Bacteria;Actinobacteriota;Actinobacteria;uncultured;uncultured organism	30	12	6	23	14	2	30	16	24	27	NA	5	1	NA	NA	NA	NA	NA
Bacteria;Actinobacteriota;Coriobacteriia;Coriobacteriales;Coriobacteriaceae;Collinsella;uncultured bacterium	NA	NA	NA	NA	4	NA	NA	NA	NA	NA	NA	2	NA	3	4	NA	4	NA
Bacteria;Actinobacteriota;Coriobacteriia;Coriobacteriales;Eggerthellaceae;DNF00809;Coriobacteriaceae bacterium 68-1-3	NA	NA	NA	NA	NA	NA	NA	NA	NA	NA	NA	2	NA	7	1	NA	1	NA
Bacteria;Actinobacteriota;Coriobacteriia;Coriobacteriales;Eggerthellaceae;Slackia;Slackia sp. NATTS	NA	NA	NA	NA	NA	4	NA	NA	NA	NA	NA	NA	NA	NA	NA	2	NA	NA
Bacteria;Actinobacteriota;Coriobacteriia;Coriobacteriales;Eggerthellaceae;Slackia;uncultured bacterium	NA	8	4	NA	8	6	NA	NA	NA	NA	NA	NA	NA	1	20	8	6	NA
Bacteria;Actinobacteriota;Coriobacteriia;Coriobacteriales;Eggerthellaceae;uncultured;uncultured bacterium	NA	NA	NA	NA	2	NA	NA	NA	NA	NA	2	NA	NA	2	9	NA	1	NA
Bacteria;Actinobacteriota;Coriobacteriia;OPB41;uncultured actinobacterium	NA	NA	NA	6	2	NA	NA	NA	NA	NA	NA	NA	1	NA	NA	NA	NA	NA
Bacteria;Actinobacteriota;Coriobacteriia;OPB41;uncultured bacterium	NA	NA	NA	23	8	NA	NA	NA	NA	NA	NA	NA	9	7	2	NA	NA	NA
Bacteria;Actinobacteriota;Coriobacteriia;OPB41;uncultured Coriobacteriaceae bacterium	NA	NA	NA	11	NA	NA	NA	NA	NA	NA	NA	NA	4	2	3	NA	NA	NA
Bacteria;Actinobacteriota;Coriobacteriia;OPB41;uncultured Coriobacteriia bacterium	NA	NA	NA	15	4	NA	NA	NA	NA	NA	NA	NA	4	1	1	NA	NA	NA
Bacteria;Actinobacteriota;MB-A2-108;uncultured bacterium	NA	NA	NA	NA	NA	NA	2	NA	NA	NA	NA	2	NA	2	6	7	3	NA
Bacteria;Actinobacteriota;RBG-16-55-12;uncultured bacterium	NA	NA	NA	NA	NA	NA	526	253	184	NA	NA	2	NA	NA	NA	NA	2	NA
Bacteria;Actinobacteriota;Rubrobacteria;Rubrobacterales;Rubrobacteriaceae;Rubrobacter;Rubrobacter calidifluminis	NA	NA	NA	NA	NA	2	NA	NA	NA	NA	NA	NA	NA	NA	2	4	NA	NA
Bacteria;Actinobacteriota;Rubrobacteria;Rubrobacterales;Rubrobacteriaceae;Rubrobacter;uncultured actinobacterium	NA	NA	NA	NA	NA	5	NA	NA	NA	NA	NA	NA	NA	NA	NA	2	NA	NA
Bacteria;Actinobacteriota;Rubrobacteria;Rubrobacterales;Rubrobacteriaceae;Rubrobacter;uncultured bacterium	NA	NA	NA	2	2	3	2	NA	NA	4	NA	NA	NA	NA	2	NA	NA	NA
Bacteria;Actinobacteriota;Thermoleophilia;Gaiellales;Gaiellaceae;Gaiella;uncultured bacterium	5	NA	NA	NA	2	NA	8	6	11	NA	NA	NA	2	NA	NA	2	NA	NA
Bacteria;Actinobacteriota;Thermoleophilia;Gaiellales;uncultured;metagenome	8	1	NA	4	NA	NA	NA	NA	NA	NA	NA	NA	2	NA	NA	NA	NA	NA
Bacteria;Actinobacteriota;Thermoleophilia;Gaiellales;uncultured;uncultured bacterium	109	7	4	58	44	26	73	44	76	36	4	2	6	NA	2	8	NA	NA
Bacteria;Actinobacteriota;Thermoleophilia;Gaiellales;uncultured;uncultured organism	NA	NA	NA	NA	NA	10	NA	NA	NA	NA	NA	NA	NA	NA	NA	NA	NA	NA
Bacteria;Actinobacteriota;Thermoleophilia;Solirubrobacterales;67-14;uncultured bacterium	NA	NA	NA	3	2	NA	NA	NA	NA	13	NA	NA	NA	NA	2	4	NA	NA
Bacteria;Actinobacteriota;Thermoleophilia;Solirubrobacterales;Solirubrobacteraceae;Conexibacter;bacterium Ellin504	NA	NA	3	NA	NA	NA	NA	NA	NA	NA	2	NA	2	NA	2	NA	NA	NA
Bacteria;Actinobacteriota;Thermoleophilia;Solirubrobacterales;Solirubrobacteraceae;Conexibacter;Conexibacter woesei DSM 14684	NA	NA	NA	6	4	2	NA	NA	NA	NA	NA	NA	NA	NA	NA	NA	NA	NA
Bacteria;Actinobacteriota;Thermoleophilia;Solirubrobacterales;Solirubrobacteraceae;Conexibacter;metagenome	17	6	4	18	6	NA	NA	NA	2	NA	2	NA	1	NA	NA	NA	NA	NA
Bacteria;Actinobacteriota;Thermoleophilia;Solirubrobacterales;Solirubrobacteraceae;Conexibacter;Solirubrobacterales bacterium	NA	2	NA	4	4	2	NA	NA	2	NA	NA	NA	4	NA	NA	NA	NA	NA
Bacteria;Actinobacteriota;Thermoleophilia;Solirubrobacterales;Solirubrobacteraceae;Conexibacter;uncultured bacterium	57	8	7	13	NA	14	252	314	108	3	4	NA	1	2	2	16	6	NA
Bacteria;Actinobacteriota;Thermoleophilia;Solirubrobacterales;Solirubrobacteraceae;Conexibacter;uncultured Conexibacteraceae bacterium	NA	NA	NA	2	NA	4	NA	NA	NA	NA	NA	NA	NA	1	NA	NA	NA	NA
Bacteria;Actinobacteriota;Thermoleophilia;Solirubrobacterales;Solirubrobacteraceae;Solirubrobacter;metagenome	NA	NA	NA	NA	NA	NA	NA	NA	NA	NA	NA	NA	3	NA	NA	3	NA	NA
Bacteria;Actinobacteriota;Thermoleophilia;Solirubrobacterales;Solirubrobacteraceae;Solirubrobacter;uncultured bacterium	NA	2	2	2	NA	NA	NA	NA	NA	NA	NA	NA	NA	NA	NA	7	NA	NA
Bacteria;Actinobacteriota;Thermoleophilia;Solirubrobacterales;Solirubrobacteraceae;uncultured;metagenome	NA	2	NA	3	NA	2	NA	NA	NA	NA	NA	NA	NA	NA	NA	NA	NA	NA
Bacteria;Actinobacteriota;Thermoleophilia;Solirubrobacterales;Solirubrobacteraceae;uncultured;soil metagenome	NA	NA	NA	826	507	50	NA	NA	2	2	NA	NA	16	6	NA	1	NA	NA
Bacteria;Actinobacteriota;Thermoleophilia;Solirubrobacterales;Solirubrobacteraceae;uncultured;Solirubrobacterales bacterium	18	7	4	18	6	NA	NA	NA	NA	NA	NA	2	NA	NA	NA	NA	NA	NA
Bacteria;Actinobacteriota;Thermoleophilia;Solirubrobacterales;Solirubrobacteraceae;uncultured;uncultured bacterium	NA	1	NA	14	5	16	NA	NA	NA	NA	NA	NA	NA	2	2	7	6	2
Bacteria;Actinobacteriota;Thermoleophilia;Solirubrobacterales;Solirubrobacteraceae;uncultured;uncultured Conexibacteraceae bacterium	NA	NA	NA	4	9	NA	NA	NA	NA	NA	NA	NA	NA	NA	NA	NA	NA	NA
Bacteria;Actinobacteriota;Thermoleophilia;Thermophilales;Thermoleophilaceae;Thermoleophilum;uncultured bacterium	NA	NA	NA	NA	NA	NA	NA	NA	NA	NA	NA	NA	NA	2	2	NA	2	NA
Bacteria;Actinobacteriota;Thermoleophilia;uncultured;uncultured bacterium	NA	NA	NA	NA	4	8	NA	NA	NA	NA	NA	NA	NA	NA	2	NA	2	NA
Bacteria;Aerophobota;Aerophobia;Aerophobales;uncultured bacterium	NA	NA	NA	2	NA	NA	7	NA	NA	NA	NA	NA	NA	NA	NA	NA	NA	NA
Bacteria;Aquificota;Aquificae;Aquificales;Aquificaceae;Hydrogenobacter;Aquificales str. SS5H1	NA	NA	NA	NA	NA	NA	NA	NA	NA	NA	NA	NA	NA	2	3	2	NA	NA
Bacteria;Aquificota;Aquificae;Aquificales;Aquificaceae;Hydrogenobacter;Hydrogenobacter hydrogenophilus	NA	1	6	NA	11	14	2	NA	NA	NA	NA	NA	NA	2	16	8	2	NA
Bacteria;Aquificota;Aquificae;Aquificales;Aquificaceae;Hydrogenobacter;Hydrogenobacter thermophilus TK-6	NA	NA	NA	NA	NA	NA	NA	NA	NA	NA	NA	NA	NA	4	2	NA	2	NA
Bacteria;Aquificota;Aquificae;Aquificales;Aquificaceae;Hydrogenobacter;Thermothrix thiopara	NA	NA	NA	NA	2	NA	NA	NA	NA	2	NA	NA	2	NA	6	6	4	NA
Bacteria;Aquificota;Aquificae;Aquificales;Aquificaceae;Hydrogenobacter;uncultured Bacillus sp.	NA	NA	4	NA	13	26	NA	NA	NA	NA	4	NA	NA	2	32	37	13	NA
Bacteria;Aquificota;Aquificae;Aquificales;Aquificaceae;Hydrogenobacter;uncultured bacterium	NA	6	NA	NA	4	20	NA	NA	NA	NA	2	4	2	4	8	18	8	NA
Bacteria;Aquificota;Aquificae;Aquificales;Aquificaceae;Thermocrinis;Thermocrinis albus DSM 14484	NA	NA	NA	NA	4	2	NA	NA	NA	NA	2	NA	NA	NA	NA	2	NA	NA
Bacteria;Aquificota;Aquificae;Aquificales;Aquificaceae;Thermocrinis;uncultured Thermocrinis sp.	NA	NA	NA	NA	6	NA	NA	NA	NA	NA	NA	NA	NA	NA	2	NA	NA	NA
Bacteria;Aquificota;Aquificae;Aquificales;Aquificaceae;uncultured Aquificaceae bacterium	NA	2	3	NA	12	8	NA	NA	NA	NA	NA	NA	NA	4	10	10	2	NA
Bacteria;Aquificota;Aquificae;Aquificales;Aquificaceae;uncultured bacterium	NA	NA	4	2	9	12	NA	NA	NA	NA	NA	NA	NA	8	12	14	2	NA
Bacteria;Armatimonadota;Armatimonadia;Armatimonadales;Armatimonadaceae;Armatimonas;uncultured bacterium	NA	1	NA	NA	NA	8	NA	NA	NA	NA	2	NA	4	2	2	2	NA	NA
Bacteria;Armatimonadota;Armatimonadia;Armatimonadales;Armatimonadaceae;Armatimonas;uncultured Crater Lake bacterium CL500-48	NA	NA	NA	NA	2	NA	NA	NA	NA	NA	NA	NA	NA	NA	NA	8	NA	NA
Bacteria;Armatimonadota;Armatimonadia;Armatimonadales;metagenome	NA	NA	3	17	4	NA	8	NA	13	3	NA	NA	3	NA	NA	NA	NA	NA
Bacteria;Armatimonadota;Armatimonadia;Armatimonadales;uncultured Armatimonadetes bacterium	7	7	NA	32	11	NA	2	NA	2	10	NA	NA	36	2	1	NA	NA	NA
Bacteria;Armatimonadota;Armatimonadia;Armatimonadales;uncultured bacterium	888	300	135	737	335	152	126	68	118	741	18	119	320	49	89	NA	NA	NA
Bacteria;Armatimonadota;Armatimonadia;Armatimonadales;uncultured soil bacterium	12	NA	NA	2	NA	4	2	NA	NA	NA	NA	NA	NA	NA	NA	NA	NA	NA
Bacteria;Armatimonadota;Chthonomonadetes;Chthonomonadales;Chthonomonadaceae;Chthonomonas;uncultured Armatimonadetes bacterium	13	9	NA	75	37	20	30	10	28	NA	NA	NA	8	6	NA	NA	NA	NA
Bacteria;Armatimonadota;Chthonomonadetes;Chthonomonadales;Chthonomonadaceae;Chthonomonas;uncultured bacterium	229	229	18	1690	710	142	558	206	262	26	NA	2	180	78	34	NA	NA	NA
Bacteria;Armatimonadota;Chthonomonadetes;Chthonomonadales;Chthonomonadaceae;Chthonomonas;unidentified marine bacterioplankton	NA	NA	NA	6	3	NA	NA	NA	NA	NA	NA	NA	2	2	NA	NA	NA	NA
Bacteria;Armatimonadota;Chthonomonadetes;Chthonomonadales;uncultured bacterium	NA	NA	NA	80	28	6	24	NA	27	NA	NA	NA	4	NA	NA	NA	NA	NA
Bacteria;Armatimonadota;Fimbriimonadia;Fimbriimonadales;Fimbriimonadaceae;Armatimonadetes bacterium 55-13	NA	NA	NA	9	NA	2	NA	NA	2	NA	NA	NA	NA	NA	NA	NA	NA	NA
Bacteria;Armatimonadota;Fimbriimonadia;Fimbriimonadales;Fimbriimonadaceae;groundwater metagenome	NA	NA	NA	NA	NA	NA	8	NA	NA	NA	NA	NA	NA	NA	NA	NA	NA	NA
Bacteria;Armatimonadota;Fimbriimonadia;Fimbriimonadales;Fimbriimonadaceae;metagenome	NA	NA	NA	26	7	2	18	NA	14	NA	NA	NA	NA	NA	NA	NA	NA	NA
Bacteria;Armatimonadota;Fimbriimonadia;Fimbriimonadales;Fimbriimonadaceae;uncultured Armatimonadetes bacterium	NA	NA	NA	36	6	NA	16	4	19	NA	NA	NA	NA	NA	NA	NA	NA	NA
Bacteria;Armatimonadota;Fimbriimonadia;Fimbriimonadales;Fimbriimonadaceae;uncultured bacterium	NA	NA	NA	68	10	6	12	4	22	NA	NA	NA	NA	NA	NA	NA	NA	NA
Bacteria;Armatimonadota;Fimbriimonadia;Fimbriimonadales;Fimbriimonadaceae;uncultured Fimbriimonas sp.	NA	NA	NA	17	5	NA	2	NA	NA	NA	NA	NA	NA	NA	NA	NA	NA	NA
Bacteria;Armatimonadota;uncultured;uncultured Armatimonadetes bacterium	NA	NA	NA	46	24	6	NA	NA	NA	NA	NA	NA	1	NA	NA	NA	NA	NA
Bacteria;Armatimonadota;uncultured;uncultured bacterium	NA	NA	NA	28	12	NA	NA	NA	NA	NA	NA	NA	3	NA	6	NA	NA	NA
Bacteria;Bacteroidota;Bacteroidia;Bacteroidales;Bacteroidaceae;Bacteroides;Bacteroides sp. Marseille-P3166	NA	NA	NA	NA	2	NA	2	NA	NA	NA	NA	NA	NA	NA	NA	2	NA	NA
Bacteria;Bacteroidota;Bacteroidia;Bacteroidales;Bacteroidaceae;Bacteroides;uncultured bacterium	NA	NA	NA	NA	NA	2	NA	NA	NA	2	NA	NA	NA	NA	NA	2	3	NA
Bacteria;Bacteroidota;Bacteroidia;Bacteroidales;Bacteroidaceae;Bacteroides;uncultured organism	NA	NA	NA	NA	NA	NA	NA	NA	NA	NA	NA	NA	NA	4	NA	2	NA	NA
Bacteria;Bacteroidota;Bacteroidia;Bacteroidales;Bacteroidetes vadinHA17;uncultured bacterium	NA	NA	NA	19	13	NA	2	NA	NA	NA	4	NA	NA	NA	NA	NA	NA	NA
Bacteria;Bacteroidota;Bacteroidia;Bacteroidales;Bacteroidetes vadinHA17;uncultured Cytophagales bacterium	NA	NA	NA	8	NA	6	NA	NA	NA	NA	NA	NA	NA	NA	NA	NA	NA	NA
Bacteria;Bacteroidota;Bacteroidia;Bacteroidales;Paludibacteraceae;Paludibacter;uncultured bacterium	NA	NA	NA	2	NA	NA	9	NA	NA	NA	2	NA	4	NA	2	NA	NA	NA
Bacteria;Bacteroidota;Bacteroidia;Bacteroidales;Paludibacteraceae;uncultured;metagenome	NA	NA	NA	NA	NA	NA	10	NA	NA	NA	NA	NA	NA	NA	NA	NA	NA	NA
Bacteria;Bacteroidota;Bacteroidia;Bacteroidales;Prolixibacteraceae;BSV13;uncultured bacterium	NA	NA	NA	10	10	NA	NA	NA	NA	NA	NA	NA	6	2	NA	NA	NA	NA
Bacteria;Bacteroidota;Bacteroidia;Bacteroidales;Prolixibacteraceae;uncultured;uncultured bacterium	NA	NA	NA	NA	3	NA	6	NA	NA	NA	NA	NA	NA	NA	NA	NA	NA	NA
Bacteria;Bacteroidota;Bacteroidia;Bacteroidales;Prolixibacteraceae;WCHB1-32;uncultured bacterium	NA	NA	NA	8	15	NA	NA	NA	2	NA	NA	NA	22	2	4	NA	NA	NA
Bacteria;Bacteroidota;Bacteroidia;Bacteroidales;Prolixibacteraceae;WCHB1-32;uncultured Bacteroidetes bacterium	NA	NA	NA	NA	4	NA	NA	NA	NA	NA	NA	NA	2	NA	NA	NA	NA	NA
Bacteria;Bacteroidota;Bacteroidia;Bacteroidales;Rikenellaceae;Alistipes;Alistipes obesi	NA	NA	NA	NA	NA	NA	6	NA	2	NA	NA	NA	NA	NA	NA	NA	NA	NA
Bacteria;Bacteroidota;Bacteroidia;Bacteroidales;Rikenellaceae;Rikenellaceae RC9 gut group;uncultured bacterium	NA	NA	NA	NA	NA	6	NA	NA	NA	NA	NA	NA	NA	NA	1	4	NA	NA
Bacteria;Bacteroidota;Bacteroidia;Bacteroidales;Tannerellaceae;Parabacteroides;uncultured bacterium	NA	NA	NA	NA	NA	NA	NA	NA	NA	4	2	NA	NA	2	NA	NA	NA	NA
Bacteria;Bacteroidota;Bacteroidia;Chitinophagales;37-13;metagenome	NA	NA	NA	NA	NA	NA	20	NA	2	NA	NA	NA	NA	NA	NA	NA	NA	NA
Bacteria;Bacteroidota;Bacteroidia;Chitinophagales;37-13;uncultured bacterium	NA	NA	NA	NA	NA	NA	16	NA	NA	NA	NA	NA	NA	NA	NA	2	NA	NA
Bacteria;Bacteroidota;Bacteroidia;Chitinophagales;37-13;uncultured Bacteroidetes bacterium	NA	NA	NA	NA	NA	NA	34	6	NA	NA	NA	NA	NA	NA	NA	NA	NA	NA
Bacteria;Bacteroidota;Bacteroidia;Chitinophagales;Chitinophagaceae;Asinibacterium;Asinibacterium sp. OR53	5	NA	NA	NA	NA	NA	79	9	NA	NA	NA	NA	NA	NA	NA	NA	NA	NA
Bacteria;Bacteroidota;Bacteroidia;Chitinophagales;Chitinophagaceae;Aurantisolimonas;metagenome	NA	NA	2	NA	NA	NA	16	10	NA	NA	NA	NA	NA	NA	NA	NA	NA	NA
Bacteria;Bacteroidota;Bacteroidia;Chitinophagales;Chitinophagaceae;Aurantisolimonas;uncultured bacterium	11	2	NA	5	NA	NA	7	10	10	22	NA	6	NA	NA	NA	NA	NA	NA
Bacteria;Bacteroidota;Bacteroidia;Chitinophagales;Chitinophagaceae;Aurantisolimonas;uncultured Bacteroidetes bacterium	NA	NA	NA	NA	NA	NA	NA	12	NA	NA	NA	NA	NA	NA	NA	NA	NA	NA
Bacteria;Bacteroidota;Bacteroidia;Chitinophagales;Chitinophagaceae;Aurantisolimonas;uncultured soil bacterium	6	NA	NA	NA	NA	NA	NA	NA	10	NA	NA	NA	NA	NA	NA	NA	NA	NA
Bacteria;Bacteroidota;Bacteroidia;Chitinophagales;Chitinophagaceae;Chitinophaga;Chitinophaga sp. MD30	NA	NA	NA	NA	NA	NA	8	NA	2	NA	NA	NA	NA	NA	NA	2	NA	NA
Bacteria;Bacteroidota;Bacteroidia;Chitinophagales;Chitinophagaceae;Crenotalea;Crenotalea thermophila	NA	8	12	NA	19	53	NA	NA	NA	NA	NA	1	NA	2	60	29	19	NA
Bacteria;Bacteroidota;Bacteroidia;Chitinophagales;Chitinophagaceae;Dinghuibacter;uncultured Bacteroidetes bacterium	18	NA	NA	NA	NA	NA	NA	6	10	NA	NA	NA	NA	NA	NA	NA	NA	NA
Bacteria;Bacteroidota;Bacteroidia;Chitinophagales;Chitinophagaceae;Edaphobaculum;metagenome	53	2	NA	4	8	6	365	61	114	NA	NA	2	NA	2	6	NA	NA	NA
Bacteria;Bacteroidota;Bacteroidia;Chitinophagales;Chitinophagaceae;Edaphobaculum;Spumella-like flagellate JBM08	6	NA	NA	NA	2	NA	8	NA	NA	NA	NA	NA	NA	NA	NA	NA	NA	NA
Bacteria;Bacteroidota;Bacteroidia;Chitinophagales;Chitinophagaceae;Ferruginibacter;Ferruginibacter paludis	9	NA	NA	NA	NA	NA	NA	NA	NA	NA	NA	NA	NA	NA	4	NA	NA	NA
Bacteria;Bacteroidota;Bacteroidia;Chitinophagales;Chitinophagaceae;Ferruginibacter;Hypsibius dujardini	7	NA	NA	5	NA	NA	NA	NA	NA	NA	NA	NA	NA	NA	NA	NA	NA	NA
Bacteria;Bacteroidota;Bacteroidia;Chitinophagales;Chitinophagaceae;Ferruginibacter;metagenome	252	9	20	35	28	8	359	112	139	17	2	NA	2	NA	6	NA	2	NA
Bacteria;Bacteroidota;Bacteroidia;Chitinophagales;Chitinophagaceae;Ferruginibacter;uncultured bacterium	13937	2475	372	5167	3226	174	2407	926	829	3433	73	245	337	60	92	NA	4	NA
Bacteria;Bacteroidota;Bacteroidia;Chitinophagales;Chitinophagaceae;Ferruginibacter;uncultured bacterium GKS2-106	14	NA	NA	4	4	NA	NA	NA	2	NA	NA	NA	2	NA	2	NA	NA	NA
Bacteria;Bacteroidota;Bacteroidia;Chitinophagales;Chitinophagaceae;Ferruginibacter;uncultured Bacteroidetes bacterium	1699	317	59	1358	854	38	624	212	262	470	3	47	35	4	2	NA	2	NA
Bacteria;Bacteroidota;Bacteroidia;Chitinophagales;Chitinophagaceae;Ferruginibacter;uncultured Chitinophagaceae bacterium	4	NA	NA	NA	NA	NA	NA	4	2	2	NA	NA	NA	NA	NA	NA	NA	NA
Bacteria;Bacteroidota;Bacteroidia;Chitinophagales;Chitinophagaceae;Ferruginibacter;uncultured Ferruginibacter sp.	41	7	NA	3	NA	NA	8	NA	NA	NA	2	NA	NA	NA	NA	NA	NA	NA
Bacteria;Bacteroidota;Bacteroidia;Chitinophagales;Chitinophagaceae;Ferruginibacter;uncultured soil bacterium	6	NA	NA	NA	NA	NA	NA	NA	NA	NA	NA	NA	NA	NA	NA	NA	NA	NA
Bacteria;Bacteroidota;Bacteroidia;Chitinophagales;Chitinophagaceae;Ferruginibacter;uncultured Sphingobacteriia bacterium	7	NA	NA	NA	2	NA	NA	NA	NA	NA	NA	NA	NA	NA	NA	NA	NA	NA
Bacteria;Bacteroidota;Bacteroidia;Chitinophagales;Chitinophagaceae;Filimonas;Filimonas aurantiibacter	NA	NA	NA	NA	NA	NA	12	NA	2	NA	NA	NA	NA	NA	NA	NA	NA	NA
Bacteria;Bacteroidota;Bacteroidia;Chitinophagales;Chitinophagaceae;Filimonas;metagenome	6	NA	NA	2	4	NA	32	16	8	NA	NA	NA	NA	NA	2	NA	NA	NA
Bacteria;Bacteroidota;Bacteroidia;Chitinophagales;Chitinophagaceae;Flaviaesturariibacter;Flaviaesturariibacter luteus	NA	NA	NA	NA	NA	NA	57	16	12	NA	NA	NA	NA	NA	NA	NA	NA	NA
Bacteria;Bacteroidota;Bacteroidia;Chitinophagales;Chitinophagaceae;Flavihumibacter;uncultured bacterium	4	NA	NA	2	NA	NA	57	12	NA	NA	NA	NA	NA	NA	NA	NA	NA	NA
Bacteria;Bacteroidota;Bacteroidia;Chitinophagales;Chitinophagaceae;Flavisolibacter;Flavisolibacter tropicus	35	NA	NA	NA	NA	NA	12	4	NA	6	NA	NA	NA	NA	NA	NA	NA	NA
Bacteria;Bacteroidota;Bacteroidia;Chitinophagales;Chitinophagaceae;Flavisolibacter;uncultured bacterium	NA	NA	NA	NA	NA	NA	NA	5	2	NA	NA	NA	NA	NA	NA	NA	NA	NA
Bacteria;Bacteroidota;Bacteroidia;Chitinophagales;Chitinophagaceae;Flavisolibacter;uncultured Bacteroidetes bacterium	6	NA	NA	NA	NA	NA	6	NA	NA	NA	NA	NA	NA	NA	NA	NA	NA	NA
Bacteria;Bacteroidota;Bacteroidia;Chitinophagales;Chitinophagaceae;Flavisolibacter;uncultured microorganism	16	2	NA	NA	2	2	84	10	40	2	NA	NA	NA	NA	NA	NA	NA	NA
Bacteria;Bacteroidota;Bacteroidia;Chitinophagales;Chitinophagaceae;Flavitalea;metagenome	17	2	NA	2	NA	NA	10	8	2	5	NA	NA	NA	NA	NA	NA	NA	NA
Bacteria;Bacteroidota;Bacteroidia;Chitinophagales;Chitinophagaceae;Flavitalea;uncultured bacterium	6	NA	NA	NA	2	NA	NA	NA	2	NA	NA	NA	NA	NA	NA	NA	NA	NA
Bacteria;Bacteroidota;Bacteroidia;Chitinophagales;Chitinophagaceae;Heliimonas;metagenome	4	NA	NA	NA	NA	NA	19	4	10	NA	NA	NA	NA	NA	NA	NA	NA	NA
Bacteria;Bacteroidota;Bacteroidia;Chitinophagales;Chitinophagaceae;Lacibacter;uncultured bacterium	NA	NA	NA	NA	NA	NA	12	NA	2	NA	NA	NA	NA	NA	NA	NA	NA	NA
Bacteria;Bacteroidota;Bacteroidia;Chitinophagales;Chitinophagaceae;Niabella;Niabella hibiscisoli	4	NA	NA	NA	NA	NA	16	4	2	NA	NA	NA	NA	NA	NA	NA	NA	NA
Bacteria;Bacteroidota;Bacteroidia;Chitinophagales;Chitinophagaceae;Niabella;Niabella soli DSM 19437	20	NA	NA	NA	NA	NA	19	6	NA	NA	NA	NA	NA	NA	NA	NA	NA	NA
Bacteria;Bacteroidota;Bacteroidia;Chitinophagales;Chitinophagaceae;Niastella;metagenome	6	NA	NA	NA	4	NA	NA	NA	NA	NA	NA	NA	NA	NA	NA	NA	NA	NA
Bacteria;Bacteroidota;Bacteroidia;Chitinophagales;Chitinophagaceae;Parasediminibacterium;metagenome	85	10	4	17	16	4	269	49	73	NA	NA	NA	NA	NA	NA	NA	NA	NA
Bacteria;Bacteroidota;Bacteroidia;Chitinophagales;Chitinophagaceae;Parasediminibacterium;Sediminibacterium sp. MIC4028	98	20	8	57	29	NA	390	81	69	4	NA	NA	5	2	NA	NA	NA	NA
Bacteria;Bacteroidota;Bacteroidia;Chitinophagales;Chitinophagaceae;Parasediminibacterium;uncultured bacterium	320	41	10	127	66	NA	1536	379	362	NA	NA	NA	4	NA	6	NA	NA	NA
Bacteria;Bacteroidota;Bacteroidia;Chitinophagales;Chitinophagaceae;Parasediminibacterium;uncultured bacterium FukuS59	106	30	6	65	57	6	205	40	39	NA	NA	NA	1	4	2	NA	NA	NA
Bacteria;Bacteroidota;Bacteroidia;Chitinophagales;Chitinophagaceae;Parasediminibacterium;uncultured Bacteroidetes bacterium	55	2	7	18	13	2	279	53	97	NA	NA	NA	1	NA	NA	NA	NA	NA
Bacteria;Bacteroidota;Bacteroidia;Chitinophagales;Chitinophagaceae;Parasediminibacterium;uncultured Sphingobacteriia bacterium	NA	NA	NA	2	NA	NA	7	NA	2	NA	NA	NA	NA	NA	NA	NA	NA	NA
Bacteria;Bacteroidota;Bacteroidia;Chitinophagales;Chitinophagaceae;Parasegetibacter;Sphingobacteriales bacterium ZH1	NA	NA	NA	NA	NA	NA	8	NA	NA	NA	NA	NA	NA	NA	NA	NA	NA	NA
Bacteria;Bacteroidota;Bacteroidia;Chitinophagales;Chitinophagaceae;Pseudoflavitalea;Chitinophagaceae bacterium PMP191F	NA	NA	NA	NA	NA	NA	6	NA	NA	NA	NA	NA	NA	NA	NA	NA	NA	NA
Bacteria;Bacteroidota;Bacteroidia;Chitinophagales;Chitinophagaceae;Pseudoflavitalea;Pseudoflavitalea sp. 5GH32-13	22	2	NA	4	6	6	36	10	12	NA	NA	NA	NA	NA	NA	NA	NA	NA
Bacteria;Bacteroidota;Bacteroidia;Chitinophagales;Chitinophagaceae;Puia;metagenome	30	NA	2	9	18	4	50	20	36	NA	NA	2	2	2	2	NA	NA	2
Bacteria;Bacteroidota;Bacteroidia;Chitinophagales;Chitinophagaceae;Puia;uncultured bacterium	154	NA	8	15	28	2	151	50	54	16	NA	NA	4	NA	2	2	NA	NA
Bacteria;Bacteroidota;Bacteroidia;Chitinophagales;Chitinophagaceae;Sediminibacterium;bacterium enrichment culture clone B75(2011)	NA	NA	NA	15	NA	NA	NA	NA	NA	NA	NA	NA	NA	NA	NA	NA	NA	NA
Bacteria;Bacteroidota;Bacteroidia;Chitinophagales;Chitinophagaceae;Sediminibacterium;Chitinophagaceae bacterium IBVUCB2	76	NA	NA	6	4	NA	432	97	92	2	NA	NA	NA	NA	NA	NA	NA	NA
Bacteria;Bacteroidota;Bacteroidia;Chitinophagales;Chitinophagaceae;Sediminibacterium;Hypsibius dujardini	NA	NA	NA	6	14	2	NA	NA	NA	NA	NA	NA	1	NA	NA	NA	NA	NA
Bacteria;Bacteroidota;Bacteroidia;Chitinophagales;Chitinophagaceae;Sediminibacterium;metagenome	NA	NA	NA	3	6	NA	54	19	17	NA	NA	NA	NA	NA	NA	NA	NA	NA
Bacteria;Bacteroidota;Bacteroidia;Chitinophagales;Chitinophagaceae;Sediminibacterium;uncultured bacterium	NA	NA	NA	39	85	3	437	139	101	NA	NA	NA	NA	NA	2	NA	NA	NA
Bacteria;Bacteroidota;Bacteroidia;Chitinophagales;Chitinophagaceae;Sediminibacterium;uncultured bacterium FukuN24	NA	NA	NA	7	6	NA	101	35	46	NA	NA	NA	NA	NA	NA	NA	NA	NA
Bacteria;Bacteroidota;Bacteroidia;Chitinophagales;Chitinophagaceae;Sediminibacterium;uncultured Bacteroidetes bacterium	6	NA	NA	3	16	NA	174	40	79	NA	NA	NA	NA	NA	NA	NA	NA	NA
Bacteria;Bacteroidota;Bacteroidia;Chitinophagales;Chitinophagaceae;Sediminibacterium;uncultured Sphingobacteriales bacterium	NA	NA	NA	8	2	NA	96	33	12	NA	NA	NA	NA	NA	NA	NA	NA	NA
Bacteria;Bacteroidota;Bacteroidia;Chitinophagales;Chitinophagaceae;Sediminibacterium;uncultured Sphingobacterium sp.	NA	NA	NA	NA	4	NA	16	NA	2	NA	NA	NA	NA	NA	NA	NA	NA	NA
Bacteria;Bacteroidota;Bacteroidia;Chitinophagales;Chitinophagaceae;Segetibacter;uncultured bacterium	8	NA	NA	NA	NA	NA	12	4	NA	NA	NA	NA	NA	NA	NA	2	NA	NA
Bacteria;Bacteroidota;Bacteroidia;Chitinophagales;Chitinophagaceae;Terrimonas;metagenome	11	NA	NA	NA	2	NA	54	28	18	NA	NA	NA	NA	NA	NA	NA	NA	NA
Bacteria;Bacteroidota;Bacteroidia;Chitinophagales;Chitinophagaceae;Terrimonas;uncultured soil bacterium	NA	NA	NA	NA	NA	NA	8	NA	8	NA	NA	NA	NA	NA	NA	NA	NA	NA
Bacteria;Bacteroidota;Bacteroidia;Chitinophagales;Chitinophagaceae;Thermoflavifilum;Bacteroidetes bacterium K3	NA	1	NA	NA	4	3	NA	NA	NA	NA	NA	NA	NA	NA	3	7	2	NA
Bacteria;Bacteroidota;Bacteroidia;Chitinophagales;Chitinophagaceae;Thermoflavifilum;Chitinophagaceae bacterium NYFB	NA	55	54	9	117	259	NA	NA	NA	7	12	18	2	21	220	245	126	NA
Bacteria;Bacteroidota;Bacteroidia;Chitinophagales;Chitinophagaceae;Thermoflavifilum;uncultured bacterium	NA	32	76	3	124	203	NA	NA	NA	4	26	16	2	37	199	164	98	NA
Bacteria;Bacteroidota;Bacteroidia;Chitinophagales;Chitinophagaceae;uncultured Bacteroidales bacterium	4	36	59	12	124	212	NA	NA	NA	15	10	17	4	32	194	217	111	NA
Bacteria;Bacteroidota;Bacteroidia;Chitinophagales;Chitinophagaceae;uncultured;metagenome	48	9	NA	10	8	NA	126	32	32	NA	NA	NA	NA	NA	2	NA	1	NA
Bacteria;Bacteroidota;Bacteroidia;Chitinophagales;Chitinophagaceae;uncultured;uncultured bacterium	155	NA	NA	101	44	8	159	58	39	8	NA	NA	NA	NA	2	NA	1	NA
Bacteria;Bacteroidota;Bacteroidia;Chitinophagales;Chitinophagaceae;uncultured;uncultured Bacteroidetes bacterium	16	5	NA	40	22	8	NA	NA	2	7	NA	NA	1	NA	NA	NA	NA	NA
Bacteria;Bacteroidota;Bacteroidia;Chitinophagales;Chitinophagaceae;uncultured;uncultured Chitinophaga sp.	NA	NA	NA	13	6	NA	NA	NA	NA	NA	NA	NA	NA	NA	NA	NA	NA	NA
Bacteria;Bacteroidota;Bacteroidia;Chitinophagales;Chitinophagaceae;uncultured;uncultured Ferruginibacter sp.	NA	NA	NA	6	4	NA	NA	NA	NA	NA	NA	NA	1	NA	NA	NA	NA	NA
Bacteria;Bacteroidota;Bacteroidia;Chitinophagales;Chitinophagaceae;uncultured;uncultured Niastella sp.	NA	NA	NA	NA	NA	NA	6	NA	2	NA	NA	NA	NA	NA	NA	NA	NA	NA
Bacteria;Bacteroidota;Bacteroidia;Chitinophagales;Chitinophagaceae;uncultured;uncultured soil bacterium	13	2	NA	77	37	7	NA	NA	NA	3	NA	2	2	NA	NA	NA	NA	NA
Bacteria;Bacteroidota;Bacteroidia;Chitinophagales;Chitinophagaceae;uncultured;uncultured Sphingobacteriales bacterium	7	1	NA	16	17	NA	NA	NA	NA	NA	NA	NA	NA	NA	NA	NA	NA	NA
Bacteria;Bacteroidota;Bacteroidia;Chitinophagales;Chitinophagaceae;uncultured;wastewater metagenome	NA	NA	NA	NA	NA	NA	64	12	33	NA	NA	NA	NA	NA	NA	NA	NA	NA
Bacteria;Bacteroidota;Bacteroidia;Chitinophagales;Chitinophagaceae;UTBCD1;uncultured bacterium	6	2	NA	NA	NA	NA	16	NA	2	NA	NA	NA	NA	NA	4	NA	NA	NA
Bacteria;Bacteroidota;Bacteroidia;Chitinophagales;Saprospiraceae;OLB8;metagenome	NA	NA	NA	NA	NA	NA	7	NA	NA	NA	NA	NA	NA	NA	NA	NA	NA	NA
Bacteria;Bacteroidota;Bacteroidia;Chitinophagales;Saprospiraceae;Phaeodactylibacter;uncultured bacterium	NA	NA	NA	NA	NA	NA	NA	NA	2	NA	NA	NA	NA	NA	NA	2	4	NA
Bacteria;Bacteroidota;Bacteroidia;Chitinophagales;Saprospiraceae;uncultured;metagenome	NA	NA	NA	NA	4	NA	11	12	2	NA	NA	NA	NA	NA	NA	NA	2	NA
Bacteria;Bacteroidota;Bacteroidia;Chitinophagales;Saprospiraceae;uncultured;uncultured bacterium	NA	NA	NA	NA	NA	NA	NA	NA	NA	NA	NA	NA	12	NA	2	NA	NA	NA
Bacteria;Bacteroidota;Bacteroidia;Chitinophagales;Saprospiraceae;uncultured;uncultured Sphingobacteriia bacterium	NA	NA	NA	NA	NA	NA	2	NA	NA	NA	NA	NA	90	NA	46	NA	NA	NA
Bacteria;Bacteroidota;Bacteroidia;Chitinophagales;uncultured;bacterium episymbiont of Kiwa sp.	NA	NA	NA	NA	NA	NA	11	6	NA	NA	NA	NA	NA	NA	NA	NA	NA	NA
Bacteria;Bacteroidota;Bacteroidia;Chitinophagales;uncultured;metagenome	NA	NA	NA	2	NA	NA	NA	4	2	NA	NA	NA	NA	2	NA	NA	NA	NA
Bacteria;Bacteroidota;Bacteroidia;Chitinophagales;uncultured;uncultured bacterium	NA	NA	NA	NA	NA	2	2	NA	NA	NA	NA	NA	NA	NA	2	2	NA	NA
Bacteria;Bacteroidota;Bacteroidia;Chitinophagales;uncultured;uncultured Bacteroidetes bacterium	NA	NA	NA	NA	NA	NA	30	12	NA	NA	NA	NA	NA	NA	NA	NA	NA	NA
Bacteria;Bacteroidota;Bacteroidia;Cytophagales;Cyclobacteriaceae;Algoriphagus;Algoriphagus jejuensis	NA	NA	NA	2	NA	NA	12	NA	NA	NA	2	NA	NA	NA	NA	NA	NA	NA
Bacteria;Bacteroidota;Bacteroidia;Cytophagales;Cyclobacteriaceae;Cyclobacterium;Cyclobacterium qasimii M12-11B	NA	NA	NA	NA	NA	NA	6	NA	NA	NA	NA	NA	NA	NA	NA	NA	NA	NA
Bacteria;Bacteroidota;Bacteroidia;Cytophagales;Cyclobacteriaceae;Fulvivirga;Flammeovirgaceae bacterium BBD 1991-12	NA	NA	NA	NA	NA	NA	14	NA	NA	NA	NA	NA	NA	NA	NA	NA	NA	NA
Bacteria;Bacteroidota;Bacteroidia;Cytophagales;Cyclobacteriaceae;Fulvivirga;uncultured organism	6	NA	NA	NA	NA	NA	61	14	10	NA	NA	NA	NA	NA	NA	NA	NA	NA
Bacteria;Bacteroidota;Bacteroidia;Cytophagales;Cyclobacteriaceae;Nafulsella;Nafulsella turpanensis ZLM-10	NA	NA	NA	NA	NA	NA	22	4	NA	NA	NA	NA	NA	NA	NA	NA	NA	NA
Bacteria;Bacteroidota;Bacteroidia;Cytophagales;Cyclobacteriaceae;uncultured;uncultured bacterium	NA	NA	NA	NA	NA	NA	14	NA	2	NA	NA	NA	NA	NA	NA	NA	NA	NA
Bacteria;Bacteroidota;Bacteroidia;Cytophagales;Cyclobacteriaceae;uncultured;uncultured organism	NA	NA	NA	NA	2	NA	12	NA	2	2	NA	NA	NA	NA	NA	NA	NA	NA
Bacteria;Bacteroidota;Bacteroidia;Cytophagales;Cytophagaceae;Cytophaga;Cytophaga aurantiaca DSM 3654	NA	NA	NA	3	NA	NA	42	25	18	NA	NA	NA	NA	NA	NA	NA	NA	NA
Bacteria;Bacteroidota;Bacteroidia;Cytophagales;Cytophagaceae;Cytophaga;metagenome	NA	NA	NA	NA	2	NA	72	40	8	NA	NA	NA	NA	NA	NA	NA	NA	NA
Bacteria;Bacteroidota;Bacteroidia;Cytophagales;Cytophagaceae;Cytophaga;uncultured bacterium	NA	NA	NA	7	NA	NA	6	NA	NA	NA	NA	NA	NA	NA	NA	NA	NA	NA
Bacteria;Bacteroidota;Bacteroidia;Cytophagales;Cytophagaceae;Cytophaga;uncultured Flexibacteraceae bacterium	4	NA	NA	NA	NA	NA	8	4	8	NA	NA	NA	NA	NA	NA	NA	NA	NA
Bacteria;Bacteroidota;Bacteroidia;Cytophagales;Hymenobacteraceae;Adhaeribacter;metagenome	4	NA	NA	NA	2	NA	NA	NA	NA	2	1	2	NA	1	NA	NA	NA	NA
Bacteria;Bacteroidota;Bacteroidia;Cytophagales;Hymenobacteraceae;Adhaeribacter;uncultured bacterium	48	2	NA	6	8	NA	NA	6	NA	5	2	2	NA	NA	NA	NA	NA	NA
Bacteria;Bacteroidota;Bacteroidia;Cytophagales;Hymenobacteraceae;Adhaeribacter;uncultured soil bacterium	24	NA	NA	NA	2	NA	NA	4	NA	NA	NA	NA	NA	NA	NA	NA	NA	NA
Bacteria;Bacteroidota;Bacteroidia;Cytophagales;Hymenobacteraceae;Hymenobacter;Bacteroidetes bacterium P3	34	14	4	29	11	2	NA	NA	NA	37	NA	9	4	NA	NA	NA	NA	NA
Bacteria;Bacteroidota;Bacteroidia;Cytophagales;Hymenobacteraceae;Hymenobacter;Flexibacteraceae bacterium VUG-A32a	NA	4	NA	NA	NA	NA	NA	NA	NA	2	2	NA	NA	NA	NA	NA	NA	NA
Bacteria;Bacteroidota;Bacteroidia;Cytophagales;Hymenobacteraceae;Hymenobacter;Hymenobacter bucti	NA	NA	NA	NA	NA	NA	2	NA	NA	2	NA	2	2	NA	NA	NA	NA	NA
Bacteria;Bacteroidota;Bacteroidia;Cytophagales;Hymenobacteraceae;Hymenobacter;Hymenobacter lapidarius	489	384	53	426	385	13	72	60	24	446	16	114	2	2	NA	NA	NA	NA
Bacteria;Bacteroidota;Bacteroidia;Cytophagales;Hymenobacteraceae;Hymenobacter;Hymenobacter nivis	629	216	63	326	294	12	44	12	18	399	14	61	NA	NA	NA	NA	1	NA
Bacteria;Bacteroidota;Bacteroidia;Cytophagales;Hymenobacteraceae;Hymenobacter;Hymenobacter psychrophilus	6	2	NA	2	NA	NA	36	8	36	4	NA	NA	NA	NA	NA	NA	NA	NA
Bacteria;Bacteroidota;Bacteroidia;Cytophagales;Hymenobacteraceae;Hymenobacter;Hymenobacter rigui	NA	NA	NA	2	2	NA	8	4	NA	NA	NA	NA	NA	NA	NA	NA	NA	NA
Bacteria;Bacteroidota;Bacteroidia;Cytophagales;Hymenobacteraceae;Hymenobacter;Hymenobacter rufus	5	5	NA	3	NA	NA	NA	NA	NA	5	NA	4	NA	NA	NA	NA	NA	NA
Bacteria;Bacteroidota;Bacteroidia;Cytophagales;Hymenobacteraceae;Hymenobacter;Hymenobacter sedentarius	291	66	24	128	223	16	344	122	159	191	8	47	10	6	NA	NA	NA	NA
Bacteria;Bacteroidota;Bacteroidia;Cytophagales;Hymenobacteraceae;Hymenobacter;Hymenobacter sp.	610	294	49	214	314	10	138	51	64	311	30	54	2	NA	NA	NA	2	NA
Bacteria;Bacteroidota;Bacteroidia;Cytophagales;Hymenobacteraceae;Hymenobacter;Hymenobacter sp. 1004	37	42	6	73	65	3	2	6	NA	54	5	15	2	4	1	NA	NA	NA
Bacteria;Bacteroidota;Bacteroidia;Cytophagales;Hymenobacteraceae;Hymenobacter;Hymenobacter sp. APR13	20	3	NA	2	14	NA	1	NA	NA	9	NA	3	NA	NA	NA	NA	NA	NA
Bacteria;Bacteroidota;Bacteroidia;Cytophagales;Hymenobacteraceae;Hymenobacter;Hymenobacter sp. C1008	39	8	NA	9	8	NA	NA	4	NA	15	2	NA	NA	NA	NA	NA	NA	NA
Bacteria;Bacteroidota;Bacteroidia;Cytophagales;Hymenobacteraceae;Hymenobacter;Hymenobacter sp. DW17	6	2	NA	NA	NA	NA	NA	NA	NA	NA	NA	NA	NA	NA	NA	NA	NA	NA
Bacteria;Bacteroidota;Bacteroidia;Cytophagales;Hymenobacteraceae;Hymenobacter;Hymenobacter sp. IS2118	157	8	NA	22	20	10	211	82	94	18	8	8	7	2	7	NA	NA	NA
Bacteria;Bacteroidota;Bacteroidia;Cytophagales;Hymenobacteraceae;Hymenobacter;Hymenobacter sp. MD1	87	7	9	34	40	NA	12	NA	8	55	4	11	2	NA	NA	NA	NA	NA
Bacteria;Bacteroidota;Bacteroidia;Cytophagales;Hymenobacteraceae;Hymenobacter;Hymenobacter sp. PAMC 26628	NA	NA	NA	6	NA	NA	NA	NA	NA	NA	NA	NA	NA	NA	NA	NA	NA	NA
Bacteria;Bacteroidota;Bacteroidia;Cytophagales;Hymenobacteraceae;Hymenobacter;Hymenobacter sp. R-36692	4	NA	NA	NA	4	NA	NA	NA	NA	NA	NA	1	NA	NA	NA	NA	NA	NA
Bacteria;Bacteroidota;Bacteroidia;Cytophagales;Hymenobacteraceae;Hymenobacter;Hymenobacter sp. R-36960	11	9	NA	12	10	NA	NA	NA	NA	31	1	8	2	NA	1	NA	NA	NA
Bacteria;Bacteroidota;Bacteroidia;Cytophagales;Hymenobacteraceae;Hymenobacter;Hymenobacter sp. R-37569	126	159	9	152	242	12	64	30	18	172	15	62	5	NA	1	NA	1	NA
Bacteria;Bacteroidota;Bacteroidia;Cytophagales;Hymenobacteraceae;Hymenobacter;Hymenobacter sp. R-42743	18	NA	NA	6	2	NA	NA	NA	NA	NA	NA	NA	NA	NA	2	NA	NA	NA
Bacteria;Bacteroidota;Bacteroidia;Cytophagales;Hymenobacteraceae;Hymenobacter;Hymenobacter sp. TMT1-67	63	108	16	96	96	NA	1	NA	2	127	3	40	NA	NA	NA	NA	NA	NA
Bacteria;Bacteroidota;Bacteroidia;Cytophagales;Hymenobacteraceae;Hymenobacter;Hymenobacter sp. W1.09-63	4	NA	NA	NA	3	NA	NA	NA	NA	NA	NA	NA	NA	NA	NA	NA	NA	NA
Bacteria;Bacteroidota;Bacteroidia;Cytophagales;Hymenobacteraceae;Hymenobacter;Hymenobacter swuensis DY53	4	NA	NA	6	5	NA	13	NA	NA	2	1	2	2	1	NA	NA	NA	NA
Bacteria;Bacteroidota;Bacteroidia;Cytophagales;Hymenobacteraceae;Hymenobacter;Hymenobacter terrae	194	166	15	120	156	6	NA	NA	NA	181	16	47	3	NA	NA	NA	NA	NA
Bacteria;Bacteroidota;Bacteroidia;Cytophagales;Hymenobacteraceae;Hymenobacter;Hymenobacter terrigena	49	8	NA	10	17	NA	2	NA	2	17	4	2	NA	NA	NA	NA	NA	NA
Bacteria;Bacteroidota;Bacteroidia;Cytophagales;Hymenobacteraceae;Hymenobacter;Parahymenobacter deserti	46	4	NA	2	10	NA	2	NA	2	2	4	2	NA	NA	NA	NA	NA	NA
Bacteria;Bacteroidota;Bacteroidia;Cytophagales;Hymenobacteraceae;Hymenobacter;Thymallus thymallus (grayling)	6	NA	NA	NA	NA	NA	12	6	NA	NA	NA	NA	NA	NA	NA	NA	NA	NA
Bacteria;Bacteroidota;Bacteroidia;Cytophagales;Hymenobacteraceae;Hymenobacter;uncultured bacterium	3349	2928	324	3382	4736	141	1182	567	478	4261	220	1045	181	42	39	NA	4	NA
Bacteria;Bacteroidota;Bacteroidia;Cytophagales;Hymenobacteraceae;Hymenobacter;uncultured Bacteroidetes bacterium	143	103	12	111	135	10	127	46	52	158	20	50	5	9	5	NA	NA	NA
Bacteria;Bacteroidota;Bacteroidia;Cytophagales;Hymenobacteraceae;Hymenobacter;uncultured organism	NA	7	NA	NA	4	NA	2	NA	NA	2	NA	1	NA	NA	NA	NA	NA	NA
Bacteria;Bacteroidota;Bacteroidia;Cytophagales;Microscillaceae;Chryseolinea;uncultured bacterium	NA	NA	NA	4	2	NA	NA	NA	2	NA	NA	NA	NA	NA	NA	NA	NA	NA
Bacteria;Bacteroidota;Bacteroidia;Cytophagales;Microscillaceae;uncultured;metagenome	NA	NA	NA	NA	NA	NA	12	NA	2	NA	NA	NA	NA	NA	NA	NA	NA	NA
Bacteria;Bacteroidota;Bacteroidia;Cytophagales;Microscillaceae;uncultured;uncultured bacterium	NA	NA	NA	8	6	NA	24	10	19	NA	NA	NA	1	NA	4	3	NA	NA
Bacteria;Bacteroidota;Bacteroidia;Cytophagales;Spirosomaceae;Arcicella;Arcicella aquatica	4	NA	NA	NA	2	NA	1103	320	126	NA	NA	NA	5	2	NA	NA	NA	NA
Bacteria;Bacteroidota;Bacteroidia;Cytophagales;Spirosomaceae;Arcicella;Arcicella rigui	NA	NA	NA	NA	NA	NA	7	NA	NA	NA	NA	NA	NA	NA	NA	NA	NA	NA
Bacteria;Bacteroidota;Bacteroidia;Cytophagales;Spirosomaceae;Arcicella;Arcicella sp. 7A-378	NA	NA	NA	NA	NA	NA	953	684	114	NA	NA	NA	NA	NA	2	NA	NA	NA
Bacteria;Bacteroidota;Bacteroidia;Cytophagales;Spirosomaceae;Arcicella;bacterium H22	NA	NA	NA	NA	NA	NA	268	71	34	NA	NA	NA	NA	NA	2	NA	NA	NA
Bacteria;Bacteroidota;Bacteroidia;Cytophagales;Spirosomaceae;Arcicella;uncultured bacterium	NA	NA	NA	NA	2	NA	3930	959	428	NA	NA	NA	16	2	6	NA	NA	NA
Bacteria;Bacteroidota;Bacteroidia;Cytophagales;Spirosomaceae;Arcicella;uncultured bacterium GKS2-216	NA	NA	NA	NA	NA	NA	899	177	88	NA	NA	NA	3	NA	NA	NA	NA	NA
Bacteria;Bacteroidota;Bacteroidia;Cytophagales;Spirosomaceae;Arcicella;uncultured Bacteroidetes bacterium	NA	NA	NA	NA	NA	NA	261	54	16	NA	NA	NA	NA	NA	NA	NA	NA	NA
Bacteria;Bacteroidota;Bacteroidia;Cytophagales;Spirosomaceae;Emticicia;Emticicia sp. JJ014	NA	NA	NA	NA	NA	NA	NA	NA	10	NA	NA	NA	NA	NA	NA	NA	NA	NA
Bacteria;Bacteroidota;Bacteroidia;Cytophagales;Spirosomaceae;Flectobacillus;Flectobacillus major DSM 103	NA	NA	NA	NA	NA	NA	57	10	8	NA	NA	NA	NA	NA	NA	NA	NA	NA
Bacteria;Bacteroidota;Bacteroidia;Cytophagales;Spirosomaceae;Leadbetterella;uncultured bacterium	NA	NA	NA	NA	NA	NA	40	10	NA	NA	NA	NA	NA	NA	NA	NA	NA	NA
Bacteria;Bacteroidota;Bacteroidia;Cytophagales;Spirosomaceae;Pseudarcicella;uncultured bacterium	NA	NA	NA	NA	NA	NA	97	34	16	NA	NA	NA	NA	NA	NA	NA	NA	NA
Bacteria;Bacteroidota;Bacteroidia;Cytophagales;Spirosomaceae;Spirosoma;Spirosoma aerophilum	4	2	NA	NA	2	NA	10	NA	10	NA	NA	NA	NA	NA	NA	NA	NA	NA
Bacteria;Bacteroidota;Bacteroidia;Cytophagales;Spirosomaceae;Spirosoma;Spirosoma flavum	NA	NA	NA	NA	NA	NA	13	NA	10	NA	NA	NA	NA	NA	NA	NA	NA	NA
Bacteria;Bacteroidota;Bacteroidia;Cytophagales;Spirosomaceae;Spirosoma;Spirosoma linguale DSM 74	NA	NA	NA	NA	NA	NA	26	4	2	NA	NA	NA	NA	NA	NA	NA	NA	NA
Bacteria;Bacteroidota;Bacteroidia;Cytophagales;Spirosomaceae;Spirosoma;Spirosoma luteum DSM 19990	NA	NA	NA	NA	NA	NA	24	6	8	NA	NA	NA	NA	NA	NA	NA	NA	NA
Bacteria;Bacteroidota;Bacteroidia;Cytophagales;Spirosomaceae;Spirosoma;Spirosoma pollinicola	NA	NA	NA	NA	NA	NA	16	4	2	NA	NA	NA	NA	NA	NA	NA	NA	NA
Bacteria;Bacteroidota;Bacteroidia;Cytophagales;Spirosomaceae;Spirosoma;Spirosoma rigui	NA	NA	NA	NA	NA	NA	8	NA	NA	NA	NA	NA	NA	NA	NA	NA	NA	NA
Bacteria;Bacteroidota;Bacteroidia;Cytophagales;Spirosomaceae;Spirosoma;Spirosoma sp. Arct2-12	NA	NA	NA	NA	NA	NA	8	NA	NA	NA	NA	NA	NA	NA	NA	NA	NA	NA
Bacteria;Bacteroidota;Bacteroidia;Cytophagales;Spirosomaceae;Spirosoma;uncultured bacterium	NA	2	NA	NA	4	NA	51	10	8	2	NA	NA	NA	NA	NA	NA	NA	NA
Bacteria;Bacteroidota;Bacteroidia;Cytophagales;Spirosomaceae;uncultured;metagenome	6	NA	NA	NA	2	NA	6	NA	NA	NA	NA	NA	NA	NA	NA	NA	NA	NA
Bacteria;Bacteroidota;Bacteroidia;Cytophagales;uncultured;uncultured bacterium	NA	NA	NA	NA	NA	NA	2	NA	NA	NA	2	NA	NA	NA	NA	NA	NA	2
Bacteria;Bacteroidota;Bacteroidia;Flavobacteriales;Crocinitomicaceae;Fluviicola;uncultured bacterium	4	NA	NA	NA	NA	NA	NA	NA	NA	NA	NA	NA	NA	NA	2	NA	NA	NA
Bacteria;Bacteroidota;Bacteroidia;Flavobacteriales;Flavobacteriaceae;Capnocytophaga;uncultured bacterium	NA	NA	NA	NA	NA	NA	NA	NA	NA	NA	NA	NA	NA	NA	NA	6	NA	NA
Bacteria;Bacteroidota;Bacteroidia;Flavobacteriales;Flavobacteriaceae;Flavobacterium;uncultured bacterium	6	NA	NA	30	10	4	68	6	16	NA	2	NA	NA	NA	NA	NA	4	NA
Bacteria;Bacteroidota;Bacteroidia;Flavobacteriales;Flavobacteriaceae;Polaribacter;uncultured Flavobacteriaceae bacterium	4	NA	NA	NA	NA	NA	18	4	10	NA	NA	NA	NA	NA	NA	NA	NA	NA
Bacteria;Bacteroidota;Bacteroidia;Flavobacteriales;Weeksellaceae;Bergeyella;uncultured bacterium	NA	NA	NA	NA	NA	2	2	NA	NA	NA	NA	NA	NA	2	NA	NA	NA	NA
Bacteria;Bacteroidota;Bacteroidia;Flavobacteriales;Weeksellaceae;Chryseobacterium;uncultured Bacteroidetes bacterium	NA	NA	NA	NA	8	NA	16	NA	NA	NA	NA	NA	NA	NA	NA	NA	NA	NA
Bacteria;Bacteroidota;Bacteroidia;SM1A07;uncultured bacterium	NA	NA	2	NA	NA	NA	NA	NA	NA	NA	NA	NA	NA	NA	NA	NA	4	NA
Bacteria;Bacteroidota;Bacteroidia;SM1A07;uncultured organism	NA	2	NA	NA	8	NA	NA	NA	NA	NA	NA	NA	NA	NA	NA	NA	NA	NA
Bacteria;Bacteroidota;Bacteroidia;Sphingobacteriales;AKYH767;metagenome	10	NA	NA	NA	NA	NA	10	4	2	NA	NA	NA	NA	NA	2	2	NA	NA
Bacteria;Bacteroidota;Bacteroidia;Sphingobacteriales;AKYH767;uncultured Bacteroidetes bacterium	NA	NA	NA	NA	NA	NA	8	NA	NA	NA	NA	NA	NA	NA	NA	NA	NA	NA
Bacteria;Bacteroidota;Bacteroidia;Sphingobacteriales;env.OPS 17;metagenome	NA	NA	NA	NA	4	4	63	7	8	NA	NA	NA	NA	NA	NA	4	NA	NA
Bacteria;Bacteroidota;Bacteroidia;Sphingobacteriales;env.OPS 17;uncultured bacterium	126	816	1852	258	3210	6294	299	59	65	232	366	542	132	744	7086	5628	3454	NA
Bacteria;Bacteroidota;Bacteroidia;Sphingobacteriales;env.OPS 17;uncultured Bacteroidetes bacterium	NA	NA	NA	NA	NA	NA	10	NA	NA	NA	NA	NA	NA	NA	NA	NA	NA	NA
Bacteria;Bacteroidota;Bacteroidia;Sphingobacteriales;env.OPS 17;uncultured Sphingobacteriales bacterium	NA	NA	NA	NA	NA	NA	15	NA	NA	NA	NA	NA	NA	NA	NA	NA	NA	NA
Bacteria;Bacteroidota;Bacteroidia;Sphingobacteriales;env.OPS 17;uncultured Sphingobacteriia bacterium	NA	NA	NA	NA	NA	NA	18	NA	NA	NA	NA	NA	NA	NA	NA	NA	NA	NA
Bacteria;Bacteroidota;Bacteroidia;Sphingobacteriales;FFCH9454;metagenome	73	12	4	10	NA	2	51	16	NA	NA	NA	NA	2	NA	NA	NA	NA	NA
Bacteria;Bacteroidota;Bacteroidia;Sphingobacteriales;FFCH9454;uncultured bacterium	13	2	NA	NA	NA	NA	14	NA	2	NA	NA	NA	NA	NA	NA	NA	NA	NA
Bacteria;Bacteroidota;Bacteroidia;Sphingobacteriales;KD3-93;metagenome	NA	NA	NA	NA	NA	NA	8	NA	10	NA	2	NA	NA	NA	NA	NA	NA	NA
Bacteria;Bacteroidota;Bacteroidia;Sphingobacteriales;KD3-93;uncultured bacterium	NA	NA	NA	NA	NA	NA	16	NA	NA	NA	NA	NA	NA	NA	NA	NA	NA	NA
Bacteria;Bacteroidota;Bacteroidia;Sphingobacteriales;Lentimicrobiaceae;Lentimicrobium;anaerobic digester metagenome	NA	NA	NA	NA	NA	2	18	NA	12	NA	NA	NA	NA	NA	NA	NA	NA	NA
Bacteria;Bacteroidota;Bacteroidia;Sphingobacteriales;Lentimicrobiaceae;Lentimicrobium;uncultured Bacteroidetes bacterium	NA	NA	NA	4	12	NA	2	NA	NA	NA	NA	NA	2	2	9	NA	NA	NA
Bacteria;Bacteroidota;Bacteroidia;Sphingobacteriales;Lentimicrobiaceae;uncultured bacterium	NA	NA	NA	30	18	NA	NA	NA	NA	NA	NA	NA	6	NA	NA	NA	NA	NA
Bacteria;Bacteroidota;Bacteroidia;Sphingobacteriales;S15-21;uncultured bacterium	6	NA	NA	NA	2	NA	NA	NA	2	NA	NA	NA	NA	NA	NA	NA	NA	NA
Bacteria;Bacteroidota;Bacteroidia;Sphingobacteriales;Sphingobacteriaceae;metagenome	4	NA	NA	NA	NA	NA	24	6	NA	NA	NA	NA	NA	NA	NA	NA	NA	NA
Bacteria;Bacteroidota;Bacteroidia;Sphingobacteriales;Sphingobacteriaceae;Mucilaginibacter;metagenome	10	NA	NA	NA	NA	NA	18	6	NA	NA	NA	NA	NA	NA	NA	NA	NA	NA
Bacteria;Bacteroidota;Bacteroidia;Sphingobacteriales;Sphingobacteriaceae;Mucilaginibacter;Mucilaginibacter gotjawali	6	NA	NA	6	2	NA	22	6	NA	NA	NA	NA	NA	NA	NA	NA	NA	NA
Bacteria;Bacteroidota;Bacteroidia;Sphingobacteriales;Sphingobacteriaceae;Mucilaginibacter;Mucilaginibacter psychrotolerans	NA	NA	NA	NA	NA	NA	14	8	NA	NA	NA	NA	NA	NA	NA	NA	NA	NA
Bacteria;Bacteroidota;Bacteroidia;Sphingobacteriales;Sphingobacteriaceae;Mucilaginibacter;Mucilaginibacter sp. A1-594	NA	NA	NA	7	2	NA	8	5	NA	NA	NA	NA	NA	NA	NA	NA	NA	NA
Bacteria;Bacteroidota;Bacteroidia;Sphingobacteriales;Sphingobacteriaceae;Mucilaginibacter;Mucilaginibacter sp. BJC16-A31	NA	2	NA	NA	NA	NA	20	6	NA	NA	NA	NA	NA	NA	NA	NA	NA	NA
Bacteria;Bacteroidota;Bacteroidia;Sphingobacteriales;Sphingobacteriaceae;Mucilaginibacter;Mucilaginibacter sp. OK098	NA	NA	NA	8	6	2	32	11	NA	NA	NA	NA	NA	NA	NA	NA	NA	NA
Bacteria;Bacteroidota;Bacteroidia;Sphingobacteriales;Sphingobacteriaceae;Mucilaginibacter;Mucilaginibacter sp. PAMC 26640	NA	NA	NA	4	2	NA	8	4	2	NA	NA	NA	NA	NA	NA	NA	NA	NA
Bacteria;Bacteroidota;Bacteroidia;Sphingobacteriales;Sphingobacteriaceae;Mucilaginibacter;uncultured bacterium	13	6	NA	2	8	NA	41	16	8	NA	NA	NA	NA	NA	NA	NA	NA	NA
Bacteria;Bacteroidota;Bacteroidia;Sphingobacteriales;Sphingobacteriaceae;Mucilaginibacter;uncultured bacterium 4C6	NA	NA	4	NA	6	2	16	NA	8	NA	NA	NA	NA	NA	NA	NA	NA	NA
Bacteria;Bacteroidota;Bacteroidia;Sphingobacteriales;Sphingobacteriaceae;Mucilaginibacter;uncultured Mucilaginibacter sp.	8	NA	NA	4	NA	NA	10	NA	NA	NA	NA	NA	NA	NA	NA	NA	NA	NA
Bacteria;Bacteroidota;Bacteroidia;Sphingobacteriales;Sphingobacteriaceae;Pedobacter;Antarctic bacterium GA028	20	NA	NA	20	96	NA	90	40	22	NA	NA	NA	2	4	NA	NA	NA	NA
Bacteria;Bacteroidota;Bacteroidia;Sphingobacteriales;Sphingobacteriaceae;Pedobacter;metagenome	10	NA	NA	NA	NA	2	7	NA	NA	NA	NA	NA	NA	NA	NA	NA	NA	NA
Bacteria;Bacteroidota;Bacteroidia;Sphingobacteriales;Sphingobacteriaceae;Pedobacter;Pedobacter alluvionis	14	3	NA	NA	2	NA	NA	NA	NA	NA	NA	NA	NA	NA	NA	NA	NA	NA
Bacteria;Bacteroidota;Bacteroidia;Sphingobacteriales;Sphingobacteriaceae;Pedobacter;Pedobacter ardleyensis	24	8	4	5	1	6	10	NA	NA	NA	NA	NA	NA	NA	NA	NA	NA	NA
Bacteria;Bacteroidota;Bacteroidia;Sphingobacteriales;Sphingobacteriaceae;Pedobacter;Pedobacter daechungensis	NA	NA	NA	6	17	NA	10	12	2	NA	NA	NA	NA	NA	NA	NA	NA	NA
Bacteria;Bacteroidota;Bacteroidia;Sphingobacteriales;Sphingobacteriaceae;Pedobacter;Pedobacter glucosidilyticus	7	NA	NA	NA	NA	NA	22	6	NA	NA	NA	NA	NA	NA	NA	NA	NA	NA
Bacteria;Bacteroidota;Bacteroidia;Sphingobacteriales;Sphingobacteriaceae;Pedobacter;Pedobacter lentus	6	NA	NA	6	12	NA	22	4	8	NA	NA	NA	NA	NA	NA	NA	NA	NA
Bacteria;Bacteroidota;Bacteroidia;Sphingobacteriales;Sphingobacteriaceae;Pedobacter;Pedobacter sp.	NA	NA	NA	NA	NA	NA	NA	4	2	NA	NA	NA	NA	NA	NA	NA	NA	NA
Bacteria;Bacteroidota;Bacteroidia;Sphingobacteriales;Sphingobacteriaceae;Pedobacter;Pedobacter sp. CCM 8644	NA	NA	NA	19	29	4	NA	NA	NA	NA	NA	NA	NA	NA	NA	NA	NA	NA
Bacteria;Bacteroidota;Bacteroidia;Sphingobacteriales;Sphingobacteriaceae;Pedobacter;Pedobacter sp. JC2491	158	69	4	85	140	6	35	18	14	2	NA	2	NA	2	NA	NA	NA	NA
Bacteria;Bacteroidota;Bacteroidia;Sphingobacteriales;Sphingobacteriaceae;Pedobacter;Pedobacter sp. NEAU-W8	NA	NA	NA	NA	NA	NA	14	4	NA	NA	NA	NA	NA	NA	NA	NA	NA	NA
Bacteria;Bacteroidota;Bacteroidia;Sphingobacteriales;Sphingobacteriaceae;Pedobacter;Sphingobacteriaceae bacterium GW460-11-11-14-LB5	8	2	NA	2	4	NA	9	NA	NA	NA	NA	NA	NA	NA	NA	NA	NA	NA
Bacteria;Bacteroidota;Bacteroidia;Sphingobacteriales;Sphingobacteriaceae;Pedobacter;uncultured bacterium	11	4	NA	12	13	4	70	30	16	NA	NA	NA	NA	NA	NA	NA	NA	NA
Bacteria;Bacteroidota;Bacteroidia;Sphingobacteriales;Sphingobacteriaceae;Pedobacter;uncultured Bacteroidetes bacterium	NA	NA	NA	51	68	2	NA	5	NA	NA	NA	NA	NA	NA	NA	NA	NA	NA
Bacteria;Bacteroidota;Bacteroidia;Sphingobacteriales;Sphingobacteriaceae;Pedobacter;uncultured Pedobacter sp.	NA	NA	NA	NA	3	NA	2	NA	NA	NA	NA	2	NA	NA	NA	NA	NA	NA
Bacteria;Bacteroidota;Bacteroidia;Sphingobacteriales;Sphingobacteriaceae;Solitalea;Solitalea canadensis	4	NA	NA	NA	NA	NA	6	4	NA	NA	NA	NA	NA	NA	NA	NA	NA	NA
Bacteria;Bacteroidota;Bacteroidia;Sphingobacteriales;Sphingobacteriaceae;Solitalea;uncultured bacterium	1977	377	86	89	59	12	486	107	122	85	4	23	15	4	10	NA	1	NA
Bacteria;Bacteroidota;Bacteroidia;Sphingobacteriales;Sphingobacteriaceae;Solitalea;uncultured Bacteroidetes bacterium	387	67	7	23	11	NA	216	41	53	7	4	9	3	NA	2	NA	NA	NA
Bacteria;Bacteroidota;Bacteroidia;Sphingobacteriales;Sphingobacteriaceae;Sphingobacterium;Brassica oleracea var. capitata (cabbage)	6	NA	2	NA	NA	NA	43	NA	8	NA	NA	NA	NA	NA	NA	NA	NA	NA
Bacteria;Bacteroidota;Bacteroidia;Sphingobacteriales;Sphingobacteriaceae;Sphingobacterium;Sphingobacterium sp. B29	NA	NA	NA	NA	NA	NA	23	NA	NA	NA	NA	NA	NA	NA	NA	NA	NA	NA
Bacteria;Bacteroidota;Bacteroidia;Sphingobacteriales;Sphingobacteriaceae;uncultured;metagenome	6	NA	NA	NA	NA	NA	NA	4	NA	NA	NA	NA	NA	NA	NA	NA	NA	NA
Bacteria;Bacteroidota;Bacteroidia;Sphingobacteriales;Sphingobacteriaceae;uncultured;wastewater metagenome	4	NA	NA	NA	NA	NA	12	NA	NA	NA	NA	NA	NA	NA	NA	NA	NA	NA
Bacteria;Bacteroidota;Ignavibacteria;Ignavibacteriales;Melioribacteraceae;Melioribacter;hydrocarbon metagenome	NA	NA	NA	NA	NA	NA	34	24	20	NA	NA	NA	NA	NA	NA	NA	NA	NA
Bacteria;Bacteroidota;Kapabacteria;Kapabacteriales;Bacteroidetes bacterium enrichment culture clone phylotype P11	13	113	239	53	545	885	8	NA	NA	37	74	72	20	173	1038	726	518	NA
Bacteria;Bacteroidota;Kapabacteria;Kapabacteriales;uncultured bacterium	10	183	246	36	392	776	11	NA	2	33	64	71	18	98	835	822	492	NA
Bacteria;Bacteroidota;Kapabacteria;Kapabacteriales;uncultured Bacteroidetes bacterium	119	1070	2309	299	4342	7342	49	20	16	296	750	673	170	1463	8363	6984	4159	NA
Bacteria;Bacteroidota;Kryptonia;Kryptoniales;BSV26;uncultured bacterium	NA	NA	NA	NA	2	NA	217	87	287	NA	NA	NA	NA	NA	NA	NA	NA	NA
Bacteria;Bacteroidota;Kryptonia;Kryptoniales;Kryptoniaceae;Candidatus Chrysopegis;Candidatus Chrysopegis kryptomonas	NA	NA	NA	NA	NA	4	NA	NA	NA	NA	NA	NA	NA	NA	2	2	NA	NA
Bacteria;Bacteroidota;Rhodothermia;Rhodothermales;Rhodothermaceae;Rhodothermus;uncultured bacterium	NA	2	NA	NA	NA	4	NA	NA	NA	NA	NA	2	NA	NA	2	6	1	NA
Bacteria;Bacteroidota;Rhodothermia;Rhodothermales;Rhodothermaceae;uncultured;uncultured bacterium	NA	NA	NA	NA	NA	3	NA	NA	NA	NA	NA	NA	2	1	NA	2	2	NA
Bacteria;Bacteroidota;Rhodothermia;Rhodothermales;Rhodothermaceae;uncultured;uncultured Bacteroidetes bacterium	NA	NA	NA	NA	NA	NA	NA	NA	NA	NA	2	NA	NA	NA	NA	6	NA	NA
Bacteria;Bdellovibrionota;Bdellovibrionia;Bacteriovoracales;Bacteriovoracaceae;Bacteriovorax;uncultured bacterium	NA	NA	NA	NA	2	NA	10	NA	NA	NA	NA	NA	NA	NA	NA	NA	NA	NA
Bacteria;Bdellovibrionota;Bdellovibrionia;Bdellovibrionales;Bdellovibrionaceae;Bdellovibrio;Bdellovibrionales bacterium RIFCSPHIGHO2_01_FULL_40_29	NA	NA	NA	NA	NA	NA	2	NA	NA	NA	NA	NA	10	NA	NA	NA	NA	NA
Bacteria;Bdellovibrionota;Bdellovibrionia;Bdellovibrionales;Bdellovibrionaceae;Bdellovibrio;metagenome	NA	NA	2	NA	NA	NA	6	NA	2	NA	NA	NA	2	NA	NA	NA	NA	NA
Bacteria;Bdellovibrionota;Bdellovibrionia;Bdellovibrionales;Bdellovibrionaceae;Bdellovibrio;uncultured bacterium	78	18	NA	36	16	4	68	34	22	NA	NA	2	4	NA	2	NA	2	NA
Bacteria;Bdellovibrionota;Bdellovibrionia;Bdellovibrionales;Bdellovibrionaceae;Bdellovibrio;unidentified	NA	4	NA	2	NA	NA	7	NA	NA	NA	NA	NA	2	NA	NA	NA	NA	NA
Bacteria;Bdellovibrionota;Oligoflexia;0319-6G20;Bdellovibrionales bacterium GWC1_52_8	NA	NA	NA	NA	2	NA	8	NA	NA	NA	NA	NA	NA	NA	NA	NA	NA	NA
Bacteria;Bdellovibrionota;Oligoflexia;0319-6G20;Geobacter sp. enrichment culture clone VanCtr1	NA	NA	NA	NA	2	NA	NA	NA	NA	NA	NA	NA	4	NA	NA	NA	NA	NA
Bacteria;Bdellovibrionota;Oligoflexia;0319-6G20;metagenome	NA	NA	NA	28	13	NA	48	22	16	NA	NA	NA	2	2	NA	NA	NA	NA
Bacteria;Bdellovibrionota;Oligoflexia;0319-6G20;uncultured Bacteriovorax sp.	NA	NA	NA	NA	NA	NA	2	4	2	NA	NA	NA	NA	NA	NA	NA	NA	NA
Bacteria;Bdellovibrionota;Oligoflexia;0319-6G20;uncultured bacterium	8	4	NA	110	91	4	95	33	51	NA	2	NA	10	2	2	NA	NA	NA
Bacteria;Bdellovibrionota;Oligoflexia;0319-6G20;uncultured delta proteobacterium	12	4	NA	13	16	NA	19	13	NA	2	NA	NA	NA	NA	NA	NA	NA	NA
Bacteria;Bdellovibrionota;Oligoflexia;0319-6G20;uncultured soil bacterium	NA	NA	NA	NA	NA	NA	10	NA	NA	NA	NA	NA	NA	NA	NA	NA	NA	NA
Bacteria;Bdellovibrionota;Oligoflexia;Oligoflexales;Oligoflexus;uncultured bacterium	NA	NA	NA	NA	10	2	12	NA	NA	NA	NA	NA	NA	NA	NA	NA	NA	NA
Bacteria;Bdellovibrionota;Oligoflexia;Oligoflexales;uncultured;metagenome	NA	NA	NA	5	4	NA	10	4	2	NA	NA	NA	NA	NA	NA	NA	NA	NA
Bacteria;Bdellovibrionota;Oligoflexia;Oligoflexales;uncultured;uncultured bacterium	NA	NA	NA	90	38	4	35	10	NA	NA	NA	NA	2	NA	NA	NA	NA	NA
Bacteria;Bdellovibrionota;Oligoflexia;Silvanigrellales;Silvanigrellaceae;uncultured;uncultured bacterium	NA	NA	NA	NA	NA	NA	NA	NA	2	NA	NA	NA	4	NA	NA	NA	NA	NA
Bacteria;Calditrichota;Calditrichia;Calditrichales;Calditrichaceae;JdFR-76;candidate division KSB1 bacterium 4484_219	NA	NA	NA	NA	NA	NA	6	NA	NA	NA	NA	NA	NA	NA	NA	NA	NA	NA
Bacteria;Campilobacterota;Campylobacteria;Campylobacterales;Campylobacteraceae;Campylobacter;Campylobacter helveticus	NA	NA	NA	NA	2	4	NA	NA	NA	NA	NA	NA	NA	NA	4	NA	NA	NA
Bacteria;Campilobacterota;Campylobacteria;Campylobacterales;Helicobacteraceae;Helicobacter;Helicobacter saguini	NA	NA	NA	NA	2	NA	29	6	15	NA	NA	2	NA	NA	NA	NA	NA	NA
Bacteria;Campilobacterota;Campylobacteria;Campylobacterales;Sulfurimonadaceae;Sulfuricurvum;uncultured bacterium	NA	2	NA	NA	2	NA	NA	NA	NA	NA	NA	NA	NA	NA	NA	2	NA	NA
Bacteria;Campilobacterota;Desulfurellia;Desulfurellales;Hippeaceae;Hippea;Hippea sp. KM1	5	NA	2	NA	2	NA	24	9	NA	NA	NA	NA	NA	NA	NA	NA	NA	NA
Bacteria;Campilobacterota;Desulfurellia;Desulfurellales;Hippeaceae;Hippea;Hippea sp. Mar08-307r	4	2	2	2	NA	NA	12	NA	NA	NA	NA	NA	NA	NA	4	NA	3	NA
Bacteria;Chloroflexi;AD3;uncultured bacterium	NA	2	NA	10	10	13	NA	NA	NA	NA	NA	NA	NA	2	NA	2	3	NA
Bacteria;Chloroflexi;Anaerolineae;Anaerolineales;Anaerolineaceae;Leptolinea;metagenome	NA	NA	NA	12	NA	NA	NA	NA	NA	NA	NA	NA	13	NA	2	NA	NA	NA
Bacteria;Chloroflexi;Anaerolineae;Anaerolineales;Anaerolineaceae;Leptolinea;uncultured bacterium	NA	NA	NA	12	2	2	NA	NA	NA	NA	NA	NA	NA	NA	2	NA	NA	NA
Bacteria;Chloroflexi;Anaerolineae;Anaerolineales;Anaerolineaceae;Leptolinea;uncultured bacterium SJA-108	NA	NA	NA	5	NA	NA	NA	NA	NA	NA	NA	NA	2	NA	NA	NA	NA	NA
Bacteria;Chloroflexi;Anaerolineae;Anaerolineales;Anaerolineaceae;Leptolinea;uncultured soil bacterium	NA	NA	NA	10	3	NA	NA	NA	NA	NA	NA	NA	NA	NA	NA	NA	NA	NA
Bacteria;Chloroflexi;Anaerolineae;Anaerolineales;Anaerolineaceae;uncultured;uncultured bacterium	NA	NA	NA	4	NA	2	16	NA	NA	NA	NA	NA	2	NA	NA	NA	NA	NA
Bacteria;Chloroflexi;Anaerolineae;Caldilineales;Caldilineaceae;uncultured;uncultured bacterium	NA	NA	NA	NA	NA	24	NA	NA	NA	NA	NA	NA	NA	NA	NA	NA	NA	NA
Bacteria;Chloroflexi;Anaerolineae;RBG-13-54-9;uncultured soil bacterium	NA	NA	NA	NA	NA	NA	14	NA	NA	NA	NA	NA	NA	NA	NA	NA	NA	NA
Bacteria;Chloroflexi;Chloroflexia;Chloroflexales;Roseiflexaceae;uncultured;uncultured bacterium	NA	2	NA	NA	NA	NA	NA	NA	NA	4	NA	NA	NA	NA	NA	NA	NA	NA
Bacteria;Chloroflexi;Chloroflexia;Elev-1554;uncultured bacterium	6	5	NA	67	28	9	NA	NA	NA	27	NA	5	35	1	4	NA	NA	NA
Bacteria;Chloroflexi;Chloroflexia;Thermomicrobiales;JG30-KF-CM45;bacterium Ellin6537	NA	NA	4	14	5	4	NA	NA	NA	7	NA	NA	8	NA	NA	NA	NA	NA
Bacteria;Chloroflexi;Chloroflexia;Thermomicrobiales;JG30-KF-CM45;metagenome	NA	NA	NA	185	96	6	NA	NA	NA	3	NA	NA	60	20	NA	NA	NA	NA
Bacteria;Chloroflexi;Chloroflexia;Thermomicrobiales;JG30-KF-CM45;uncultured bacterium	NA	NA	NA	187	83	26	NA	NA	NA	4	2	2	38	9	2	3	4	NA
Bacteria;Chloroflexi;Chloroflexia;Thermomicrobiales;JG30-KF-CM45;uncultured Chloroflexi bacterium	NA	2	NA	132	39	6	NA	NA	NA	NA	NA	NA	18	2	2	NA	NA	NA
Bacteria;Chloroflexi;Chloroflexia;Thermomicrobiales;JG30-KF-CM45;uncultured endolithic bacterium	NA	NA	NA	27	9	2	NA	NA	NA	10	NA	NA	15	11	4	NA	NA	NA
Bacteria;Chloroflexi;Chloroflexia;Thermomicrobiales;JG30-KF-CM45;uncultured soil bacterium	NA	NA	NA	NA	NA	NA	NA	NA	NA	2	NA	NA	NA	2	NA	5	NA	NA
Bacteria;Chloroflexi;Chloroflexia;Thermomicrobiales;JG30-KF-CM45;uncultured Sphaerobacter sp.	NA	NA	NA	10	2	NA	NA	NA	NA	NA	NA	NA	2	4	NA	NA	NA	NA
Bacteria;Chloroflexi;Chloroflexia;Thermomicrobiales;Thermomicrobiaceae;Thermomicrobium;Thermomicrobium roseum	NA	NA	NA	NA	NA	4	NA	NA	NA	NA	NA	NA	NA	NA	NA	NA	5	NA
Bacteria;Chloroflexi;Chloroflexia;Thermomicrobiales;Thermomicrobiaceae;Thermomicrobium;uncultured bacterium	NA	2	NA	NA	2	NA	NA	NA	NA	NA	NA	NA	NA	NA	2	6	NA	NA
Bacteria;Chloroflexi;Chloroflexia;Thermomicrobiales;Thermomicrobiaceae;Thermorudis;Thermorudis pharmacophila	NA	6	12	NA	14	26	NA	NA	NA	NA	NA	NA	NA	14	34	30	29	NA
Bacteria;Chloroflexi;Dehalococcoidia;S085;uncultured bacterium	NA	NA	NA	NA	NA	NA	NA	NA	NA	NA	NA	NA	NA	NA	4	2	NA	NA
Bacteria;Chloroflexi;JG30-KF-CM66;uncultured Armatimonadetes bacterium	NA	NA	NA	6	8	NA	NA	NA	NA	NA	NA	NA	NA	NA	NA	NA	NA	NA
Bacteria;Chloroflexi;JG30-KF-CM66;uncultured bacterium	NA	1	3	210	136	23	2	4	NA	NA	NA	NA	8	NA	4	2	NA	NA
Bacteria;Chloroflexi;JG30-KF-CM66;uncultured Chloroflexi bacterium	NA	NA	NA	2	2	NA	NA	NA	NA	NA	NA	NA	NA	NA	2	NA	NA	NA
Bacteria;Chloroflexi;JG30-KF-CM66;uncultured soil bacterium	NA	NA	2	9	6	NA	NA	NA	NA	NA	NA	NA	NA	NA	NA	NA	NA	NA
Bacteria;Chloroflexi;KD4-96;metagenome	NA	NA	NA	7	8	3	NA	NA	NA	NA	NA	NA	NA	NA	NA	NA	NA	NA
Bacteria;Chloroflexi;KD4-96;uncultured bacterium	NA	4	2	79	31	25	NA	NA	1	2	NA	2	12	2	2	NA	NA	NA
Bacteria;Chloroflexi;KD4-96;uncultured Chloroflexi bacterium	NA	NA	NA	5	6	NA	NA	NA	NA	NA	NA	NA	2	NA	NA	NA	NA	NA
Bacteria;Chloroflexi;Ktedonobacteria;Ktedonobacterales;JG30-KF-AS9;uncultured bacterium	NA	NA	NA	NA	NA	6	NA	NA	NA	NA	NA	NA	NA	2	2	7	NA	NA
Bacteria;Chloroflexi;Ktedonobacteria;Ktedonobacterales;JG30-KF-AS9;uncultured soil bacterium	NA	NA	NA	2	NA	NA	NA	NA	NA	NA	2	NA	NA	2	2	NA	NA	NA
Bacteria;Chloroflexi;Ktedonobacteria;Ktedonobacterales;JG30-KF-AS9;uncultured Thermosporothrix sp.	NA	NA	NA	NA	NA	NA	NA	NA	NA	NA	NA	NA	NA	NA	NA	3	NA	4
Bacteria;Chloroflexi;Ktedonobacteria;Ktedonobacterales;Ktedonobacteraceae;HSB OF53-F07;uncultured bacterium	NA	NA	NA	NA	2	NA	NA	NA	2	NA	NA	NA	2	8	4	NA	NA	NA
Bacteria;Chloroflexi;Ktedonobacteria;Ktedonobacterales;Ktedonobacteraceae;HSB OF53-F07;uncultured Ktedonobacter sp.	NA	NA	NA	NA	NA	NA	NA	NA	NA	NA	4	NA	2	NA	4	4	NA	NA
Bacteria;Chloroflexi;Ktedonobacteria;Ktedonobacterales;Ktedonobacteraceae;JG30a-KF-32;uncultured Ktedonobacter sp.	NA	2	NA	NA	NA	NA	6	NA	NA	NA	NA	NA	NA	NA	NA	NA	NA	NA
Bacteria;Chloroflexi;Ktedonobacteria;Ktedonobacterales;Ktedonobacteraceae;Thermosporothrix;uncultured bacterium	NA	2	NA	NA	NA	2	NA	NA	NA	NA	NA	NA	NA	NA	NA	NA	NA	4
Bacteria;Chloroflexi;Ktedonobacteria;Ktedonobacterales;Ktedonobacteraceae;uncultured;uncultured bacterium	21	4	12	16	6	5	40	22	20	NA	2	NA	NA	2	NA	4	NA	NA
Bacteria;Chloroflexi;Ktedonobacteria;Ktedonobacterales;Ktedonobacteraceae;uncultured;uncultured soil bacterium	NA	2	NA	NA	NA	NA	2	4	2	NA	NA	NA	NA	NA	NA	NA	NA	NA
Bacteria;Chloroflexi;OLB14;metagenome	NA	NA	NA	8	2	2	NA	NA	NA	NA	NA	NA	2	NA	NA	NA	NA	NA
Bacteria;Chloroflexi;OLB14;uncultured bacterium	NA	NA	NA	22	6	4	NA	NA	NA	NA	NA	2	4	NA	NA	2	2	NA
Bacteria;Chloroflexi;P2-11E;uncultured bacterium	NA	NA	NA	12	18	2	NA	NA	NA	NA	NA	NA	2	4	NA	NA	NA	NA
Bacteria;Chloroflexi;SHA-26;uncultured bacterium	NA	NA	NA	2	4	NA	NA	NA	NA	NA	NA	NA	NA	NA	NA	NA	NA	NA
Bacteria;Chloroflexi;TK10;Chloroflexi bacterium JEA33	NA	NA	4	NA	NA	6	NA	NA	NA	2	NA	NA	NA	NA	NA	2	NA	NA
Bacteria;Chloroflexi;TK10;metagenome	NA	NA	NA	4	2	NA	NA	NA	NA	NA	NA	NA	NA	NA	NA	NA	NA	NA
Bacteria;Chloroflexi;TK10;uncultured bacterium	NA	2	NA	11	15	8	NA	NA	NA	6	2	1	2	2	4	NA	4	NA
Bacteria;Cyanobacteria;Cyanobacteriia;Chloroplast;Ammopiptanthus mongolicus	NA	NA	NA	NA	NA	NA	42	36	36	NA	NA	NA	NA	NA	NA	NA	NA	NA
Bacteria;Cyanobacteria;Cyanobacteriia;Chloroplast;Angiopteris evecta	NA	2	NA	NA	3	NA	NA	NA	2	NA	NA	NA	NA	NA	NA	NA	NA	NA
Bacteria;Cyanobacteria;Cyanobacteriia;Chloroplast;Ankyra judayi	NA	NA	NA	NA	NA	NA	12	12	2	NA	NA	NA	NA	NA	2	NA	NA	NA
Bacteria;Cyanobacteria;Cyanobacteriia;Chloroplast;Arachis hypogaea (peanut)	4	NA	NA	NA	NA	NA	24	NA	2	NA	NA	NA	NA	NA	NA	NA	NA	NA
Bacteria;Cyanobacteria;Cyanobacteriia;Chloroplast;Auxenochlorella sp. A5I46	NA	NA	NA	NA	NA	NA	36	14	8	NA	NA	NA	NA	NA	NA	NA	NA	NA
Bacteria;Cyanobacteria;Cyanobacteriia;Chloroplast;Azolla filiculoides	12	NA	NA	2	2	NA	756	188	305	NA	NA	NA	2	2	4	6	NA	NA
Bacteria;Cyanobacteria;Cyanobacteriia;Chloroplast;Bacillaria paxillifer	NA	NA	NA	NA	NA	2	2	5	2	NA	NA	NA	NA	NA	NA	NA	NA	NA
Bacteria;Cyanobacteria;Cyanobacteriia;Chloroplast;Bracteacoccus giganteus	NA	NA	NA	NA	NA	NA	51	NA	11	NA	NA	NA	NA	NA	NA	NA	NA	NA
Bacteria;Cyanobacteria;Cyanobacteriia;Chloroplast;Bracteacoccus minor	NA	NA	NA	NA	NA	NA	31	12	9	NA	NA	NA	NA	NA	NA	NA	NA	NA
Bacteria;Cyanobacteria;Cyanobacteriia;Chloroplast;Callitris rhomboidea	NA	NA	NA	NA	NA	NA	2	4	NA	NA	NA	NA	NA	NA	NA	NA	NA	NA
Bacteria;Cyanobacteria;Cyanobacteriia;Chloroplast;Camelina sativa	24	NA	NA	NA	10	NA	78	34	40	NA	NA	NA	NA	4	NA	NA	NA	NA
Bacteria;Cyanobacteria;Cyanobacteriia;Chloroplast;Camellia sinensis var. sinensis	80	2	NA	16	4	NA	181	54	56	NA	NA	NA	NA	NA	NA	NA	NA	NA
Bacteria;Cyanobacteria;Cyanobacteriia;Chloroplast;Carteria cerasiformis	NA	NA	NA	NA	NA	NA	64	15	56	NA	4	NA	NA	NA	NA	NA	NA	NA
Bacteria;Cyanobacteria;Cyanobacteriia;Chloroplast;Carteria crucifera	NA	NA	NA	7	8	4	6834	1489	1712	NA	NA	NA	NA	NA	NA	NA	NA	NA
Bacteria;Cyanobacteria;Cyanobacteriia;Chloroplast;Carteria sp. SAG 8-5	NA	NA	NA	2	NA	NA	105	44	42	NA	NA	NA	1	NA	NA	NA	NA	NA
Bacteria;Cyanobacteria;Cyanobacteriia;Chloroplast;Carya cathayensis	NA	NA	NA	NA	3	NA	40	21	12	NA	1	NA	NA	NA	NA	NA	NA	NA
Bacteria;Cyanobacteria;Cyanobacteriia;Chloroplast;Castanea mollissima (Chinese chestnut)	NA	2	NA	2	NA	NA	2	NA	NA	2	NA	NA	NA	NA	NA	NA	NA	NA
Bacteria;Cyanobacteria;Cyanobacteriia;Chloroplast;Centrolepis monogyna	NA	NA	NA	NA	NA	NA	12	NA	NA	NA	NA	NA	NA	NA	NA	NA	NA	NA
Bacteria;Cyanobacteria;Cyanobacteriia;Chloroplast;Cercis gigantea	NA	2	NA	NA	2	8	NA	NA	NA	NA	NA	NA	NA	NA	2	1	2	NA
Bacteria;Cyanobacteria;Cyanobacteriia;Chloroplast;Characiochloris acuminata	NA	NA	NA	NA	NA	NA	30	17	NA	NA	NA	NA	3	NA	NA	NA	NA	NA
Bacteria;Cyanobacteria;Cyanobacteriia;Chloroplast;Chlamydomonas applanata	NA	NA	NA	2	NA	NA	59	24	10	NA	NA	NA	NA	NA	NA	NA	NA	NA
Bacteria;Cyanobacteria;Cyanobacteriia;Chloroplast;Chlamydomonas asymmetrica	NA	NA	NA	NA	NA	NA	35	8	21	NA	NA	NA	NA	NA	NA	NA	NA	NA
Bacteria;Cyanobacteria;Cyanobacteriia;Chloroplast;Chlamydomonas debaryana	8	NA	NA	NA	NA	NA	198	47	106	NA	NA	NA	NA	NA	NA	NA	NA	NA
Bacteria;Cyanobacteria;Cyanobacteriia;Chloroplast;Chlamydomonas eustigma	NA	NA	NA	146	97	6	327	114	100	NA	NA	NA	2	NA	NA	NA	NA	NA
Bacteria;Cyanobacteria;Cyanobacteriia;Chloroplast;Chlamydomonas leiostraca	NA	NA	NA	NA	NA	NA	6	NA	2	NA	NA	NA	NA	NA	NA	NA	NA	NA
Bacteria;Cyanobacteria;Cyanobacteriia;Chloroplast;Chlamydomonas moewusii	NA	NA	NA	4	4	NA	NA	NA	NA	NA	NA	NA	14	NA	6	NA	NA	NA
Bacteria;Cyanobacteria;Cyanobacteriia;Chloroplast;Chlamydomonas nivalis	27	3	NA	8	19	9	1898	571	424	4	NA	NA	3	2	NA	NA	2	NA
Bacteria;Cyanobacteria;Cyanobacteriia;Chloroplast;Chlamydomonas reinhardtii	NA	NA	NA	NA	NA	NA	NA	6	NA	NA	NA	NA	NA	NA	NA	NA	NA	NA
Bacteria;Cyanobacteria;Cyanobacteriia;Chloroplast;Chlamydomonas sp. UWO241	4	NA	NA	6	8	2	183	49	33	NA	NA	NA	NA	NA	NA	NA	NA	NA
Bacteria;Cyanobacteria;Cyanobacteriia;Chloroplast;Chlamydomonas sphaeroides	6	NA	NA	NA	NA	NA	6	6	NA	NA	NA	NA	NA	NA	NA	NA	NA	NA
Bacteria;Cyanobacteria;Cyanobacteriia;Chloroplast;Chlorogonium capillatum	NA	NA	NA	NA	10	NA	29	16	NA	NA	NA	NA	NA	NA	NA	NA	2	NA
Bacteria;Cyanobacteria;Cyanobacteriia;Chloroplast;Chloromonas perforata	NA	NA	NA	3	11	2	65	11	15	NA	2	NA	NA	NA	NA	NA	NA	NA
Bacteria;Cyanobacteria;Cyanobacteriia;Chloroplast;Chloromonas radiata	369	44	36	306	270	107	187581	59886	67168	81	10	8	49	16	56	2	10	NA
Bacteria;Cyanobacteria;Cyanobacteriia;Chloroplast;Chlorosarcina brevispinosa	8	NA	NA	2	NA	NA	854	97	212	NA	NA	NA	NA	2	NA	NA	NA	NA
Bacteria;Cyanobacteria;Cyanobacteriia;Chloroplast;Closteriopsis acicularis	NA	NA	NA	NA	NA	NA	103	22	16	NA	NA	NA	NA	NA	NA	NA	NA	NA
Bacteria;Cyanobacteria;Cyanobacteriia;Chloroplast;Coelastrella sp. M60	NA	NA	NA	NA	NA	NA	150	9	52	NA	NA	NA	NA	NA	NA	NA	NA	NA
Bacteria;Cyanobacteria;Cyanobacteriia;Chloroplast;Cylindrocystis brebissonii	NA	NA	NA	NA	NA	NA	NA	NA	NA	NA	NA	NA	14	NA	NA	NA	NA	NA
Bacteria;Cyanobacteria;Cyanobacteriia;Chloroplast;Delphineis sp. CCMP1095	NA	NA	NA	NA	NA	NA	62	36	9	NA	NA	NA	NA	NA	NA	NA	NA	NA
Bacteria;Cyanobacteria;Cyanobacteriia;Chloroplast;Dicloster acuatus	NA	NA	NA	NA	NA	NA	39	5	8	NA	NA	NA	NA	NA	NA	NA	NA	NA
Bacteria;Cyanobacteria;Cyanobacteriia;Chloroplast;Dicranum scoparium	NA	NA	NA	4	NA	NA	NA	NA	2	NA	NA	NA	NA	NA	NA	NA	NA	NA
Bacteria;Cyanobacteria;Cyanobacteriia;Chloroplast;Dinobryon sp. LO226KS	NA	NA	NA	NA	NA	NA	14	4	NA	NA	NA	2	NA	NA	NA	NA	NA	NA
Bacteria;Cyanobacteria;Cyanobacteriia;Chloroplast;Dunaliella tertiolecta	NA	NA	NA	NA	6	NA	NA	NA	NA	NA	NA	NA	NA	NA	NA	NA	NA	NA
Bacteria;Cyanobacteria;Cyanobacteriia;Chloroplast;Edaphochlorella mirabilis	253	5	5	61	42	13	349	174	104	10	NA	2	2	6	NA	NA	NA	NA
Bacteria;Cyanobacteria;Cyanobacteriia;Chloroplast;Epipyxis sp. PR26KG	58	NA	8	2	NA	2	344	40	84	NA	NA	2	NA	NA	NA	NA	NA	NA
Bacteria;Cyanobacteria;Cyanobacteriia;Chloroplast;Equisetum hyemale	30	66	NA	4	NA	2	102	20	58	16	NA	1	2	NA	NA	NA	NA	NA
Bacteria;Cyanobacteria;Cyanobacteriia;Chloroplast;Euglena deses	NA	NA	NA	NA	NA	NA	20	12	NA	NA	NA	NA	NA	NA	NA	NA	NA	NA
Bacteria;Cyanobacteria;Cyanobacteriia;Chloroplast;Flintiella sanguinaria	18	NA	NA	NA	NA	NA	26	NA	12	NA	NA	NA	NA	NA	NA	NA	NA	NA
Bacteria;Cyanobacteria;Cyanobacteriia;Chloroplast;Fusochloris perforata	NA	NA	NA	NA	NA	NA	34	NA	NA	NA	NA	NA	11	NA	10	NA	NA	NA
Bacteria;Cyanobacteria;Cyanobacteriia;Chloroplast;Golenkinia longispicula	NA	NA	NA	NA	NA	NA	NA	NA	NA	NA	NA	NA	4	NA	2	NA	NA	NA
Bacteria;Cyanobacteria;Cyanobacteriia;Chloroplast;Haematococcus lacustris	NA	NA	NA	NA	NA	NA	28	6	NA	NA	NA	NA	NA	NA	NA	NA	NA	NA
Bacteria;Cyanobacteria;Cyanobacteriia;Chloroplast;Heterosigma akashiwo	NA	NA	NA	NA	NA	NA	7	NA	2	NA	NA	NA	NA	NA	NA	NA	NA	NA
Bacteria;Cyanobacteria;Cyanobacteriia;Chloroplast;Jenufa minuta	NA	NA	NA	NA	NA	NA	44	20	NA	NA	NA	NA	NA	NA	NA	NA	NA	NA
Bacteria;Cyanobacteria;Cyanobacteriia;Chloroplast;Jenufa perforata	NA	NA	NA	NA	NA	NA	603	203	177	NA	NA	NA	NA	NA	NA	NA	NA	NA
Bacteria;Cyanobacteria;Cyanobacteriia;Chloroplast;Kirchneriella aperta	NA	NA	NA	NA	NA	NA	6	NA	NA	NA	NA	NA	NA	NA	NA	NA	NA	NA
Bacteria;Cyanobacteria;Cyanobacteriia;Chloroplast;Koliella longiseta	6	NA	NA	159	81	9	207	63	56	7	NA	3	40	2	4	NA	NA	NA
Bacteria;Cyanobacteria;Cyanobacteriia;Chloroplast;Lobochlamys segnis	NA	NA	NA	3	2	NA	NA	2	NA	2	NA	NA	1	NA	NA	NA	NA	NA
Bacteria;Cyanobacteria;Cyanobacteriia;Chloroplast;Lupinus angustifolius (narrow-leaved blue lupine)	NA	NA	NA	NA	NA	NA	13	6	NA	NA	NA	NA	NA	NA	NA	NA	NA	NA
Bacteria;Cyanobacteria;Cyanobacteriia;Chloroplast;Marsupiomonas pelliculata	NA	NA	NA	NA	NA	NA	2	8	NA	NA	NA	NA	NA	NA	NA	NA	NA	NA
Bacteria;Cyanobacteria;Cyanobacteriia;Chloroplast;Marsupiomonas sp. NIES 1824	NA	NA	NA	NA	NA	NA	1119	803	152	NA	NA	NA	NA	NA	NA	NA	NA	NA
Bacteria;Cyanobacteria;Cyanobacteriia;Chloroplast;metagenome	30	3	NA	8	18	6	2799	732	1495	9	6	4	15	6	2	2	NA	NA
Bacteria;Cyanobacteria;Cyanobacteriia;Chloroplast;Microglena monadina	NA	NA	NA	NA	NA	NA	31	5	8	NA	NA	NA	NA	NA	NA	NA	NA	NA
Bacteria;Cyanobacteria;Cyanobacteriia;Chloroplast;Microthamnion kuetzingianum	NA	NA	NA	5	NA	NA	NA	NA	NA	NA	NA	NA	119	8	28	NA	NA	NA
Bacteria;Cyanobacteria;Cyanobacteriia;Chloroplast;Nannochloropsis gaditana	30	2	NA	NA	NA	2	88	16	40	NA	NA	NA	NA	NA	NA	NA	NA	NA
Bacteria;Cyanobacteria;Cyanobacteriia;Chloroplast;Nannochloropsis oceanica	6	NA	NA	NA	NA	2	15	NA	2	NA	NA	NA	NA	NA	NA	NA	NA	NA
Bacteria;Cyanobacteria;Cyanobacteriia;Chloroplast;Neocystis brevis	21	NA	NA	NA	NA	NA	167	82	62	NA	NA	NA	NA	NA	NA	NA	NA	NA
Bacteria;Cyanobacteria;Cyanobacteriia;Chloroplast;Neotessella volvocina	NA	NA	NA	NA	NA	NA	14	4	NA	NA	NA	NA	NA	NA	NA	NA	NA	NA
Bacteria;Cyanobacteria;Cyanobacteriia;Chloroplast;Nephroselmis astigmatica	NA	NA	NA	NA	NA	NA	NA	4	2	NA	NA	NA	NA	NA	NA	NA	NA	NA
Bacteria;Cyanobacteria;Cyanobacteriia;Chloroplast;Nicotiana tabacum (common tobacco)	NA	NA	NA	NA	NA	NA	8	NA	NA	NA	NA	NA	NA	NA	NA	NA	NA	NA
Bacteria;Cyanobacteria;Cyanobacteriia;Chloroplast;Nyholmiella obtusifolia	NA	NA	NA	5	NA	NA	2	NA	NA	NA	NA	NA	NA	NA	NA	NA	NA	NA
Bacteria;Cyanobacteria;Cyanobacteriia;Chloroplast;Ochromonas sp. CCMP1393	NA	NA	NA	NA	NA	NA	6	NA	NA	NA	NA	NA	NA	NA	NA	NA	NA	NA
Bacteria;Cyanobacteria;Cyanobacteriia;Chloroplast;Oogamochlamys gigantea	NA	NA	NA	NA	NA	NA	8	4	2	NA	NA	2	7	2	4	NA	NA	NA
Bacteria;Cyanobacteria;Cyanobacteriia;Chloroplast;Oophila amblystomatis	NA	NA	NA	2	2	NA	8	NA	NA	NA	NA	NA	4	NA	6	NA	NA	NA
Bacteria;Cyanobacteria;Cyanobacteriia;Chloroplast;Parachlorella kessleri	18	4	NA	NA	2	NA	976	425	168	NA	NA	NA	NA	NA	NA	NA	NA	NA
Bacteria;Cyanobacteria;Cyanobacteriia;Chloroplast;Pinus sylvestris (Scots pine)	NA	NA	NA	NA	NA	NA	10	NA	2	NA	NA	NA	NA	NA	NA	NA	NA	NA
Bacteria;Cyanobacteria;Cyanobacteriia;Chloroplast;Planctonema lauterbornii	NA	NA	NA	NA	NA	NA	20	8	NA	NA	NA	NA	NA	NA	NA	NA	NA	NA
Bacteria;Cyanobacteria;Cyanobacteriia;Chloroplast;Pleurastrum terricola	NA	NA	NA	NA	NA	NA	18	NA	2	NA	NA	NA	NA	NA	NA	NA	NA	NA
Bacteria;Cyanobacteria;Cyanobacteriia;Chloroplast;Polytoma oviforme	NA	NA	NA	NA	NA	NA	8	NA	8	NA	NA	NA	NA	NA	NA	NA	NA	NA
Bacteria;Cyanobacteria;Cyanobacteriia;Chloroplast;Prototheca wickerhamii	NA	NA	NA	NA	NA	NA	8	NA	2	NA	NA	NA	NA	NA	NA	NA	NA	NA
Bacteria;Cyanobacteria;Cyanobacteriia;Chloroplast;Pseudochlorella pringsheimii	NA	NA	NA	NA	NA	2	2375	661	806	NA	NA	NA	NA	NA	NA	NA	NA	NA
Bacteria;Cyanobacteria;Cyanobacteriia;Chloroplast;Pseudochlorella signiensis	1009	193	52	515	689	33	8364	3526	3562	221	10	26	16	6	9	2	2	NA
Bacteria;Cyanobacteria;Cyanobacteriia;Chloroplast;Pseudomuriella schumacherensis	NA	NA	NA	NA	NA	NA	22	12	NA	2	NA	NA	NA	NA	NA	NA	NA	NA
Bacteria;Cyanobacteria;Cyanobacteriia;Chloroplast;Pseudopediastrum sp. CL0201VA	NA	NA	NA	NA	NA	NA	16	NA	NA	NA	NA	NA	NA	NA	NA	NA	NA	NA
Bacteria;Cyanobacteria;Cyanobacteriia;Chloroplast;Pyramimonas parkeae	NA	NA	NA	NA	NA	NA	8	4	NA	NA	NA	NA	NA	NA	NA	NA	NA	NA
Bacteria;Cyanobacteria;Cyanobacteriia;Chloroplast;Sanionia uncinata	NA	NA	NA	2	NA	NA	NA	NA	NA	NA	NA	2	NA	NA	2	NA	NA	NA
Bacteria;Cyanobacteria;Cyanobacteriia;Chloroplast;Sarcinofilum mucosum	NA	4	NA	NA	NA	4	NA	NA	NA	NA	NA	NA	NA	NA	NA	NA	NA	NA
Bacteria;Cyanobacteria;Cyanobacteriia;Chloroplast;Spermatozopsis exsultans	4	NA	NA	NA	NA	NA	239	46	34	NA	NA	NA	NA	NA	NA	NA	NA	NA
Bacteria;Cyanobacteria;Cyanobacteriia;Chloroplast;Sphagnum angustifolium	6	NA	NA	NA	NA	NA	11	NA	2	NA	NA	NA	NA	NA	NA	NA	NA	NA
Bacteria;Cyanobacteria;Cyanobacteriia;Chloroplast;Synarthrophyton chejuense	NA	NA	NA	NA	NA	NA	6	NA	2	NA	NA	NA	NA	NA	NA	NA	NA	NA
Bacteria;Cyanobacteria;Cyanobacteriia;Chloroplast;Synura petersenii	62	NA	NA	NA	4	NA	150	37	67	NA	2	NA	NA	NA	NA	NA	NA	NA
Bacteria;Cyanobacteria;Cyanobacteriia;Chloroplast;Synura sphagnicola	58	2	4	6	NA	NA	355	73	89	4	NA	2	NA	NA	NA	NA	NA	NA
Bacteria;Cyanobacteria;Cyanobacteriia;Chloroplast;Synura uvella	96	NA	NA	NA	NA	NA	159	54	32	NA	NA	NA	NA	NA	NA	NA	NA	NA
Bacteria;Cyanobacteria;Cyanobacteriia;Chloroplast;Taiwania cryptomerioides	NA	NA	NA	NA	NA	NA	10	NA	2	NA	NA	NA	NA	NA	NA	NA	NA	NA
Bacteria;Cyanobacteria;Cyanobacteriia;Chloroplast;Tetradesmus obliquus	NA	NA	NA	NA	NA	NA	38	6	NA	NA	NA	NA	NA	2	NA	NA	NA	NA
Bacteria;Cyanobacteria;Cyanobacteriia;Chloroplast;Tetraphis pellucida	7	NA	NA	NA	8	NA	NA	NA	NA	NA	NA	NA	NA	NA	NA	NA	NA	NA
Bacteria;Cyanobacteria;Cyanobacteriia;Chloroplast;Trachydiscus minutus	8	2	NA	NA	NA	NA	26	NA	10	NA	NA	NA	NA	NA	NA	NA	NA	NA
Bacteria;Cyanobacteria;Cyanobacteriia;Chloroplast;Trebouxia sp. TZW2008	6	NA	NA	NA	2	NA	44	22	14	NA	NA	NA	NA	NA	3	NA	NA	NA
Bacteria;Cyanobacteria;Cyanobacteriia;Chloroplast;uncultured alga	NA	4	NA	NA	NA	NA	NA	NA	2	NA	NA	NA	NA	NA	NA	NA	NA	NA
Bacteria;Cyanobacteria;Cyanobacteriia;Chloroplast;uncultured bacterium	10287	1544	688	4308	4220	530	6000	2119	1841	1506	32	225	348	118	82	6	12	NA
Bacteria;Cyanobacteria;Cyanobacteriia;Chloroplast;uncultured cyanobacterium	7	2	NA	43	44	6	23	20	18	NA	NA	NA	11	NA	8	NA	NA	NA
Bacteria;Cyanobacteria;Cyanobacteriia;Chloroplast;uncultured Cyanobacterium sp.	NA	NA	NA	6	3	NA	NA	NA	NA	NA	NA	NA	NA	NA	4	NA	NA	NA
Bacteria;Cyanobacteria;Cyanobacteriia;Chloroplast;uncultured Dunaliella sp.	NA	NA	NA	6	6	NA	10	NA	2	NA	NA	NA	NA	NA	NA	NA	NA	NA
Bacteria;Cyanobacteria;Cyanobacteriia;Chloroplast;uncultured eukaryote	1122	108	128	139	71	22	726	103	212	45	NA	23	8	NA	6	NA	2	NA
Bacteria;Cyanobacteria;Cyanobacteriia;Chloroplast;uncultured marine eukaryote	NA	NA	NA	NA	NA	NA	47	16	14	NA	NA	NA	2	NA	10	2	NA	NA
Bacteria;Cyanobacteria;Cyanobacteriia;Chloroplast;uncultured organism	4	NA	NA	NA	NA	NA	152	24	14	NA	NA	NA	NA	NA	NA	NA	NA	NA
Bacteria;Cyanobacteria;Cyanobacteriia;Chloroplast;uncultured phototrophic eukaryote	4824	386	192	728	399	94	149550	42660	48657	1654	54	72	184	44	43	2	34	NA
Bacteria;Cyanobacteria;Cyanobacteriia;Chloroplast;uncultured prokaryote	26	8	NA	43	34	NA	523	192	83	4	2	NA	12	2	1	NA	NA	NA
Bacteria;Cyanobacteria;Cyanobacteriia;Chloroplast;Vaucheria litorea	6	NA	NA	NA	NA	NA	10	4	NA	NA	NA	NA	NA	NA	NA	NA	NA	NA
Bacteria;Cyanobacteria;Cyanobacteriia;Chloroplast;Zantedeschia aethiopica	NA	NA	NA	NA	NA	NA	1039	365	315	2	NA	NA	2	NA	NA	NA	NA	NA
Bacteria;Cyanobacteria;Cyanobacteriia;Cyanobacteriales;Chamaesiphonaceae;Chamaesiphon PCC-6605;uncultured bacterium	NA	NA	NA	13	3	2	NA	NA	NA	2	NA	NA	66	20	14	NA	NA	NA
Bacteria;Cyanobacteria;Cyanobacteriia;Cyanobacteriales;Chamaesiphonaceae;Chamaesiphon PCC-6605;uncultured cyanobacterium	NA	NA	NA	13	6	NA	NA	NA	NA	NA	NA	NA	71	5	12	NA	NA	NA
Bacteria;Cyanobacteria;Cyanobacteriia;Cyanobacteriales;Chroococcidiopsaceae;uncultured;uncultured bacterium	NA	NA	NA	NA	NA	NA	NA	NA	2	NA	NA	NA	5	4	NA	NA	NA	NA
Bacteria;Cyanobacteria;Cyanobacteriia;Cyanobacteriales;Cyanobacteriaceae;Merismopedia AICB1015;uncultured bacterium	NA	NA	NA	NA	NA	NA	62	9	10	NA	NA	NA	NA	NA	NA	NA	NA	NA
Bacteria;Cyanobacteria;Cyanobacteriia;Cyanobacteriales;Cyanobacteriaceae;Symphothece PCC-7002;Synechococcus sp. UH7	NA	NA	NA	NA	NA	NA	21	7	NA	NA	NA	NA	NA	NA	NA	NA	NA	NA
Bacteria;Cyanobacteria;Cyanobacteriia;Cyanobacteriales;Nostocaceae;uncultured;uncultured bacterium	NA	NA	NA	21	4	NA	NA	NA	2	NA	NA	NA	135	30	16	NA	NA	NA
Bacteria;Cyanobacteria;Cyanobacteriia;Cyanobacteriales;Nostocaceae;uncultured;uncultured cyanobacterium	NA	NA	NA	NA	4	NA	NA	NA	NA	NA	NA	NA	14	6	6	NA	NA	NA
Bacteria;Cyanobacteria;Cyanobacteriia;Cyanobacteriales;Phormidiaceae;Tychonema CCAP 1459-11B;Oscillatoria nigro-viridis PCC 7112	12	NA	NA	NA	NA	2	NA	NA	NA	NA	NA	NA	NA	NA	NA	NA	2	NA
Bacteria;Cyanobacteria;Cyanobacteriia;Cyanobacteriales;uncultured;uncultured bacterium	NA	NA	NA	NA	NA	24	NA	4	NA	NA	NA	NA	2	2	NA	NA	NA	NA
Bacteria;Cyanobacteria;Cyanobacteriia;Cyanobacteriales;uncultured;uncultured cyanobacterium	NA	NA	NA	NA	NA	17	NA	NA	NA	NA	NA	NA	NA	NA	NA	NA	NA	NA
Bacteria;Cyanobacteria;Cyanobacteriia;Leptolyngbyales;Leptolyngbyaceae;Chamaesiphon PCC-7430;Chamaesiphon polonicus SAG 32.87	4	2	NA	55	32	NA	NA	NA	2	7	NA	NA	306	75	77	NA	NA	NA
Bacteria;Cyanobacteria;Cyanobacteriia;Leptolyngbyales;Leptolyngbyaceae;Chamaesiphon PCC-7430;Chamaesiphon subglobosus PCC 7430	NA	NA	NA	NA	NA	NA	NA	NA	NA	NA	NA	NA	6	NA	2	NA	NA	NA
Bacteria;Cyanobacteria;Cyanobacteriia;Leptolyngbyales;Leptolyngbyaceae;Chamaesiphon PCC-7430;uncultured Antarctic bacterium LB3-80	NA	NA	NA	2	NA	NA	NA	NA	NA	NA	NA	NA	6	2	1	NA	NA	NA
Bacteria;Cyanobacteria;Cyanobacteriia;Leptolyngbyales;Leptolyngbyaceae;Chamaesiphon PCC-7430;uncultured bacterium	NA	NA	NA	127	59	2	9	NA	NA	10	NA	NA	528	101	141	NA	NA	NA
Bacteria;Cyanobacteria;Cyanobacteriia;Leptolyngbyales;Leptolyngbyaceae;Chamaesiphon PCC-7430;uncultured Chamaesiphon sp.	NA	NA	NA	116	44	2	1	NA	NA	8	NA	2	641	85	114	NA	NA	NA
Bacteria;Cyanobacteria;Cyanobacteriia;Leptolyngbyales;Leptolyngbyaceae;uncultured bacterium	NA	NA	NA	NA	NA	NA	NA	NA	NA	2	NA	NA	776	55	180	NA	NA	NA
Bacteria;Cyanobacteria;Cyanobacteriia;Leptolyngbyales;Leptolyngbyaceae;uncultured;cyanobacterium enrichment culture clone CAWBG81	NA	NA	NA	NA	NA	NA	NA	NA	NA	NA	NA	NA	7	NA	2	NA	NA	NA
Bacteria;Cyanobacteria;Cyanobacteriia;Leptolyngbyales;Leptolyngbyaceae;uncultured;uncultured cyanobacterium	NA	NA	NA	NA	NA	NA	NA	NA	NA	NA	NA	NA	14	4	8	NA	NA	NA
Bacteria;Cyanobacteria;Cyanobacteriia;Leptolyngbyales;Leptolyngbyaceae;uncultured;uncultured Cyanobacterium sp.	NA	NA	NA	NA	NA	NA	NA	NA	NA	NA	NA	NA	23	10	6	NA	NA	NA
Bacteria;Cyanobacteria;Cyanobacteriia;Leptolyngbyales;Leptolyngbyaceae;uncultured;uncultured Oscillatoriales cyanobacterium	NA	NA	NA	NA	NA	NA	2	NA	NA	NA	NA	NA	658	59	144	NA	2	NA
Bacteria;Cyanobacteria;Cyanobacteriia;Oxyphotobacteria Incertae Sedis;Unknown Family;Calothrix KVSF5;uncultured bacterium	NA	NA	NA	NA	NA	NA	NA	NA	NA	NA	NA	NA	4	2	6	NA	NA	NA
Bacteria;Cyanobacteria;Cyanobacteriia;Oxyphotobacteria Incertae Sedis;Unknown Family;Leptolyngbya ANT.L52.2;uncultured bacterium	NA	NA	NA	NA	NA	6	NA	NA	NA	NA	NA	NA	NA	NA	NA	NA	NA	NA
Bacteria;Cyanobacteria;Cyanobacteriia;Oxyphotobacteria Incertae Sedis;Unknown Family;Oscillatoria SAG 1459-8;uncultured bacterium	NA	NA	NA	NA	NA	NA	NA	NA	NA	NA	NA	NA	2	2	6	NA	NA	NA
Bacteria;Cyanobacteria;Cyanobacteriia;Oxyphotobacteria Incertae Sedis;Unknown Family;uncultured;uncultured bacterium	NA	NA	NA	NA	NA	NA	NA	NA	NA	NA	NA	NA	4	NA	2	NA	NA	NA
Bacteria;Cyanobacteria;Sericytochromatia;metagenome	NA	4	NA	30	30	NA	24	12	27	NA	NA	NA	NA	1	2	2	NA	NA
Bacteria;Cyanobacteria;Sericytochromatia;uncultured bacterium	NA	NA	NA	15	37	4	21	14	29	NA	NA	NA	41	8	6	4	2	NA
Bacteria;Cyanobacteria;Sericytochromatia;uncultured Halanaerobiaceae bacterium	NA	NA	NA	47	53	4	43	22	50	NA	NA	NA	18	13	2	NA	NA	NA
Bacteria;Cyanobacteria;Sericytochromatia;uncultured soil bacterium	NA	NA	NA	8	12	NA	24	NA	8	NA	NA	NA	7	NA	NA	NA	NA	NA
Bacteria;Cyanobacteria;Vampirivibrionia;Obscuribacterales;Obscuribacteraceae;Candidatus Obscuribacter;metagenome	NA	NA	NA	18	46	4	13	NA	8	NA	NA	NA	NA	NA	NA	NA	NA	NA
Bacteria;Cyanobacteria;Vampirivibrionia;Obscuribacterales;Obscuribacteraceae;Candidatus Obscuribacter;uncultured bacterium	NA	NA	NA	14	24	NA	NA	5	10	NA	NA	NA	NA	NA	NA	NA	NA	NA
Bacteria;Dadabacteria;Dadabacteriia;Dadabacteriales;uncultured bacterium	NA	NA	NA	NA	NA	6	NA	NA	NA	NA	NA	NA	NA	NA	NA	2	NA	NA
Bacteria;Deinococcota;Deinococci;Deinococcales;Deinococcaceae;Deinococcus;uncultured bacterium	4	2	4	13	6	4	NA	NA	NA	179	NA	22	45	6	4	NA	NA	NA
Bacteria;Deinococcota;Deinococci;Deinococcales;Deinococcaceae;uncultured;uncultured bacterium	NA	NA	NA	8	2	NA	NA	NA	NA	NA	NA	NA	11	2	NA	NA	NA	NA
Bacteria;Deinococcota;Deinococci;Deinococcales;Deinococcaceae;uncultured;uncultured Thermus/Deinococcus group bacterium	NA	NA	NA	57	19	4	2	NA	NA	NA	NA	NA	67	15	NA	NA	NA	NA
Bacteria;Deinococcota;Deinococci;Deinococcales;Trueperaceae;Truepera;uncultured bacterium	NA	NA	NA	7	5	6	NA	NA	2	NA	NA	NA	7	3	2	NA	NA	NA
Bacteria;Deinococcota;Deinococci;Thermales;Thermaceae;Marinithermus;Marinithermus hydrothermalis DSM 14884	NA	NA	NA	NA	NA	2	NA	NA	NA	NA	NA	NA	NA	NA	2	2	NA	NA
Bacteria;Deinococcota;Deinococci;Thermales;Thermaceae;Meiothermus;bacterium S119	14	148	306	30	545	1127	10	8	NA	26	78	76	14	168	1056	929	550	NA
Bacteria;Deinococcota;Deinococci;Thermales;Thermaceae;Meiothermus;Meiothermus ruber DSM 1279	NA	NA	NA	NA	2	NA	NA	NA	NA	NA	NA	NA	NA	NA	4	4	2	NA
Bacteria;Deinococcota;Deinococci;Thermales;Thermaceae;Meiothermus;Meiothermus rufus DSM 22234	NA	NA	NA	NA	NA	NA	NA	NA	NA	NA	NA	NA	NA	NA	4	2	NA	NA
Bacteria;Deinococcota;Deinococci;Thermales;Thermaceae;Meiothermus;Meiothermus silvanus DSM 9946	22	222	432	86	761	1557	NA	NA	2	46	122	171	42	250	1480	1477	926	NA
Bacteria;Deinococcota;Deinococci;Thermales;Thermaceae;Meiothermus;Meiothermus taiwanensis WR-220	NA	6	6	2	8	28	NA	NA	NA	NA	2	4	NA	2	12	18	12	NA
Bacteria;Deinococcota;Deinococci;Thermales;Thermaceae;Meiothermus;uncultured bacterium	NA	2	NA	2	4	3	NA	NA	NA	NA	2	1	2	NA	6	3	NA	NA
Bacteria;Deinococcota;Deinococci;Thermales;Thermaceae;Thermus;Thermus scotoductus SA-01	NA	NA	NA	NA	2	NA	NA	NA	NA	NA	NA	NA	NA	NA	NA	2	2	NA
Bacteria;Deinococcota;Deinococci;Thermales;Thermaceae;Thermus;Thermus sp.	NA	NA	NA	NA	NA	4	NA	NA	NA	NA	NA	NA	NA	NA	2	2	NA	NA
Bacteria;Deinococcota;Deinococci;Thermales;Thermaceae;Thermus;Thermus sp. 2.9	NA	6	10	NA	28	56	NA	NA	NA	NA	12	2	NA	16	54	60	38	NA
Bacteria;Deinococcota;Deinococci;Thermales;Thermaceae;Thermus;Thermus sp. dNBae-1X	NA	NA	NA	NA	8	10	NA	NA	NA	NA	NA	NA	NA	NA	4	6	2	NA
Bacteria;Deinococcota;Deinococci;Thermales;Thermaceae;Thermus;Thermus tengchongensis	NA	NA	NA	2	NA	2	NA	NA	NA	NA	NA	NA	NA	NA	6	NA	NA	NA
Bacteria;Deinococcota;Deinococci;Thermales;Thermaceae;Thermus;uncultured bacterium	NA	2	NA	NA	NA	2	NA	NA	NA	NA	NA	NA	NA	NA	2	4	2	NA
Bacteria;Dependentiae;Babeliae;Babeliales;UBA12409;uncultured bacterium	NA	NA	NA	NA	2	NA	14	NA	NA	NA	NA	NA	NA	NA	NA	NA	NA	NA
Bacteria;Dependentiae;Babeliae;Babeliales;uncultured bacterium	NA	NA	NA	4	NA	NA	228	94	116	NA	NA	NA	NA	NA	NA	NA	NA	NA
Bacteria;Dependentiae;Babeliae;Babeliales;Vermiphilaceae;uncultured bacterium	NA	NA	NA	NA	NA	NA	16	NA	8	NA	NA	NA	NA	NA	NA	NA	NA	NA
Bacteria;Dependentiae;Babeliae;Babeliales;Vermiphilaceae;uncultured Candidatus Dependentiae bacterium	NA	NA	NA	2	NA	NA	6	NA	NA	NA	NA	NA	NA	NA	NA	NA	NA	NA
Bacteria;Desulfobacterota;Desulfobacteria;Desulfatiglandales;Desulfatiglandaceae;Desulfatiglans;uncultured bacterium	NA	NA	NA	2	NA	NA	10	4	2	NA	NA	NA	NA	NA	2	NA	NA	NA
Bacteria;Desulfobacterota;Desulfobacteria;Desulfatiglandales;Desulfatiglandaceae;Desulfatiglans;uncultured delta proteobacterium	6	NA	NA	NA	NA	2	25	4	13	NA	NA	NA	NA	NA	NA	NA	NA	NA
Bacteria;Desulfobacterota;Desulfobacteria;Desulfobacterales;Desulfosarcinaceae;Desulfatirhabdium;uncultured bacterium	NA	NA	NA	NA	NA	NA	6	NA	NA	NA	NA	NA	NA	NA	NA	NA	NA	NA
Bacteria;Desulfobacterota;Desulfobacteria;Desulfobacterales;Desulfosarcinaceae;SEEP-SRB1;uncultured bacterium	NA	NA	NA	NA	NA	NA	74	36	76	NA	NA	NA	NA	NA	NA	NA	NA	NA
Bacteria;Desulfobacterota;Desulfobacteria;Desulfobacterales;Desulfosarcinaceae;SEEP-SRB1;uncultured delta proteobacterium	NA	NA	NA	NA	6	NA	NA	NA	2	NA	NA	NA	NA	NA	NA	NA	NA	NA
Bacteria;Desulfobacterota;Desulfobulbia;Desulfobulbales;Desulfobulbaceae;Desulfobulbus;uncultured bacterium	NA	NA	NA	10	6	2	NA	NA	NA	NA	NA	2	NA	2	NA	2	NA	NA
Bacteria;Desulfobacterota;Desulfobulbia;Desulfobulbales;Desulfocapsaceae;Desulfocapsa;uncultured bacterium	NA	NA	NA	6	NA	2	NA	NA	NA	NA	NA	NA	NA	NA	NA	NA	NA	NA
Bacteria;Desulfobacterota;Desulfobulbia;Desulfobulbales;Desulfurivibrionaceae;MSBL7;uncultured delta proteobacterium	NA	NA	NA	NA	NA	NA	7	NA	2	NA	NA	NA	NA	NA	NA	NA	NA	NA
Bacteria;Desulfobacterota;Desulfobulbia;Desulfobulbales;uncultured;uncultured bacterium	NA	NA	NA	NA	NA	NA	8	NA	NA	NA	NA	NA	NA	NA	NA	NA	NA	NA
Bacteria;Desulfobacterota;Desulfuromonadia;Geobacterales;Geobacteraceae;Citrifermentans;uncultured bacterium	NA	NA	NA	4	4	NA	NA	NA	NA	NA	NA	NA	NA	NA	NA	NA	NA	NA
Bacteria;Desulfobacterota;Desulfuromonadia;Geobacterales;Geobacteraceae;Citrifermentans;uncultured Geobacter sp.	NA	NA	NA	7	NA	NA	NA	NA	NA	NA	NA	NA	NA	NA	NA	NA	NA	NA
Bacteria;Desulfobacterota;Desulfuromonadia;Geobacterales;Geobacteraceae;Citrifermentans;uncultured Geobacteraceae bacterium	NA	NA	NA	2	4	NA	NA	NA	NA	NA	NA	NA	NA	NA	NA	NA	NA	NA
Bacteria;Desulfobacterota;Desulfuromonadia;Geobacterales;Geobacteraceae;Geobacter;Geobacter psychrophilus	NA	NA	NA	22	4	NA	NA	NA	NA	NA	NA	NA	8	NA	NA	NA	NA	NA
Bacteria;Desulfobacterota;Desulfuromonadia;Geobacterales;Geobacteraceae;Geobacter;Geobacter sp.	NA	NA	NA	6	NA	NA	NA	NA	NA	NA	NA	NA	NA	NA	NA	NA	NA	NA
Bacteria;Desulfobacterota;Desulfuromonadia;Geobacterales;Geobacteraceae;Geobacter;Geobacter sp. Ply1	NA	NA	NA	9	7	NA	NA	NA	NA	NA	NA	NA	2	2	NA	NA	NA	NA
Bacteria;Desulfobacterota;Desulfuromonadia;Geobacterales;Geobacteraceae;Geobacter;uncultured bacterium	NA	NA	NA	143	73	6	2	NA	NA	NA	NA	NA	48	2	16	NA	NA	NA
Bacteria;Desulfobacterota;Desulfuromonadia;Geobacterales;Geobacteraceae;Geobacter;uncultured Banisveld landfill bacterium BVB33	NA	NA	NA	6	1	NA	NA	NA	NA	NA	NA	NA	2	NA	NA	NA	NA	NA
Bacteria;Desulfobacterota;Desulfuromonadia;Geobacterales;Geobacteraceae;Geobacter;uncultured delta proteobacterium	NA	NA	NA	31	14	NA	NA	NA	NA	4	NA	NA	8	NA	NA	NA	NA	NA
Bacteria;Desulfobacterota;Desulfuromonadia;Geobacterales;Geobacteraceae;Geobacter;uncultured Geobacter sp.	NA	NA	NA	53	5	NA	NA	NA	2	NA	NA	NA	1	2	4	NA	NA	NA
Bacteria;Desulfobacterota;Desulfuromonadia;Geobacterales;Geobacteraceae;Geotalea;uncultured bacterium	NA	NA	NA	2	2	NA	NA	NA	NA	NA	NA	NA	2	2	NA	NA	NA	NA
Bacteria;Desulfobacterota;Desulfuromonadia;Geobacterales;Geobacteraceae;Trichlorobacter;uncultured delta proteobacterium	NA	NA	NA	4	2	NA	NA	NA	NA	NA	NA	NA	2	NA	2	NA	2	NA
Bacteria;Desulfobacterota;Desulfuromonadia;Geobacterales;Geobacteraceae;Trichlorobacter;uncultured Geobacter sp.	NA	NA	NA	8	NA	NA	NA	NA	NA	NA	NA	NA	NA	NA	NA	NA	NA	NA
Bacteria;Desulfobacterota;Desulfuromonadia;Geobacterales;Geobacteraceae;uncultured bacterium	NA	NA	NA	2	2	NA	NA	NA	NA	NA	2	NA	NA	2	NA	NA	NA	NA
Bacteria;Desulfobacterota;Desulfuromonadia;Geobacterales;Geobacteraceae;uncultured;uncultured bacterium	NA	NA	NA	14	9	NA	NA	NA	NA	NA	NA	NA	3	NA	2	NA	NA	NA
Bacteria;Desulfobacterota;Syntrophia;Syntrophales;Smithellaceae;Smithella;uncultured bacterium	NA	NA	NA	NA	NA	NA	173	54	208	NA	NA	NA	NA	NA	NA	NA	NA	NA
Bacteria;Desulfobacterota;Syntrophia;Syntrophales;Syntrophaceae;Syntrophus;uncultured bacterium	NA	NA	NA	2	NA	NA	NA	4	NA	NA	NA	NA	NA	NA	2	NA	2	NA
Bacteria;Desulfobacterota;Syntrophobacteria;Syntrophobacterales;uncultured;uncultured bacterium	NA	NA	NA	NA	NA	2	38	14	8	NA	NA	NA	NA	NA	NA	NA	NA	NA
Bacteria;Desulfobacterota;uncultured;uncultured bacterium	4	NA	NA	NA	2	NA	16	NA	2	NA	2	NA	NA	NA	NA	NA	NA	NA
Bacteria;DTB120;uncultured bacterium	NA	NA	NA	NA	NA	2	NA	NA	NA	NA	NA	NA	NA	NA	4	NA	NA	NA
Bacteria;Elusimicrobiota;Elusimicrobia;Lineage IV;groundwater metagenome	NA	NA	NA	8	NA	NA	NA	NA	NA	NA	NA	NA	NA	NA	NA	NA	NA	NA
Bacteria;Elusimicrobiota;Elusimicrobia;Lineage IV;metagenome	NA	NA	NA	10	4	NA	NA	NA	NA	NA	NA	NA	2	NA	NA	NA	NA	NA
Bacteria;Elusimicrobiota;Elusimicrobia;Lineage IV;uncultured bacterium	NA	NA	NA	26	12	NA	6	NA	NA	NA	NA	NA	4	NA	NA	NA	NA	NA
Bacteria;Elusimicrobiota;Elusimicrobia;MD2894-B20;uncultured bacterium	NA	NA	NA	2	2	NA	NA	NA	2	2	NA	NA	NA	NA	NA	NA	NA	NA
Bacteria;Elusimicrobiota;Lineage IIa;uncultured bacterium	NA	NA	NA	8	NA	NA	NA	NA	NA	NA	NA	NA	NA	NA	NA	NA	NA	NA
Bacteria;Elusimicrobiota;uncultured Acidobacteria bacterium	4	NA	NA	NA	2	NA	NA	NA	NA	NA	NA	NA	NA	NA	NA	NA	NA	NA
Bacteria;FCPU426;metagenome	NA	NA	NA	34	8	NA	NA	NA	NA	NA	NA	NA	2	NA	NA	NA	NA	NA
Bacteria;FCPU426;uncultured bacterium	NA	NA	NA	26	NA	NA	NA	NA	NA	NA	NA	NA	NA	NA	2	NA	NA	NA
Bacteria;Fibrobacterota;Fibrobacteria;Fibrobacterales;Fibrobacteraceae;uncultured;metagenome	NA	NA	NA	2	4	NA	NA	NA	2	NA	NA	NA	NA	NA	NA	NA	NA	NA
Bacteria;Firmicutes;Bacilli;Alicyclobacillales;Alicyclobacillaceae;Alicyclobacillus;Alicyclobacillus acidocaldarius subsp. acidocaldarius Tc-4-1	NA	NA	NA	NA	NA	2	NA	NA	NA	NA	NA	NA	NA	NA	8	8	NA	NA
Bacteria;Firmicutes;Bacilli;Alicyclobacillales;Alicyclobacillaceae;Alicyclobacillus;uncultured Alicyclobacillus sp.	NA	NA	NA	NA	NA	6	NA	NA	NA	NA	NA	2	NA	2	NA	2	NA	NA
Bacteria;Firmicutes;Bacilli;Alicyclobacillales;Alicyclobacillaceae;Alicyclobacillus;uncultured bacterium	NA	NA	6	NA	NA	NA	NA	NA	NA	NA	1	NA	NA	NA	10	NA	6	NA
Bacteria;Firmicutes;Bacilli;Alicyclobacillales;Alicyclobacillaceae;Effusibacillus;Effusibacillus pohliae	NA	29	72	6	109	271	NA	NA	NA	6	11	24	6	32	301	249	143	NA
Bacteria;Firmicutes;Bacilli;Alicyclobacillales;Alicyclobacillaceae;Effusibacillus;uncultured bacterium	NA	2	4	NA	6	2	NA	NA	NA	NA	NA	NA	NA	NA	8	4	3	NA
Bacteria;Firmicutes;Bacilli;Alicyclobacillales;Alicyclobacillaceae;Effusibacillus;uncultured organism	NA	23	54	4	107	144	NA	NA	NA	2	15	18	4	24	201	174	94	NA
Bacteria;Firmicutes;Bacilli;Alicyclobacillales;Alicyclobacillaceae;Tumebacillus;uncultured bacterium	NA	NA	NA	NA	4	4	NA	NA	NA	NA	NA	2	NA	NA	NA	2	NA	NA
Bacteria;Firmicutes;Bacilli;Bacillales;Bacillaceae;Amphibacillus;Amphibacillus xylanus NBRC 15112	NA	NA	NA	NA	2	NA	NA	NA	NA	NA	NA	NA	NA	NA	4	NA	NA	NA
Bacteria;Firmicutes;Bacilli;Bacillales;Bacillaceae;Anaerobacillus;Anaerobacillus sp. NB2006	NA	NA	NA	NA	6	8	2	NA	2	NA	8	NA	2	2	21	2	6	2
Bacteria;Firmicutes;Bacilli;Bacillales;Bacillaceae;Anaerobacillus;unidentified	NA	NA	NA	NA	NA	4	NA	NA	NA	NA	NA	NA	NA	NA	8	6	NA	NA
Bacteria;Firmicutes;Bacilli;Bacillales;Bacillaceae;Anoxybacillus;Anoxybacillus amylolyticus	NA	2	4	2	28	30	NA	NA	NA	2	2	6	NA	2	18	22	7	NA
Bacteria;Firmicutes;Bacilli;Bacillales;Bacillaceae;Anoxybacillus;Anoxybacillus caldiproteolyticus	NA	6	16	4	46	67	NA	NA	NA	NA	12	4	2	6	69	41	34	NA
Bacteria;Firmicutes;Bacilli;Bacillales;Bacillaceae;Anoxybacillus;Anoxybacillus contaminans	NA	6	26	6	28	82	NA	NA	NA	4	NA	12	4	4	59	73	33	NA
Bacteria;Firmicutes;Bacilli;Bacillales;Bacillaceae;Anoxybacillus;Anoxybacillus flavithermus	20	189	532	69	796	1939	8	NA	NA	57	56	139	35	160	1925	1694	935	NA
Bacteria;Firmicutes;Bacilli;Bacillales;Bacillaceae;Anoxybacillus;Anoxybacillus gonensis	NA	39	76	8	75	191	NA	NA	NA	4	NA	33	16	24	201	197	120	NA
Bacteria;Firmicutes;Bacilli;Bacillales;Bacillaceae;Anoxybacillus;Anoxybacillus kamchatkensis	NA	NA	NA	NA	NA	NA	NA	NA	NA	NA	NA	NA	NA	1	NA	5	2	NA
Bacteria;Firmicutes;Bacilli;Bacillales;Bacillaceae;Anoxybacillus;Anoxybacillus kamchatkensis G10	NA	2	NA	NA	2	5	NA	NA	NA	NA	1	NA	NA	NA	5	NA	1	NA
Bacteria;Firmicutes;Bacilli;Bacillales;Bacillaceae;Anoxybacillus;Anoxybacillus pushchinoensis	NA	NA	NA	NA	NA	6	NA	NA	NA	NA	NA	NA	NA	2	NA	NA	NA	NA
Bacteria;Firmicutes;Bacilli;Bacillales;Bacillaceae;Anoxybacillus;Anoxybacillus rupiensis	NA	10	13	3	21	89	NA	NA	NA	NA	2	12	6	5	90	133	46	NA
Bacteria;Firmicutes;Bacilli;Bacillales;Bacillaceae;Anoxybacillus;Anoxybacillus sp. ARS-1	NA	NA	NA	NA	NA	6	NA	NA	NA	NA	NA	NA	NA	NA	2	6	NA	NA
Bacteria;Firmicutes;Bacilli;Bacillales;Bacillaceae;Anoxybacillus;Anoxybacillus sp. B2M1	12	101	320	52	448	899	8	NA	NA	32	44	72	14	106	951	798	461	NA
Bacteria;Firmicutes;Bacilli;Bacillales;Bacillaceae;Anoxybacillus;Anoxybacillus sp. CBS-5	NA	1	NA	NA	NA	4	NA	NA	NA	NA	NA	NA	NA	NA	7	3	3	NA
Bacteria;Firmicutes;Bacilli;Bacillales;Bacillaceae;Anoxybacillus;Anoxybacillus sp. SMMA3	NA	2	NA	NA	NA	NA	NA	NA	NA	NA	NA	NA	NA	2	NA	NA	2	NA
Bacteria;Firmicutes;Bacilli;Bacillales;Bacillaceae;Anoxybacillus;Anoxybacillus tengchongensis	NA	NA	2	NA	2	2	NA	NA	NA	NA	NA	NA	NA	2	4	2	NA	NA
Bacteria;Firmicutes;Bacilli;Bacillales;Bacillaceae;Anoxybacillus;Anoxybacillus tepidamans	NA	36	63	NA	57	185	2	NA	NA	7	16	26	NA	26	145	226	109	NA
Bacteria;Firmicutes;Bacilli;Bacillales;Bacillaceae;Anoxybacillus;Anoxybacillus vitaminiphilus	NA	NA	NA	NA	2	12	NA	NA	NA	NA	NA	NA	NA	NA	9	4	2	NA
Bacteria;Firmicutes;Bacilli;Bacillales;Bacillaceae;Anoxybacillus;Geobacillus sp. JAM-FM0901	NA	NA	5	2	5	17	NA	NA	NA	2	NA	1	NA	NA	2	19	10	NA
Bacteria;Firmicutes;Bacilli;Bacillales;Bacillaceae;Anoxybacillus;Geobacillus sp. K6	NA	NA	NA	NA	NA	2	NA	NA	NA	NA	NA	1	NA	NA	10	32	6	NA
Bacteria;Firmicutes;Bacilli;Bacillales;Bacillaceae;Anoxybacillus;uncultured bacterium	35	747	1483	239	2360	5175	12	6	NA	215	438	568	86	819	5092	5318	2817	NA
Bacteria;Firmicutes;Bacilli;Bacillales;Bacillaceae;Anoxybacillus;uncultured organism	NA	4	17	11	30	102	2	NA	2	3	3	5	NA	6	78	98	54	NA
Bacteria;Firmicutes;Bacilli;Bacillales;Bacillaceae;Anoxybacillus;unidentified	NA	2	NA	NA	NA	4	NA	NA	NA	NA	NA	NA	NA	NA	NA	NA	NA	NA
Bacteria;Firmicutes;Bacilli;Bacillales;Bacillaceae;Aureibacillus;uncultured bacterium	NA	NA	NA	NA	2	2	NA	NA	NA	NA	2	NA	NA	NA	NA	NA	NA	NA
Bacteria;Firmicutes;Bacilli;Bacillales;Bacillaceae;Bacillus;Bacillus alkalitelluris	NA	NA	NA	NA	NA	4	NA	NA	NA	NA	NA	NA	NA	NA	2	NA	NA	NA
Bacteria;Firmicutes;Bacilli;Bacillales;Bacillaceae;Bacillus;Bacillus atrophaeus	4	2	15	NA	22	36	16	NA	2	NA	2	2	NA	4	26	26	8	NA
Bacteria;Firmicutes;Bacilli;Bacillales;Bacillaceae;Bacillus;Bacillus cereus	NA	1	NA	NA	4	15	NA	NA	NA	NA	2	NA	2	NA	1	4	NA	3
Bacteria;Firmicutes;Bacilli;Bacillales;Bacillaceae;Bacillus;Bacillus coagulans	4	6	32	10	40	103	14	14	2	2	6	NA	2	6	139	44	25	NA
Bacteria;Firmicutes;Bacilli;Bacillales;Bacillaceae;Bacillus;Bacillus filamentosus	NA	8	23	4	22	46	NA	4	2	4	NA	NA	2	6	70	27	23	NA
Bacteria;Firmicutes;Bacilli;Bacillales;Bacillaceae;Bacillus;Bacillus halosaccharovorans	NA	NA	NA	NA	2	NA	NA	NA	NA	NA	NA	NA	NA	2	NA	2	2	NA
Bacteria;Firmicutes;Bacilli;Bacillales;Bacillaceae;Bacillus;Bacillus horikoshii	NA	2	14	NA	63	19	2	14	NA	NA	4	4	NA	10	42	12	16	NA
Bacteria;Firmicutes;Bacilli;Bacillales;Bacillaceae;Bacillus;Bacillus humi	NA	NA	NA	NA	2	4	NA	NA	NA	NA	NA	NA	NA	NA	NA	NA	NA	NA
Bacteria;Firmicutes;Bacilli;Bacillales;Bacillaceae;Bacillus;Bacillus licheniformis	4	6	34	6	76	96	2	8	2	NA	38	8	2	12	134	39	32	NA
Bacteria;Firmicutes;Bacilli;Bacillales;Bacillaceae;Bacillus;Bacillus megaterium WSH-002	NA	NA	NA	NA	2	10	NA	NA	NA	NA	NA	NA	NA	NA	NA	NA	NA	NA
Bacteria;Firmicutes;Bacilli;Bacillales;Bacillaceae;Bacillus;Bacillus methanolicus	NA	NA	NA	NA	3	NA	NA	NA	NA	NA	NA	NA	NA	NA	4	NA	1	NA
Bacteria;Firmicutes;Bacilli;Bacillales;Bacillaceae;Bacillus;Bacillus methanolicus PB1	NA	NA	4	NA	6	14	NA	NA	NA	2	NA	2	NA	NA	13	8	15	NA
Bacteria;Firmicutes;Bacilli;Bacillales;Bacillaceae;Bacillus;Bacillus oceani Song et al. 2016	NA	NA	4	4	2	8	NA	NA	NA	NA	NA	2	NA	NA	6	2	4	NA
Bacteria;Firmicutes;Bacilli;Bacillales;Bacillaceae;Bacillus;Bacillus pseudalcaliphilus	NA	NA	NA	NA	NA	NA	NA	NA	NA	NA	313	NA	NA	NA	NA	NA	NA	NA
Bacteria;Firmicutes;Bacilli;Bacillales;Bacillaceae;Bacillus;Bacillus pseudofirmus OF4	NA	NA	NA	NA	NA	NA	NA	NA	NA	NA	10	NA	NA	NA	NA	NA	NA	NA
Bacteria;Firmicutes;Bacilli;Bacillales;Bacillaceae;Bacillus;Bacillus pumilus	4	NA	NA	NA	4	12	2	NA	NA	NA	NA	NA	NA	2	8	NA	6	NA
Bacteria;Firmicutes;Bacilli;Bacillales;Bacillaceae;Bacillus;Bacillus simplex	NA	NA	NA	2	10	NA	NA	6	NA	NA	NA	NA	NA	NA	NA	4	NA	NA
Bacteria;Firmicutes;Bacilli;Bacillales;Bacillaceae;Bacillus;Bacillus smithii	NA	NA	NA	NA	6	4	NA	NA	NA	NA	6	NA	NA	6	6	NA	NA	NA
Bacteria;Firmicutes;Bacilli;Bacillales;Bacillaceae;Bacillus;Bacillus sp. (in: Bacteria)	NA	NA	NA	NA	21	NA	NA	NA	NA	NA	NA	NA	NA	1	3	NA	NA	NA
Bacteria;Firmicutes;Bacilli;Bacillales;Bacillaceae;Bacillus;Bacillus sp. 169	NA	NA	NA	NA	NA	NA	NA	NA	NA	NA	32	NA	NA	NA	1	NA	NA	NA
Bacteria;Firmicutes;Bacilli;Bacillales;Bacillaceae;Bacillus;Bacillus sp. 7578-21	NA	NA	NA	NA	2	2	NA	NA	NA	NA	NA	NA	NA	NA	9	2	NA	NA
Bacteria;Firmicutes;Bacilli;Bacillales;Bacillaceae;Bacillus;Bacillus sp. ABPL 106	NA	NA	NA	NA	NA	NA	21	18	8	NA	NA	NA	NA	NA	NA	NA	2	NA
Bacteria;Firmicutes;Bacilli;Bacillales;Bacillaceae;Bacillus;Bacillus sp. E-163	NA	NA	NA	NA	NA	NA	NA	NA	NA	NA	25	NA	NA	NA	NA	NA	NA	NA
Bacteria;Firmicutes;Bacilli;Bacillales;Bacillaceae;Bacillus;Bacillus sp. FJAT-27916	NA	2	14	NA	14	28	2	NA	NA	4	NA	NA	NA	10	34	18	12	NA
Bacteria;Firmicutes;Bacilli;Bacillales;Bacillaceae;Bacillus;Bacillus sp. H1-27	NA	NA	NA	NA	4	NA	NA	NA	NA	NA	2	NA	2	NA	NA	6	NA	NA
Bacteria;Firmicutes;Bacilli;Bacillales;Bacillaceae;Bacillus;Bacillus sp. IGCAR-1/07	NA	3	8	NA	7	29	NA	NA	NA	NA	8	NA	2	8	27	10	NA	NA
Bacteria;Firmicutes;Bacilli;Bacillales;Bacillaceae;Bacillus;Bacillus sp. KSM-KP43	NA	NA	NA	NA	160	NA	NA	8	NA	NA	NA	NA	NA	NA	NA	NA	2	NA
Bacteria;Firmicutes;Bacilli;Bacillales;Bacillaceae;Bacillus;Bacillus sp. LS48	NA	2	NA	NA	2	NA	NA	NA	NA	NA	2	NA	NA	NA	NA	NA	1	NA
Bacteria;Firmicutes;Bacilli;Bacillales;Bacillaceae;Bacillus;Bacillus sp. Marseille-P2600	NA	4	2	4	8	12	NA	NA	2	NA	8	NA	NA	2	22	4	2	NA
Bacteria;Firmicutes;Bacilli;Bacillales;Bacillaceae;Bacillus;Bacillus sp. NC2-31	NA	NA	NA	NA	2	10	NA	NA	NA	NA	NA	NA	NA	2	10	2	NA	NA
Bacteria;Firmicutes;Bacilli;Bacillales;Bacillaceae;Bacillus;Bacillus sp. NCIB 12289	NA	NA	NA	NA	90	NA	NA	NA	NA	NA	NA	NA	NA	NA	NA	NA	NA	NA
Bacteria;Firmicutes;Bacilli;Bacillales;Bacillaceae;Bacillus;Bacillus sp. SIT16	NA	NA	23	NA	18	20	NA	NA	NA	NA	5	2	NA	4	35	20	4	NA
Bacteria;Firmicutes;Bacilli;Bacillales;Bacillaceae;Bacillus;Bacillus sp. X1(2014)	NA	NA	NA	NA	NA	NA	NA	NA	NA	NA	NA	NA	NA	6	NA	1	NA	2
Bacteria;Firmicutes;Bacilli;Bacillales;Bacillaceae;Bacillus;Bacillus tianshenii	NA	2	NA	NA	53	NA	NA	10	NA	NA	NA	NA	NA	NA	NA	NA	NA	NA
Bacteria;Firmicutes;Bacilli;Bacillales;Bacillaceae;Bacillus;Bacillus velezensis	NA	6	12	6	26	20	NA	NA	NA	NA	36	2	NA	20	30	8	6	NA
Bacteria;Firmicutes;Bacilli;Bacillales;Bacillaceae;Bacillus;Bacillus weihaiensis	NA	NA	NA	NA	NA	NA	NA	6	NA	NA	NA	NA	NA	NA	NA	NA	NA	NA
Bacteria;Firmicutes;Bacilli;Bacillales;Bacillaceae;Bacillus;Streptococcus pneumoniae	NA	NA	NA	NA	NA	2	6	NA	2	NA	NA	NA	NA	NA	NA	NA	NA	NA
Bacteria;Firmicutes;Bacilli;Bacillales;Bacillaceae;Bacillus;uncultured Bacillus sp.	NA	NA	NA	4	18	10	NA	4	NA	5	2	NA	NA	3	3	6	4	NA
Bacteria;Firmicutes;Bacilli;Bacillales;Bacillaceae;Bacillus;uncultured bacterium	NA	1	9	4	38	39	NA	4	NA	3	40	4	NA	6	23	22	7	6
Bacteria;Firmicutes;Bacilli;Bacillales;Bacillaceae;Bacillus;uncultured compost bacterium	NA	NA	NA	NA	NA	NA	NA	NA	NA	NA	NA	2	NA	NA	2	2	NA	NA
Bacteria;Firmicutes;Bacilli;Bacillales;Bacillaceae;Caldibacillus;Caldibacillus debilis	NA	2	NA	NA	6	6	NA	NA	NA	NA	2	2	NA	NA	14	6	6	NA
Bacteria;Firmicutes;Bacilli;Bacillales;Bacillaceae;Calditerricola;Calditerricola satsumensis	NA	NA	NA	NA	10	4	NA	NA	NA	NA	6	2	NA	2	6	13	6	NA
Bacteria;Firmicutes;Bacilli;Bacillales;Bacillaceae;Geobacillus;Bacillus sp. G6	NA	NA	NA	NA	2	4	NA	NA	NA	NA	2	NA	NA	2	4	NA	2	NA
Bacteria;Firmicutes;Bacilli;Bacillales;Bacillaceae;Geobacillus;Bacillus sp. VA2	NA	68	154	18	220	395	2	NA	NA	16	44	38	10	52	440	354	221	NA
Bacteria;Firmicutes;Bacilli;Bacillales;Bacillaceae;Geobacillus;bacterium ODP-193-02	NA	NA	NA	NA	NA	6	NA	NA	NA	NA	NA	NA	NA	NA	10	2	NA	NA
Bacteria;Firmicutes;Bacilli;Bacillales;Bacillaceae;Geobacillus;Geobacillus jurassicus	NA	NA	NA	NA	NA	3	NA	NA	NA	NA	NA	NA	NA	1	5	NA	NA	NA
Bacteria;Firmicutes;Bacilli;Bacillales;Bacillaceae;Geobacillus;Geobacillus kaustophilus	NA	NA	4	NA	NA	NA	NA	NA	NA	NA	NA	NA	NA	NA	4	2	4	NA
Bacteria;Firmicutes;Bacilli;Bacillales;Bacillaceae;Geobacillus;Geobacillus sp. BGSC W9A62	NA	24	26	4	55	113	NA	NA	NA	4	10	12	4	22	164	109	58	NA
Bacteria;Firmicutes;Bacilli;Bacillales;Bacillaceae;Geobacillus;Geobacillus sp. C170	NA	2	4	NA	8	14	NA	NA	NA	NA	NA	NA	2	NA	27	4	2	NA
Bacteria;Firmicutes;Bacilli;Bacillales;Bacillaceae;Geobacillus;Geobacillus sp. V1WT70Blk	NA	NA	NA	NA	2	2	NA	NA	NA	NA	NA	NA	NA	NA	6	4	NA	NA
Bacteria;Firmicutes;Bacilli;Bacillales;Bacillaceae;Geobacillus;Geobacillus thermodenitrificans NG80-2	NA	NA	NA	NA	NA	2	NA	NA	NA	NA	NA	NA	2	NA	2	NA	NA	NA
Bacteria;Firmicutes;Bacilli;Bacillales;Bacillaceae;Geobacillus;Geobacillus thermoparaffinivorans	6	16	53	18	116	177	NA	6	2	10	14	15	5	36	238	111	88	NA
Bacteria;Firmicutes;Bacilli;Bacillales;Bacillaceae;Geobacillus;Parageobacillus caldoxylosilyticus	NA	NA	NA	NA	3	4	NA	NA	NA	NA	NA	NA	NA	NA	2	1	NA	NA
Bacteria;Firmicutes;Bacilli;Bacillales;Bacillaceae;Geobacillus;Parageobacillus toebii	NA	NA	NA	NA	6	6	NA	NA	NA	2	NA	NA	NA	NA	18	12	14	NA
Bacteria;Firmicutes;Bacilli;Bacillales;Bacillaceae;Geobacillus;uncultured bacterium	NA	4	4	2	4	9	NA	NA	NA	NA	2	2	NA	NA	11	3	7	NA
Bacteria;Firmicutes;Bacilli;Bacillales;Bacillaceae;Geobacillus;uncultured Geobacillus sp.	14	22	105	32	160	288	NA	NA	2	18	4	36	2	20	321	203	122	NA
Bacteria;Firmicutes;Bacilli;Bacillales;Bacillaceae;Geobacillus;uncultured organism	NA	NA	9	NA	2	8	NA	NA	NA	NA	NA	2	NA	NA	15	8	5	NA
Bacteria;Firmicutes;Bacilli;Bacillales;Bacillaceae;Halobacillus;Halobacillus massiliensis	NA	NA	NA	NA	NA	2	NA	NA	NA	NA	NA	NA	NA	NA	2	NA	2	NA
Bacteria;Firmicutes;Bacilli;Bacillales;Bacillaceae;Oceanobacillus;Oceanobacillus senegalensis	NA	NA	NA	NA	NA	NA	2	NA	NA	NA	NA	NA	NA	NA	4	NA	NA	NA
Bacteria;Firmicutes;Bacilli;Bacillales;Bacillaceae;Oceanobacillus;Oceanobacillus sp. 160	NA	2	4	NA	4	NA	NA	NA	NA	NA	NA	2	NA	NA	10	NA	4	NA
Bacteria;Firmicutes;Bacilli;Bacillales;Bacillaceae;Ornithinibacillus;uncultured Bacillaceae bacterium	NA	2	14	NA	20	8	2	NA	NA	NA	NA	6	NA	6	32	18	10	NA
Bacteria;Firmicutes;Bacilli;Bacillales;Bacillaceae;Paucisalibacillus;Paucisalibacillus sp. EB02	NA	NA	NA	NA	NA	2	NA	NA	NA	NA	NA	NA	NA	NA	2	2	NA	NA
Bacteria;Firmicutes;Bacilli;Bacillales;Bacillaceae;Tenuibacillus;Tenuibacillus halotolerans	NA	NA	4	NA	2	NA	NA	NA	NA	NA	2	NA	NA	NA	2	2	NA	NA
Bacteria;Firmicutes;Bacilli;Bacillales;Bacillaceae;uncultured;Melghiribacillus thermohalophilus	NA	NA	4	NA	NA	6	NA	NA	NA	NA	NA	2	NA	NA	4	NA	7	NA
Bacteria;Firmicutes;Bacilli;Bacillales;Bacillaceae;uncultured;uncultured Geobacillus sp.	NA	4	NA	NA	6	4	NA	NA	NA	NA	NA	NA	NA	2	14	6	4	NA
Bacteria;Firmicutes;Bacilli;Bacillales;Bacillaceae;Ureibacillus;Ureibacillus composti	NA	2	NA	NA	NA	4	NA	NA	NA	NA	NA	NA	NA	NA	2	5	NA	NA
Bacteria;Firmicutes;Bacilli;Bacillales;Bacillaceae;Virgibacillus kekensis	NA	NA	2	NA	4	10	NA	NA	NA	NA	NA	NA	NA	NA	2	2	6	NA
Bacteria;Firmicutes;Bacilli;Bacillales;Planococcaceae;Caryophanon;Caryophanon tenue	NA	NA	NA	NA	4	NA	NA	4	NA	NA	NA	NA	NA	NA	NA	NA	NA	NA
Bacteria;Firmicutes;Bacilli;Bacillales;Planococcaceae;Lysinibacillus;Bacillus decisifrondis	NA	NA	NA	NA	NA	NA	NA	NA	NA	NA	NA	NA	NA	NA	4	3	NA	NA
Bacteria;Firmicutes;Bacilli;Bacillales;Planococcaceae;Planomicrobium;Planomicrobium sp. ES2	NA	NA	NA	NA	NA	3	NA	NA	NA	NA	NA	NA	NA	2	NA	1	4	NA
Bacteria;Firmicutes;Bacilli;Bacillales;Planococcaceae;Psychrobacillus;uncultured bacterium	NA	2	NA	2	NA	NA	NA	NA	NA	NA	NA	NA	NA	NA	NA	2	NA	NA
Bacteria;Firmicutes;Bacilli;Bacillales;Planococcaceae;Sporosarcina;uncultured bacterium	NA	NA	NA	NA	8	NA	NA	NA	NA	NA	NA	NA	NA	2	NA	NA	NA	NA
Bacteria;Firmicutes;Bacilli;Bacillales;Salisediminibacteriaceae;Salipaludibacillus;Bacillus polygoni	NA	NA	NA	NA	NA	NA	NA	NA	2	NA	NA	NA	NA	NA	2	2	NA	NA
Bacteria;Firmicutes;Bacilli;Bacillales;Sporolactobacillaceae;Sporolactobacillus;uncultured soil bacterium	NA	NA	NA	NA	NA	4	NA	NA	2	NA	NA	NA	NA	NA	NA	NA	NA	NA
Bacteria;Firmicutes;Bacilli;Brevibacillales;Brevibacillaceae;Brevibacillus;Brevibacillus thermoruber 423	NA	NA	10	NA	12	26	NA	NA	NA	NA	2	2	2	4	31	9	8	NA
Bacteria;Firmicutes;Bacilli;Brevibacillales;Brevibacillaceae;Brevibacillus;unidentified	NA	NA	NA	NA	NA	NA	NA	NA	NA	NA	2	NA	NA	2	4	NA	2	NA
Bacteria;Firmicutes;Bacilli;Exiguobacterales;Exiguobacteraceae;Exiguobacterium;Exiguobacterium profundum	NA	NA	NA	NA	NA	NA	NA	NA	2	NA	2	NA	NA	NA	2	4	NA	NA
Bacteria;Firmicutes;Bacilli;Exiguobacterales;Exiguobacteraceae;Exiguobacterium;uncultured bacterium	NA	NA	NA	NA	NA	NA	2	NA	2	NA	NA	NA	NA	NA	2	NA	NA	NA
Bacteria;Firmicutes;Bacilli;Kyrpidiales;Kyrpidiaceae;Kyrpidia;uncultured bacterium	NA	NA	NA	NA	NA	7	NA	NA	NA	NA	NA	NA	NA	NA	NA	NA	NA	NA
Bacteria;Firmicutes;Bacilli;Lactobacillales;Aerococcaceae;Aerococcus;Aerococcus urinaeequi	NA	NA	NA	NA	NA	NA	NA	NA	1	NA	NA	NA	NA	NA	NA	4	2	NA
Bacteria;Firmicutes;Bacilli;Lactobacillales;Aerococcaceae;Facklamia;Facklamia tabacinasalis	NA	NA	NA	NA	NA	NA	NA	NA	NA	NA	6	NA	NA	NA	2	NA	NA	NA
Bacteria;Firmicutes;Bacilli;Lactobacillales;Carnobacteriaceae;Atopostipes;uncultured bacterium	NA	NA	NA	NA	NA	8	NA	NA	NA	NA	NA	NA	NA	NA	NA	NA	NA	NA
Bacteria;Firmicutes;Bacilli;Lactobacillales;Carnobacteriaceae;Carnobacterium;uncultured Carnobacterium sp.	NA	NA	NA	6	4	NA	2	NA	12	NA	NA	NA	NA	1	NA	NA	NA	NA
Bacteria;Firmicutes;Bacilli;Lactobacillales;Enterococcaceae;Enterococcus;Enterococcus faecalis	NA	2	NA	NA	NA	NA	1	NA	NA	NA	NA	NA	NA	NA	1	NA	2	NA
Bacteria;Firmicutes;Bacilli;Lactobacillales;Lactobacillaceae;Lactobacillus;Lactobacillus alimentarius	NA	NA	NA	2	NA	NA	24	10	12	NA	NA	NA	NA	NA	NA	NA	NA	NA
Bacteria;Firmicutes;Bacilli;Lactobacillales;Lactobacillaceae;Lactobacillus;Lactobacillus brevis	NA	7	3	NA	2	31	NA	NA	NA	3	3	7	NA	30	20	32	6	4
Bacteria;Firmicutes;Bacilli;Lactobacillales;Lactobacillaceae;Lactobacillus;Lactobacillus brevis BSO 464	NA	4	NA	NA	NA	19	NA	NA	NA	2	5	3	2	21	11	19	4	NA
Bacteria;Firmicutes;Bacilli;Lactobacillales;Lactobacillaceae;Lactobacillus;Lactobacillus curvatus	NA	NA	NA	NA	NA	4	NA	NA	NA	NA	2	NA	NA	3	NA	4	NA	NA
Bacteria;Firmicutes;Bacilli;Lactobacillales;Lactobacillaceae;Lactobacillus;Lactobacillus fermentum	8	NA	NA	NA	2	NA	15	NA	8	NA	NA	NA	NA	NA	1	NA	NA	NA
Bacteria;Firmicutes;Bacilli;Lactobacillales;Lactobacillaceae;Lactobacillus;Lactobacillus pentosus	NA	NA	3	NA	NA	NA	NA	NA	NA	NA	2	NA	NA	4	NA	2	NA	NA
Bacteria;Firmicutes;Bacilli;Lactobacillales;Lactobacillaceae;Lactobacillus;Lactobacillus plantarum	6	NA	3	NA	5	14	12	NA	NA	NA	4	4	NA	6	2	11	2	NA
Bacteria;Firmicutes;Bacilli;Lactobacillales;Lactobacillaceae;Lactobacillus;Lactobacillus sakei	NA	NA	6	NA	NA	6	NA	NA	NA	4	NA	NA	NA	10	6	4	2	NA
Bacteria;Firmicutes;Bacilli;Lactobacillales;Lactobacillaceae;Lactobacillus;Lactobacillus sanfranciscensis TMW 1.1304	NA	NA	NA	NA	2	NA	NA	NA	NA	4	NA	NA	NA	6	2	15	6	NA
Bacteria;Firmicutes;Bacilli;Lactobacillales;Lactobacillaceae;Lactobacillus;Lactobacillus sp. oral clone HT002	NA	NA	NA	NA	NA	NA	2	NA	NA	NA	NA	NA	NA	2	NA	2	2	NA
Bacteria;Firmicutes;Bacilli;Lactobacillales;Lactobacillaceae;Lactobacillus;uncultured Bacillus sp.	NA	NA	NA	NA	NA	NA	NA	NA	NA	NA	NA	NA	NA	10	6	2	NA	NA
Bacteria;Firmicutes;Bacilli;Lactobacillales;Lactobacillaceae;Lactobacillus;uncultured bacterium	NA	NA	NA	NA	NA	6	NA	NA	NA	NA	NA	NA	NA	NA	1	6	3	NA
Bacteria;Firmicutes;Bacilli;Lactobacillales;Lactobacillaceae;Lactobacillus;uncultured Lactobacillaceae bacterium	NA	NA	NA	NA	4	2	NA	NA	NA	NA	NA	NA	NA	NA	NA	2	NA	NA
Bacteria;Firmicutes;Bacilli;Lactobacillales;Lactobacillaceae;Lactobacillus;uncultured Lactobacillus sp.	NA	NA	NA	NA	NA	4	NA	NA	NA	NA	NA	NA	NA	1	NA	6	2	NA
Bacteria;Firmicutes;Bacilli;Lactobacillales;Leuconostocaceae;Leuconostoc;Leuconostoc citreum	NA	NA	NA	NA	NA	10	NA	NA	NA	2	NA	NA	NA	4	12	8	10	NA
Bacteria;Firmicutes;Bacilli;Lactobacillales;Leuconostocaceae;Leuconostoc;Leuconostoc lactis KCTC 3773	NA	NA	NA	NA	NA	NA	NA	NA	NA	NA	NA	NA	NA	NA	4	4	2	NA
Bacteria;Firmicutes;Bacilli;Lactobacillales;Leuconostocaceae;Weissella;Weissella confusa	NA	NA	NA	NA	NA	NA	NA	NA	NA	NA	NA	NA	NA	NA	NA	4	2	NA
Bacteria;Firmicutes;Bacilli;Lactobacillales;Leuconostocaceae;Weissella;Weissella ghanensis	NA	NA	NA	NA	NA	2	NA	NA	NA	NA	NA	2	NA	NA	NA	4	NA	NA
Bacteria;Firmicutes;Bacilli;Lactobacillales;Leuconostocaceae;Weissella;Weissella oryzae	NA	1	NA	NA	NA	NA	NA	NA	NA	NA	1	NA	NA	NA	NA	3	NA	1
Bacteria;Firmicutes;Bacilli;Lactobacillales;Leuconostocaceae;Weissella;Weissella soli	NA	1	NA	NA	NA	NA	NA	NA	NA	NA	1	NA	NA	NA	NA	1	2	1
Bacteria;Firmicutes;Bacilli;Lactobacillales;Listeriaceae;Brochothrix;Brochothrix thermosphacta	NA	NA	NA	NA	NA	2	NA	NA	NA	NA	NA	NA	NA	8	2	NA	NA	NA
Bacteria;Firmicutes;Bacilli;Lactobacillales;P5D1-392;Streptococcus sp. oral clone ASCB12	NA	4	NA	NA	NA	4	NA	NA	NA	NA	NA	NA	NA	NA	NA	3	NA	NA
Bacteria;Firmicutes;Bacilli;Lactobacillales;Streptococcaceae;Lactococcus;Lactococcus lactis	NA	2	4	NA	4	30	NA	NA	NA	NA	1	1	4	15	22	21	6	2
Bacteria;Firmicutes;Bacilli;Lactobacillales;Streptococcaceae;Lactococcus;Lactococcus sp. 1JSPR-7	NA	2	3	NA	2	21	NA	NA	NA	NA	4	1	1	6	8	14	3	3
Bacteria;Firmicutes;Bacilli;Lactobacillales;Streptococcaceae;Lactococcus;Lactococcus sp. INT2	NA	6	NA	NA	NA	14	NA	NA	NA	NA	1	2	3	7	2	11	5	2
Bacteria;Firmicutes;Bacilli;Lactobacillales;Streptococcaceae;Lactococcus;uncultured Bacillus sp.	NA	NA	NA	NA	NA	NA	NA	NA	NA	NA	NA	NA	NA	1	1	4	NA	NA
Bacteria;Firmicutes;Bacilli;Lactobacillales;Streptococcaceae;Lactococcus;uncultured bacterium	NA	4	6	2	4	34	NA	NA	NA	NA	5	4	5	15	19	33	7	5
Bacteria;Firmicutes;Bacilli;Lactobacillales;Streptococcaceae;Lactococcus;uncultured Firmicutes bacterium	NA	NA	NA	NA	NA	NA	NA	NA	NA	NA	3	NA	NA	4	NA	3	1	2
Bacteria;Firmicutes;Bacilli;Lactobacillales;Streptococcaceae;Streptococcus;Streptococcus oralis ATCC 35037	NA	NA	4	NA	2	NA	NA	NA	NA	NA	NA	NA	NA	NA	4	NA	NA	NA
Bacteria;Firmicutes;Bacilli;Lactobacillales;Streptococcaceae;Streptococcus;Streptococcus pneumoniae	NA	NA	7	4	4	6	NA	NA	2	NA	1	NA	NA	2	6	4	8	NA
Bacteria;Firmicutes;Bacilli;Lactobacillales;Streptococcaceae;Streptococcus;Streptococcus sp. oral clone ASCD10	NA	NA	NA	NA	NA	2	NA	NA	NA	NA	NA	NA	NA	2	NA	NA	2	NA
Bacteria;Firmicutes;Bacilli;Lactobacillales;Streptococcaceae;Streptococcus;Streptococcus thermophilus TH1435	NA	NA	NA	NA	NA	NA	NA	NA	NA	NA	NA	NA	NA	NA	4	NA	2	NA
Bacteria;Firmicutes;Bacilli;Lactobacillales;Streptococcaceae;Streptococcus;uncultured bacterium	NA	1	NA	NA	NA	NA	NA	NA	NA	NA	NA	NA	NA	2	NA	5	NA	NA
Bacteria;Firmicutes;Bacilli;Mycoplasmatales;Mycoplasmataceae;Mycoplasma;Mycoplasmopsis pulmonis	NA	NA	4	NA	NA	NA	NA	NA	NA	NA	NA	NA	NA	4	NA	NA	NA	NA
Bacteria;Firmicutes;Bacilli;Paenibacillales;Paenibacillaceae;Ammoniibacillus;uncultured Paenibacillaceae bacterium	NA	2	NA	NA	NA	NA	NA	NA	NA	NA	22	NA	NA	NA	NA	NA	NA	NA
Bacteria;Firmicutes;Bacilli;Paenibacillales;Paenibacillaceae;Cohnella;Cohnella panacarvi Gsoil 349	NA	NA	NA	NA	12	6	NA	NA	NA	NA	7	NA	NA	4	6	2	2	NA
Bacteria;Firmicutes;Bacilli;Paenibacillales;Paenibacillaceae;Cohnella;Cohnella sp. VKM B-2846	NA	NA	2	NA	2	NA	NA	NA	NA	NA	NA	NA	NA	NA	8	2	2	NA
Bacteria;Firmicutes;Bacilli;Paenibacillales;Paenibacillaceae;Paenibacillus;Bacillus sp. FJAT-27264	NA	NA	NA	NA	NA	NA	NA	NA	NA	NA	38	NA	NA	NA	NA	NA	NA	NA
Bacteria;Firmicutes;Bacilli;Paenibacillales;Paenibacillaceae;Paenibacillus;bacterium HSr20	NA	NA	NA	NA	NA	NA	NA	NA	NA	NA	202	NA	NA	NA	NA	NA	NA	NA
Bacteria;Firmicutes;Bacilli;Paenibacillales;Paenibacillaceae;Paenibacillus;Gorillibacterium sp. SN4	NA	NA	NA	NA	2	NA	NA	NA	NA	NA	16	NA	NA	NA	NA	NA	NA	NA
Bacteria;Firmicutes;Bacilli;Paenibacillales;Paenibacillaceae;Paenibacillus;metagenome	7	38	3	16	43	NA	13	15	10	NA	12	NA	NA	NA	NA	NA	2	NA
Bacteria;Firmicutes;Bacilli;Paenibacillales;Paenibacillaceae;Paenibacillus;Mycobacterium sp. DWMJ-2018B1	NA	NA	NA	NA	8	NA	NA	4	NA	NA	NA	NA	NA	NA	NA	NA	NA	NA
Bacteria;Firmicutes;Bacilli;Paenibacillales;Paenibacillaceae;Paenibacillus;Paenibacillus borealis	NA	NA	NA	NA	2	NA	NA	NA	NA	NA	27	NA	NA	NA	NA	NA	2	NA
Bacteria;Firmicutes;Bacilli;Paenibacillales;Paenibacillaceae;Paenibacillus;Paenibacillus glucanolyticus	NA	6	NA	NA	163	NA	NA	18	NA	NA	4	NA	NA	NA	NA	NA	NA	NA
Bacteria;Firmicutes;Bacilli;Paenibacillales;Paenibacillaceae;Paenibacillus;Paenibacillus graminis	NA	NA	NA	NA	NA	NA	NA	4	NA	NA	66	NA	NA	NA	NA	NA	NA	NA
Bacteria;Firmicutes;Bacilli;Paenibacillales;Paenibacillaceae;Paenibacillus;Paenibacillus lautus	NA	NA	NA	NA	8	NA	NA	NA	NA	NA	NA	NA	NA	NA	NA	NA	NA	NA
Bacteria;Firmicutes;Bacilli;Paenibacillales;Paenibacillaceae;Paenibacillus;Paenibacillus odorifer	NA	2	NA	NA	18	NA	NA	17	NA	NA	1049	NA	NA	NA	NA	NA	6	NA
Bacteria;Firmicutes;Bacilli;Paenibacillales;Paenibacillaceae;Paenibacillus;Paenibacillus polymyxa	NA	NA	NA	NA	NA	NA	NA	6	NA	NA	4	NA	NA	NA	NA	NA	NA	NA
Bacteria;Firmicutes;Bacilli;Paenibacillales;Paenibacillaceae;Paenibacillus;Paenibacillus polymyxa CR1	NA	NA	NA	NA	14	NA	NA	12	NA	NA	24	NA	NA	NA	NA	NA	NA	NA
Bacteria;Firmicutes;Bacilli;Paenibacillales;Paenibacillaceae;Paenibacillus;Paenibacillus sp.	NA	NA	NA	NA	4	NA	NA	4	NA	NA	34	NA	NA	NA	NA	NA	NA	NA
Bacteria;Firmicutes;Bacilli;Paenibacillales;Paenibacillaceae;Paenibacillus;Paenibacillus sp. 7B-650	20	16	7	8	10	NA	8	10	14	NA	NA	NA	NA	NA	NA	NA	NA	NA
Bacteria;Firmicutes;Bacilli;Paenibacillales;Paenibacillaceae;Paenibacillus;Paenibacillus sp. BCH1166	NA	NA	NA	NA	NA	NA	NA	NA	NA	NA	18	NA	NA	NA	NA	NA	NA	NA
Bacteria;Firmicutes;Bacilli;Paenibacillales;Paenibacillaceae;Paenibacillus;Paenibacillus sp. DMB20	NA	NA	NA	NA	12	NA	NA	NA	NA	NA	NA	NA	NA	NA	NA	NA	NA	NA
Bacteria;Firmicutes;Bacilli;Paenibacillales;Paenibacillaceae;Paenibacillus;Paenibacillus sp. FSL H7-0357	NA	NA	NA	NA	NA	NA	NA	NA	NA	NA	18	NA	NA	NA	NA	NA	2	NA
Bacteria;Firmicutes;Bacilli;Paenibacillales;Paenibacillaceae;Paenibacillus;Paenibacillus sp. FSL H7-0737	NA	NA	NA	NA	NA	NA	NA	NA	NA	NA	62	NA	NA	NA	NA	NA	NA	NA
Bacteria;Firmicutes;Bacilli;Paenibacillales;Paenibacillaceae;Paenibacillus;Paenibacillus sp. KIJ1	NA	NA	NA	NA	NA	NA	NA	NA	NA	NA	12	NA	NA	NA	NA	NA	NA	NA
Bacteria;Firmicutes;Bacilli;Paenibacillales;Paenibacillaceae;Paenibacillus;Paenibacillus sp. ML311-T3	20	15	NA	12	15	NA	2	6	10	NA	NA	NA	NA	NA	NA	NA	NA	NA
Bacteria;Firmicutes;Bacilli;Paenibacillales;Paenibacillaceae;Paenibacillus;Paenibacillus sp. P22V	NA	NA	NA	NA	NA	NA	NA	NA	NA	NA	10	NA	NA	NA	NA	NA	NA	NA
Bacteria;Firmicutes;Bacilli;Paenibacillales;Paenibacillaceae;Paenibacillus;Paenibacillus sp. PA231	17	11	6	8	18	NA	20	6	14	NA	NA	NA	NA	NA	NA	NA	NA	NA
Bacteria;Firmicutes;Bacilli;Paenibacillales;Paenibacillaceae;Paenibacillus;Paenibacillus sp. R1-12-4	NA	NA	NA	NA	NA	8	NA	NA	NA	NA	NA	NA	NA	NA	NA	NA	NA	NA
Bacteria;Firmicutes;Bacilli;Paenibacillales;Paenibacillaceae;Paenibacillus;Paenibacillus sp. Soil522	NA	1	NA	NA	NA	4	2	NA	2	NA	8	NA	NA	NA	NA	NA	NA	NA
Bacteria;Firmicutes;Bacilli;Paenibacillales;Paenibacillaceae;Paenibacillus;Paenibacillus swuensis	NA	NA	NA	NA	NA	NA	2	NA	NA	NA	4	NA	NA	NA	NA	NA	NA	NA
Bacteria;Firmicutes;Bacilli;Paenibacillales;Paenibacillaceae;Paenibacillus;Paenibacillus tianmuensis	NA	NA	NA	NA	NA	4	NA	NA	NA	NA	4	NA	NA	NA	2	NA	NA	NA
Bacteria;Firmicutes;Bacilli;Paenibacillales;Paenibacillaceae;Paenibacillus;uncultured bacterium	25	17	3	20	58	NA	22	39	38	NA	12	NA	NA	NA	6	2	NA	NA
Bacteria;Firmicutes;Bacilli;Paenibacillales;Paenibacillaceae;Paenibacillus;uncultured Paenibacillus sp.	NA	NA	NA	NA	NA	NA	2	NA	NA	NA	8	NA	2	NA	2	NA	NA	NA
Bacteria;Firmicutes;Bacilli;Paenibacillales;Paenibacillaceae;Thermobacillus;Thermobacillus sp. enrichment culture clone 8	NA	NA	NA	NA	NA	2	NA	NA	NA	NA	NA	NA	NA	NA	4	NA	2	NA
Bacteria;Firmicutes;Bacilli;Paenibacillales;Paenibacillaceae;Thermobacillus;uncultured bacterium	NA	NA	NA	NA	NA	NA	NA	NA	NA	NA	NA	NA	NA	NA	2	4	NA	NA
Bacteria;Firmicutes;Bacilli;Paenibacillales;Paenibacillaceae;Thermobacillus;uncultured Thermobacillus sp.	NA	NA	NA	NA	NA	2	NA	NA	NA	NA	2	NA	NA	NA	NA	NA	2	NA
Bacteria;Firmicutes;Bacilli;Staphylococcales;Staphylococcaceae;Staphylococcus;Staphylococcus aureus	NA	NA	NA	NA	6	8	7	6	NA	NA	NA	NA	NA	NA	6	28	NA	NA
Bacteria;Firmicutes;Bacilli;Staphylococcales;Staphylococcaceae;Staphylococcus;Staphylococcus epidermidis	NA	4	NA	NA	NA	4	NA	NA	NA	NA	NA	NA	NA	2	NA	NA	NA	NA
Bacteria;Firmicutes;Bacilli;Staphylococcales;Staphylococcaceae;Staphylococcus;Staphylococcus hominis	NA	NA	NA	NA	NA	3	NA	NA	NA	NA	NA	NA	NA	NA	6	1	NA	NA
Bacteria;Firmicutes;Bacilli;Staphylococcales;Staphylococcaceae;Staphylococcus;Staphylococcus lugdunensis HKU09-01	NA	NA	NA	NA	NA	NA	NA	NA	NA	NA	NA	NA	NA	NA	2	4	NA	NA
Bacteria;Firmicutes;Bacilli;Staphylococcales;Staphylococcaceae;Staphylococcus;Staphylococcus pettenkoferi	NA	NA	NA	NA	4	NA	NA	NA	NA	NA	NA	NA	NA	NA	NA	2	NA	NA
Bacteria;Firmicutes;Bacilli;Staphylococcales;Staphylococcaceae;Staphylococcus;Staphylococcus sp. BYMS09	NA	NA	NA	NA	NA	NA	NA	NA	NA	NA	NA	NA	NA	NA	4	2	NA	NA
Bacteria;Firmicutes;Bacilli;Staphylococcales;Staphylococcaceae;Staphylococcus;Staphylococcus sp. IGCAR-7/07	NA	NA	NA	NA	NA	NA	NA	NA	NA	NA	NA	NA	NA	NA	NA	10	NA	NA
Bacteria;Firmicutes;Bacilli;Staphylococcales;Staphylococcaceae;Staphylococcus;Staphylococcus warneri	NA	NA	NA	NA	2	NA	NA	NA	NA	NA	NA	NA	NA	NA	NA	4	NA	NA
Bacteria;Firmicutes;Bacilli;Staphylococcales;Staphylococcaceae;Staphylococcus;uncultured bacterium	NA	NA	NA	NA	NA	4	NA	NA	NA	NA	NA	NA	NA	2	NA	1	2	NA
Bacteria;Firmicutes;Bacilli;Staphylococcales;Staphylococcaceae;Staphylococcus;uncultured Staphylococcus sp.	NA	NA	4	NA	NA	2	NA	NA	NA	NA	NA	NA	NA	NA	NA	2	NA	NA
Bacteria;Firmicutes;Bacilli;Thermicanales;Thermicanaceae;Hydrogenibacillus;Hydrogenibacillus schlegelii	NA	NA	NA	NA	2	NA	NA	NA	NA	NA	NA	NA	NA	1	NA	3	4	NA
Bacteria;Firmicutes;BRH-c20a;uncultured bacterium	NA	NA	NA	8	4	NA	NA	NA	NA	NA	NA	NA	4	NA	NA	NA	NA	NA
Bacteria;Firmicutes;BRH-c20a;uncultured soil bacterium	NA	NA	NA	2	NA	NA	NA	NA	NA	NA	NA	NA	4	NA	NA	NA	NA	NA
Bacteria;Firmicutes;Clostridia;Clostridia vadinBB60 group;uncultured bacterium	NA	NA	NA	NA	2	NA	1	NA	NA	NA	NA	4	2	NA	NA	NA	NA	NA
Bacteria;Firmicutes;Clostridia;Clostridiales;Caloramatoraceae;Fonticella;uncultured bacterium	NA	NA	NA	4	NA	NA	2	NA	2	NA	NA	NA	NA	NA	2	NA	NA	NA
Bacteria;Firmicutes;Clostridia;Clostridiales;Clostridiaceae;Clostridium sensu stricto 1;uncultured bacterium	NA	NA	NA	4	2	26	NA	NA	2	NA	NA	NA	NA	2	NA	NA	NA	NA
Bacteria;Firmicutes;Clostridia;Clostridiales;Clostridiaceae;Clostridium sensu stricto 13;Clostridium bowmanii	NA	NA	NA	19	10	NA	NA	NA	NA	NA	NA	NA	NA	NA	NA	NA	NA	NA
Bacteria;Firmicutes;Clostridia;Clostridiales;Clostridiaceae;Clostridium sensu stricto 13;Clostridium estertheticum	NA	NA	NA	45	18	6	NA	NA	NA	NA	NA	NA	NA	NA	4	NA	NA	NA
Bacteria;Firmicutes;Clostridia;Clostridiales;Clostridiaceae;Clostridium sensu stricto 13;Clostridium tagluense	NA	NA	NA	8	2	NA	NA	NA	NA	NA	NA	NA	NA	NA	NA	NA	NA	NA
Bacteria;Firmicutes;Clostridia;Clostridiales;Clostridiaceae;Clostridium sensu stricto 13;uncultured bacterium	NA	NA	NA	76	32	NA	NA	NA	NA	NA	NA	NA	2	NA	NA	NA	NA	NA
Bacteria;Firmicutes;Clostridia;Clostridiales;Clostridiaceae;Clostridium sensu stricto 13;uncultured Clostridium sp.	NA	NA	NA	19	17	NA	NA	NA	2	NA	NA	NA	NA	2	NA	NA	NA	NA
Bacteria;Firmicutes;Clostridia;Clostridiales;Clostridiaceae;Clostridium sensu stricto 13;uncultured soil bacterium	NA	NA	NA	2	10	NA	NA	NA	NA	NA	NA	NA	NA	NA	NA	NA	NA	NA
Bacteria;Firmicutes;Clostridia;Clostridiales;Clostridiaceae;Clostridium sensu stricto 8;uncultured bacterium	NA	NA	NA	3	NA	NA	2	NA	12	NA	NA	NA	2	NA	1	NA	NA	NA
Bacteria;Firmicutes;Clostridia;Clostridiales;Clostridiaceae;Clostridium sensu stricto 9;uncultured bacterium	NA	NA	NA	63	33	4	NA	NA	11	NA	NA	NA	30	4	8	NA	NA	NA
Bacteria;Firmicutes;Clostridia;Clostridiales;Clostridiaceae;Clostridium sensu stricto 9;uncultured Clostridiales bacterium	NA	NA	NA	4	12	NA	NA	NA	NA	NA	NA	NA	2	NA	NA	NA	NA	NA
Bacteria;Firmicutes;Clostridia;Clostridiales;Clostridiaceae;Clostridium sensu stricto 9;uncultured Clostridium sp.	NA	NA	NA	105	25	NA	2	NA	10	NA	NA	NA	21	1	2	NA	NA	NA
Bacteria;Firmicutes;Clostridia;Clostridiales;Clostridiaceae;uncultured;uncultured bacterium	NA	NA	NA	NA	4	NA	2	NA	NA	NA	NA	NA	2	NA	NA	NA	NA	NA
Bacteria;Firmicutes;Clostridia;Clostridiales;Oxobacteraceae;Oxobacter;uncultured Clostridium sp.	NA	NA	NA	8	5	NA	NA	NA	NA	NA	NA	NA	NA	NA	NA	NA	NA	NA
Bacteria;Firmicutes;Clostridia;Clostridiales;uncultured;uncultured bacterium	NA	NA	NA	NA	NA	2	8	NA	NA	NA	NA	2	NA	NA	4	NA	NA	NA
Bacteria;Firmicutes;Clostridia;Clostridiales;uncultured;uncultured Moorella group bacterium	NA	NA	NA	NA	NA	NA	NA	NA	NA	NA	NA	NA	NA	NA	NA	4	2	NA
Bacteria;Firmicutes;Clostridia;Eubacteriales;Eubacteriaceae;Acetobacterium;Acetobacterium sp. enrichment culture clone DhR^2/LM-A07	NA	NA	NA	NA	NA	NA	NA	NA	NA	NA	NA	NA	NA	NA	8	NA	NA	NA
Bacteria;Firmicutes;Clostridia;Eubacteriales;Eubacteriaceae;Acetobacterium;bacterium ROME195Asa	NA	NA	NA	NA	NA	NA	NA	NA	NA	NA	4	NA	NA	NA	2	2	NA	NA
Bacteria;Firmicutes;Clostridia;Gracilibacteraceae;Gracilibacter;uncultured bacterium	NA	NA	NA	NA	2	NA	NA	4	2	2	NA	NA	NA	NA	NA	NA	NA	NA
Bacteria;Firmicutes;Clostridia;Hungateiclostridiaceae;Clostridium sp. JC3	NA	NA	NA	NA	4	NA	NA	NA	2	NA	NA	NA	NA	NA	NA	NA	NA	NA
Bacteria;Firmicutes;Clostridia;Hungateiclostridiaceae;Ruminiclostridium;Ruminiclostridium hungatei	NA	NA	NA	4	4	NA	2	NA	NA	NA	NA	NA	NA	NA	2	NA	2	NA
Bacteria;Firmicutes;Clostridia;Hungateiclostridiaceae;uncultured;uncultured bacterium	NA	NA	NA	3	12	NA	6	4	NA	NA	NA	NA	2	NA	2	NA	NA	NA
Bacteria;Firmicutes;Clostridia;Lachnospirales;Lachnospiraceae;[Ruminococcus] torques group;uncultured Clostridiales bacterium	NA	NA	NA	NA	NA	2	NA	NA	NA	NA	NA	1	NA	NA	1	2	NA	NA
Bacteria;Firmicutes;Clostridia;Lachnospirales;Lachnospiraceae;Lachnoclostridium;human gut metagenome	NA	NA	NA	NA	NA	NA	25	6	NA	NA	NA	NA	NA	NA	NA	NA	NA	NA
Bacteria;Firmicutes;Clostridia;Lachnospirales;Lachnospiraceae;Tyzzerella;uncultured Eubacteriaceae bacterium	7	NA	NA	2	NA	NA	NA	NA	NA	NA	NA	NA	NA	NA	NA	3	2	NA
Bacteria;Firmicutes;Clostridia;Lachnospirales;Lachnospiraceae;uncultured;uncultured bacterium	NA	NA	NA	NA	2	2	NA	NA	NA	NA	NA	NA	2	NA	2	NA	NA	NA
Bacteria;Firmicutes;Clostridia;Oscillospirales;[Eubacterium] coprostanoligenes group;uncultured bacterium	NA	NA	NA	NA	4	NA	28	10	NA	NA	NA	NA	NA	NA	NA	NA	NA	NA
Bacteria;Firmicutes;Clostridia;Oscillospirales;Ethanoligenenaceae;Acetanaerobacterium;Acetanaerobacterium elongatum	NA	NA	NA	NA	NA	NA	39	NA	NA	NA	NA	NA	NA	NA	NA	NA	NA	NA
Bacteria;Firmicutes;Clostridia;Oscillospirales;Oscillospiraceae;NK4A214 group;uncultured organism	NA	NA	NA	NA	NA	4	NA	NA	NA	NA	NA	NA	NA	NA	NA	2	NA	NA
Bacteria;Firmicutes;Clostridia;Oscillospirales;Oscillospiraceae;UCG-005;uncultured bacterium	NA	NA	NA	NA	NA	NA	NA	NA	NA	NA	NA	NA	NA	4	NA	2	NA	NA
Bacteria;Firmicutes;Clostridia;Oscillospirales;Oscillospiraceae;uncultured;uncultured bacterium	NA	NA	NA	NA	NA	2	NA	NA	NA	NA	NA	NA	NA	2	NA	NA	2	NA
Bacteria;Firmicutes;Clostridia;Oscillospirales;Ruminococcaceae;uncultured;uncultured bacterium	NA	NA	NA	NA	NA	NA	NA	NA	NA	NA	NA	NA	NA	NA	8	2	NA	NA
Bacteria;Firmicutes;Clostridia;Peptococcales;Peptococcaceae;uncultured;uncultured bacterium	NA	NA	NA	NA	NA	2	NA	NA	NA	NA	NA	NA	NA	2	NA	NA	2	NA
Bacteria;Firmicutes;Clostridia;Peptostreptococcales-Tissierellales;Alkaliphilus;uncultured bacterium	NA	2	NA	NA	NA	NA	8	NA	2	NA	NA	NA	NA	NA	2	NA	NA	NA
Bacteria;Firmicutes;Clostridia;Peptostreptococcales-Tissierellales;Anaerococcus;uncultured bacterium	NA	NA	NA	NA	2	NA	NA	NA	NA	NA	NA	NA	NA	NA	NA	8	NA	NA
Bacteria;Firmicutes;Clostridia;Peptostreptococcales-Tissierellales;Brassicibacter;Methanosarcina mazei	NA	NA	NA	NA	NA	NA	12	NA	16	NA	NA	NA	NA	NA	NA	1	NA	NA
Bacteria;Firmicutes;Clostridia;Thermincolales;Thermincolaceae;Thermincola;uncultured bacterium	4	NA	NA	NA	NA	4	2	NA	NA	NA	2	NA	NA	NA	4	NA	2	NA
Bacteria;Firmicutes;D8A-2;uncultured bacterium	NA	NA	NA	NA	NA	2	NA	NA	NA	NA	NA	NA	2	NA	1	2	NA	NA
Bacteria;Firmicutes;Desulfitobacteriia;Desulfitobacteriales;Desulfitobacteriaceae;Desulfosporosinus;Desulfosporosinus lacus	NA	NA	NA	5	6	2	NA	NA	NA	NA	NA	NA	NA	NA	NA	NA	NA	NA
Bacteria;Firmicutes;Desulfitobacteriia;Desulfitobacteriales;Desulfitobacteriaceae;Desulfosporosinus;Desulfosporosinus sp. enrichment culture	NA	NA	NA	2	6	NA	NA	NA	NA	NA	NA	NA	1	NA	NA	NA	NA	NA
Bacteria;Firmicutes;Desulfitobacteriia;Desulfitobacteriales;Desulfitobacteriaceae;Desulfosporosinus;uncultured bacterium	NA	NA	NA	108	126	4	10	12	24	4	NA	NA	52	15	12	NA	NA	NA
Bacteria;Firmicutes;Desulfitobacteriia;Desulfitobacteriales;Desulfitobacteriaceae;Desulfosporosinus;uncultured Desulfosporosinus sp.	6	NA	NA	33	43	3	38	NA	12	4	NA	NA	13	1	2	NA	NA	NA
Bacteria;Firmicutes;Desulfitobacteriia;Desulfitobacteriales;TC1;endosymbiont TC1 of Trimyema compressum	NA	NA	NA	NA	NA	NA	6	NA	NA	NA	NA	NA	NA	NA	NA	NA	NA	NA
Bacteria;Firmicutes;Desulfitobacteriia;Desulfitobacteriales;uncultured;uncultured bacterium	NA	NA	NA	7	3	NA	NA	NA	2	NA	NA	NA	2	NA	4	NA	NA	NA
Bacteria;Firmicutes;Desulfotomaculia;Ammonifexales;Ammonificaceae;Ammonifex;Ammonifex degensii KC4	NA	NA	NA	NA	NA	2	NA	NA	NA	NA	NA	NA	NA	NA	4	NA	2	NA
Bacteria;Firmicutes;Desulfotomaculia;Desulfotomaculales;Desulfallas-Sporotomaculum;BRH-c8a;Desulfotomaculum sp. MP104 PS13	NA	NA	NA	2	8	6	NA	NA	NA	2	NA	NA	NA	2	8	6	NA	NA
Bacteria;Firmicutes;Desulfotomaculia;Desulfotomaculales;Desulfallas-Sporotomaculum;uncultured bacterium	NA	NA	NA	NA	NA	NA	14	NA	NA	NA	NA	NA	NA	NA	NA	NA	NA	NA
Bacteria;Firmicutes;Desulfotomaculia;Desulfotomaculales;Desulfofarcimen;uncultured bacterium	NA	NA	NA	3	2	2	NA	NA	NA	NA	NA	NA	4	NA	NA	1	NA	NA
Bacteria;Firmicutes;Desulfotomaculia;Desulfotomaculales;Desulfofundulus;Desulfofundulus kuznetsovii DSM 6115	NA	NA	NA	NA	NA	NA	NA	NA	10	NA	NA	NA	NA	NA	NA	NA	NA	NA
Bacteria;Firmicutes;Dethiobacteria;Dethiobacterales;Dethiobacteraceae;uncultured;uncultured bacterium	8	NA	NA	NA	NA	NA	2	NA	2	NA	NA	NA	NA	NA	NA	NA	NA	NA
Bacteria;Firmicutes;Incertae Sedis;DTU014;uncultured Bacilli bacterium	NA	NA	NA	NA	NA	2	NA	NA	NA	NA	NA	NA	NA	2	4	NA	2	NA
Bacteria;Firmicutes;Incertae Sedis;DTU014;uncultured bacterium	505	70	19	36	28	3	74	24	16	18	NA	2	2	NA	4	NA	2	NA
Bacteria;Firmicutes;Incertae Sedis;Gelria;Gelria glutamica	NA	NA	NA	NA	2	NA	8	4	NA	NA	NA	NA	NA	NA	2	NA	NA	NA
Bacteria;Firmicutes;Limnochordia;Hydrogenispora;unidentified eubacterium clone BSV81	NA	NA	NA	NA	NA	NA	NA	NA	NA	NA	NA	NA	NA	NA	NA	6	NA	NA
Bacteria;Firmicutes;Limnochordia;Limnochordales;Limnochordaceae;uncultured Clostridia bacterium	NA	NA	2	NA	NA	6	NA	NA	NA	NA	NA	NA	NA	NA	NA	NA	NA	NA
Bacteria;Firmicutes;Limnochordia;uncultured;uncultured bacterium	NA	NA	NA	NA	2	NA	NA	NA	NA	NA	NA	NA	NA	NA	NA	4	NA	NA
Bacteria;Firmicutes;Moorellia;Moorellales;Moorellaceae;Moorella;Moorella mulderi DSM 14980	6	NA	NA	NA	NA	NA	NA	NA	NA	NA	NA	NA	NA	NA	NA	NA	NA	NA
Bacteria;Firmicutes;Negativicutes;Acidaminococcales;Acidaminococcaceae;Phascolarctobacterium;wallaby gut metagenome	NA	NA	NA	NA	NA	4	NA	NA	NA	NA	NA	NA	NA	NA	2	2	4	NA
Bacteria;Firmicutes;Negativicutes;Acidaminococcales;Acidaminococcaceae;uncultured;uncultured bacterium	NA	NA	4	NA	2	NA	NA	NA	NA	NA	3	NA	NA	NA	2	NA	NA	4
Bacteria;Firmicutes;Negativicutes;Veillonellales-Selenomonadales;Selenomonadaceae;uncultured;uncultured bacterium	NA	NA	4	NA	NA	NA	2	NA	2	NA	NA	NA	NA	NA	NA	2	NA	NA
Bacteria;Firmicutes;Negativicutes;Veillonellales-Selenomonadales;Veillonellaceae;Veillonella;uncultured bacterium	NA	NA	NA	NA	NA	NA	NA	NA	NA	2	NA	NA	NA	NA	NA	4	2	NA
Bacteria;Firmicutes;Symbiobacteriia;Symbiobacteriales;Caldinitratiruptor;Caldinitratiruptor microaerophilus	4	47	53	8	122	219	2	NA	NA	7	26	29	6	66	206	264	138	NA
Bacteria;Firmicutes;Symbiobacteriia;Symbiobacteriales;Caldinitratiruptor;uncultured bacterium	NA	10	9	NA	28	37	NA	NA	NA	NA	NA	5	NA	15	36	64	37	NA
Bacteria;Firmicutes;Symbiobacteriia;Symbiobacteriales;Symbiobacteraceae;Symbiobacterium;Symbiobacterium thermophilum IAM 14863	NA	NA	4	NA	NA	NA	1	NA	NA	NA	NA	NA	NA	NA	2	4	NA	NA
Bacteria;Firmicutes;Symbiobacteriia;Symbiobacteriales;Symbiobacteraceae;Symbiobacterium;uncultured bacterium	NA	NA	4	NA	13	10	NA	NA	NA	NA	1	4	2	6	9	11	2	NA
Bacteria;Firmicutes;Symbiobacteriia;Symbiobacteriales;Symbiobacteraceae;Symbiobacterium;uncultured compost bacterium	NA	1	NA	NA	NA	NA	NA	NA	NA	NA	1	NA	NA	NA	NA	1	4	NA
Bacteria;Firmicutes;Symbiobacteriia;Symbiobacteriales;Symbiobacteraceae;uncultured;uncultured bacterium	NA	NA	4	NA	NA	NA	NA	NA	NA	NA	NA	NA	NA	NA	4	4	NA	NA
Bacteria;Firmicutes;Syntrophomonadia;Syntrophomonadales;Syntrophomonadaceae;Thermosyntropha;uncultured Syntrophomonadaceae bacterium	NA	NA	NA	NA	NA	NA	10	4	8	NA	NA	NA	NA	NA	NA	NA	NA	NA
Bacteria;Firmicutes;Thermacetogenia;Thermacetogeniales;Thermacetogeniaceae;Thermacetogenium;uncultured bacterium	NA	NA	4	NA	4	4	NA	NA	NA	NA	NA	NA	NA	2	6	4	NA	NA
Bacteria;Firmicutes;Thermacetogenia;Thermacetogeniales;Thermacetogeniaceae;uncultured;uncultured bacterium	NA	NA	NA	NA	NA	4	2	NA	NA	NA	NA	NA	NA	NA	NA	NA	NA	NA
Bacteria;Firmicutes;Thermaerobacteria;Thermaerobacterales;Thermaerobacteraceae;Thermaerobacter;Thermaerobacter composti	NA	2	NA	NA	NA	NA	NA	NA	NA	NA	NA	NA	NA	4	NA	2	NA	NA
Bacteria;Firmicutes;Thermaerobacteria;Thermaerobacterales;Thermaerobacteraceae;Thermaerobacter;Thermaerobacter litoralis	NA	NA	NA	2	NA	NA	NA	NA	NA	NA	NA	NA	NA	NA	4	NA	NA	NA
Bacteria;Firmicutes;Thermaerobacteria;Thermaerobacterales;Thermaerobacteraceae;Thermaerobacter;Thermaerobacter marianensis DSM 12885	NA	1	3	2	4	10	NA	NA	NA	NA	NA	NA	NA	NA	2	NA	7	NA
Bacteria;Firmicutes;Thermaerobacteria;Thermaerobacterales;Thermaerobacteraceae;Thermaerobacter;uncultured compost bacterium	NA	7	10	NA	34	26	NA	NA	NA	2	12	4	2	20	52	42	22	NA
Bacteria;Firmicutes;Thermoanaerobacteria;Thermoanaerobacterales;Thermoanaerobacteraceae;Thermoanaerobacter;Thermoanaerobacter ethanolicus JW 200	36	NA	NA	6	2	4	123	24	52	NA	2	NA	NA	NA	4	NA	NA	NA
Bacteria;Firmicutes;Thermoanaerobacteria;Thermoanaerobacterales;Thermoanaerobacteraceae;Thermoanaerobacter;Thermoanaerobacter italicus Ab9	NA	NA	NA	NA	NA	4	NA	NA	NA	NA	NA	NA	NA	NA	2	NA	2	NA
Bacteria;Firmicutes;Thermoanaerobacteria;Thermoanaerobacterales;Thermoanaerobacteraceae;Thermoanaerobacter;Thermoanaerobacter kivui	4	NA	NA	2	NA	NA	2	NA	NA	NA	NA	NA	NA	NA	NA	NA	NA	NA
Bacteria;Firmicutes;TSAC18;uncultured bacterium	NA	NA	NA	NA	2	2	NA	NA	NA	NA	NA	NA	NA	NA	NA	NA	2	NA
Bacteria;Firmicutes;uncultured;bacterium MB7-1	NA	NA	NA	NA	NA	NA	2	8	2	NA	NA	NA	NA	NA	NA	NA	NA	NA
Bacteria;Fusobacteriota;Fusobacteriia;Fusobacteriales;Leptotrichiaceae;Leptotrichia;Leptotrichia buccalis C-1013-b	NA	NA	NA	NA	NA	NA	NA	NA	NA	NA	NA	NA	NA	NA	NA	12	NA	NA
Bacteria;Fusobacteriota;Fusobacteriia;Fusobacteriales;Leptotrichiaceae;Leptotrichia;Leptotrichia sp. oral clone GT018	NA	NA	NA	NA	NA	NA	NA	NA	NA	NA	NA	NA	NA	NA	NA	6	NA	NA
Bacteria;Fusobacteriota;Fusobacteriia;Fusobacteriales;Leptotrichiaceae;Leptotrichia;Leptotrichia sp. oral taxon 498	NA	NA	NA	NA	NA	NA	NA	NA	NA	NA	NA	NA	NA	NA	NA	18	NA	NA
Bacteria;Fusobacteriota;Fusobacteriia;Fusobacteriales;Leptotrichiaceae;Leptotrichia;uncultured bacterium	NA	NA	2	NA	NA	NA	NA	NA	NA	NA	NA	2	NA	NA	NA	4	NA	NA
Bacteria;Gemmatimonadota;BD2-11 terrestrial group;uncultured bacterium	NA	NA	NA	2	NA	NA	2	NA	NA	NA	NA	NA	NA	NA	4	NA	NA	NA
Bacteria;Gemmatimonadota;Gemmatimonadetes;Gemmatimonadales;Gemmatimonadaceae;Gemmatimonas;metagenome	NA	3	NA	265	144	18	18	11	10	NA	NA	6	45	28	2	NA	NA	NA
Bacteria;Gemmatimonadota;Gemmatimonadetes;Gemmatimonadales;Gemmatimonadaceae;Gemmatimonas;uncultured bacterium	7	9	6	1268	579	143	57	27	33	26	4	10	205	110	18	NA	NA	NA
Bacteria;Gemmatimonadota;Gemmatimonadetes;Gemmatimonadales;Gemmatimonadaceae;Gemmatimonas;uncultured Gemmatimonadaceae bacterium	NA	NA	NA	8	2	NA	2	NA	NA	3	NA	NA	3	NA	NA	NA	NA	NA
Bacteria;Gemmatimonadota;Gemmatimonadetes;Gemmatimonadales;Gemmatimonadaceae;Gemmatimonas;uncultured Gemmatimonadales bacterium	NA	NA	NA	48	3	NA	NA	NA	8	NA	NA	NA	NA	NA	NA	NA	NA	NA
Bacteria;Gemmatimonadota;Gemmatimonadetes;Gemmatimonadales;Gemmatimonadaceae;Gemmatimonas;uncultured soil bacterium	NA	NA	NA	46	15	4	NA	NA	NA	NA	NA	NA	NA	NA	NA	NA	NA	NA
Bacteria;Gemmatimonadota;Gemmatimonadetes;Gemmatimonadales;Gemmatimonadaceae;Roseisolibacter;uncultured bacterium	NA	NA	2	NA	NA	4	NA	NA	NA	7	NA	2	2	NA	NA	NA	NA	NA
Bacteria;Gemmatimonadota;Gemmatimonadetes;Gemmatimonadales;Gemmatimonadaceae;Roseisolibacter;uncultured Gemmatimonadetes bacterium	NA	NA	NA	2	NA	NA	NA	NA	NA	NA	NA	8	NA	NA	NA	NA	NA	NA
Bacteria;Gemmatimonadota;Gemmatimonadetes;Gemmatimonadales;Gemmatimonadaceae;uncultured;Gemmatimonadetes bacterium WY71	NA	2	2	20	13	2	NA	NA	NA	NA	NA	NA	NA	NA	NA	NA	NA	NA
Bacteria;Gemmatimonadota;Gemmatimonadetes;Gemmatimonadales;Gemmatimonadaceae;uncultured;uncultured actinobacterium	NA	NA	NA	15	3	2	NA	NA	2	NA	NA	NA	NA	NA	NA	NA	NA	NA
Bacteria;Gemmatimonadota;Gemmatimonadetes;Gemmatimonadales;Gemmatimonadaceae;uncultured;uncultured bacterium	8	NA	NA	555	293	72	12	4	NA	7	NA	NA	57	28	10	NA	NA	NA
Bacteria;Gemmatimonadota;Gemmatimonadetes;Gemmatimonadales;Gemmatimonadaceae;uncultured;uncultured Gemmatimonadaceae bacterium	NA	NA	NA	NA	5	3	NA	NA	NA	NA	NA	NA	NA	NA	NA	NA	NA	NA
Bacteria;Gemmatimonadota;Gemmatimonadetes;Gemmatimonadales;Gemmatimonadaceae;uncultured;uncultured Gemmatimonadetes bacterium	NA	2	NA	39	48	4	2	NA	NA	3	NA	NA	3	NA	2	NA	NA	NA
Bacteria;Gemmatimonadota;Gemmatimonadetes;Gemmatimonadales;Gemmatimonadaceae;uncultured;uncultured Gemmatimonas sp.	NA	NA	2	31	14	3	NA	NA	NA	NA	NA	NA	2	8	2	NA	NA	NA
Bacteria;Gemmatimonadota;Gemmatimonadetes;Gemmatimonadales;Gemmatimonadaceae;uncultured;uncultured soil bacterium	NA	NA	NA	33	10	4	2	NA	NA	2	NA	NA	NA	NA	NA	NA	NA	NA
Bacteria;Gemmatimonadota;Longimicrobia;Longimicrobiales;Longimicrobiaceae;uncultured bacterium	NA	NA	NA	NA	2	6	2	NA	NA	NA	NA	NA	NA	2	4	6	NA	NA
Bacteria;Gemmatimonadota;Longimicrobia;Longimicrobiales;Longimicrobiaceae;YC-ZSS-LKJ147;uncultured bacterium	NA	NA	NA	NA	NA	5	NA	NA	NA	NA	NA	NA	NA	2	NA	2	NA	NA
Bacteria;Gemmatimonadota;PAUC43f marine benthic group;uncultured bacterium	NA	NA	NA	NA	NA	NA	2	NA	NA	NA	NA	2	NA	NA	2	NA	NA	NA
Bacteria;Latescibacterota;Latescibacteria;Latescibacterales;Latescibacteraceae;Candidatus Latescibacter;Candidatus Latescibacter anaerobius SCGC AAA252-E07	NA	NA	NA	NA	2	4	NA	NA	NA	NA	NA	NA	NA	2	6	2	4	NA
Bacteria;Latescibacterota;uncultured bacterium	6	2	NA	NA	2	2	NA	NA	8	6	2	NA	2	NA	NA	NA	NA	NA
Bacteria;Marinimicrobia (SAR406 clade);Marinimicrobia bacterium SCGC AAA003-E22	NA	NA	NA	NA	2	NA	NA	NA	NA	NA	NA	NA	NA	NA	2	NA	2	NA
Bacteria;Marinimicrobia (SAR406 clade);uncultured bacterium	NA	NA	NA	NA	NA	NA	54	10	18	NA	NA	NA	NA	NA	NA	NA	NA	NA
Bacteria;MBNT15;uncultured Syntrophobacterales bacterium	NA	NA	NA	4	NA	NA	NA	NA	NA	NA	NA	NA	4	NA	2	NA	NA	NA
Bacteria;Methylomirabilota;Methylomirabilia;Methylomirabilales;Methylomirabilaceae;Sh765B-TzT-35;candidate division NC10 bacterium RIFCSPLOWO2_02_FULL_66_22	NA	NA	NA	NA	NA	NA	7	NA	10	NA	NA	NA	NA	NA	NA	NA	NA	NA
Bacteria;Methylomirabilota;Methylomirabilia;Methylomirabilales;Methylomirabilaceae;wb1-A12;uncultured bacterium	NA	NA	NA	NA	NA	2	NA	NA	NA	NA	NA	NA	NA	NA	NA	2	2	NA
Bacteria;Methylomirabilota;Methylomirabilia;Rokubacteriales;uncultured bacterium	6	NA	NA	NA	2	NA	NA	NA	2	NA	NA	NA	NA	NA	NA	NA	NA	NA
Bacteria;Myxococcota;bacteriap25;metagenome	NA	NA	NA	NA	NA	NA	NA	NA	2	NA	NA	NA	NA	NA	2	2	NA	NA
Bacteria;Myxococcota;bacteriap25;uncultured bacterium	NA	NA	NA	NA	12	2	8	NA	8	NA	NA	NA	NA	NA	NA	NA	NA	NA
Bacteria;Myxococcota;Myxococcia;Myxococcales;Anaeromyxobacteraceae;Anaeromyxobacter;Anaeromyxobacter dehalogenans	NA	NA	NA	NA	NA	NA	12	4	8	NA	NA	NA	NA	NA	NA	NA	NA	NA
Bacteria;Myxococcota;Myxococcia;Myxococcales;Anaeromyxobacteraceae;Anaeromyxobacter;Anaeromyxobacter sp. Fw109-5	NA	NA	NA	NA	NA	NA	12	NA	8	NA	NA	NA	NA	NA	NA	NA	NA	NA
Bacteria;Myxococcota;Myxococcia;Myxococcales;Anaeromyxobacteraceae;Anaeromyxobacter;metagenome	NA	NA	NA	2	2	NA	NA	NA	NA	NA	NA	NA	2	NA	NA	NA	NA	NA
Bacteria;Myxococcota;Myxococcia;Myxococcales;Anaeromyxobacteraceae;Anaeromyxobacter;uncultured Anaeromyxobacter sp.	NA	1	NA	27	15	6	53	12	43	NA	NA	NA	27	NA	2	NA	NA	NA
Bacteria;Myxococcota;Myxococcia;Myxococcales;Anaeromyxobacteraceae;Anaeromyxobacter;uncultured bacterium	6	NA	NA	438	160	21	342	41	169	5	2	1	51	NA	8	NA	NA	NA
Bacteria;Myxococcota;Myxococcia;Myxococcales;Anaeromyxobacteraceae;Anaeromyxobacter;uncultured delta proteobacterium	NA	8	5	391	126	33	108	27	45	14	NA	NA	159	20	8	NA	NA	NA
Bacteria;Myxococcota;Myxococcia;Myxococcales;Anaeromyxobacteraceae;Anaeromyxobacter;uncultured proteobacterium	NA	NA	NA	46	18	3	NA	NA	NA	NA	NA	NA	NA	NA	NA	NA	NA	NA
Bacteria;Myxococcota;Myxococcia;Myxococcales;Myxococcaceae;Aggregicoccus;Aggregicoccus edonensis	NA	NA	NA	5	5	NA	2	NA	NA	NA	NA	NA	NA	NA	NA	NA	NA	NA
Bacteria;Myxococcota;Myxococcia;Myxococcales;Myxococcaceae;KD3-10;metagenome	NA	NA	NA	NA	2	NA	2	NA	NA	NA	NA	NA	NA	2	NA	NA	NA	NA
Bacteria;Myxococcota;Myxococcia;Myxococcales;Myxococcaceae;KD3-10;uncultured bacterium	NA	NA	NA	5	2	NA	NA	NA	NA	NA	NA	NA	NA	NA	NA	NA	NA	NA
Bacteria;Myxococcota;Myxococcia;Myxococcales;Myxococcaceae;P3OB-42;metagenome	NA	NA	NA	5	5	NA	6	NA	NA	NA	NA	NA	NA	NA	NA	NA	NA	NA
Bacteria;Myxococcota;Myxococcia;Myxococcales;Myxococcaceae;P3OB-42;uncultured Archangiaceae bacterium	NA	NA	NA	7	1	NA	NA	NA	2	NA	NA	NA	NA	NA	NA	NA	NA	NA
Bacteria;Myxococcota;Myxococcia;Myxococcales;Myxococcaceae;P3OB-42;uncultured bacterium	NA	2	NA	36	8	6	40	NA	12	NA	2	NA	2	NA	12	NA	4	2
Bacteria;Myxococcota;Myxococcia;Myxococcales;Myxococcaceae;Stigmatella;Stigmatella aurantiaca DW4/3-1	NA	NA	NA	5	NA	NA	10	NA	2	NA	NA	NA	NA	NA	NA	NA	NA	NA
Bacteria;Myxococcota;Myxococcia;Myxococcales;Myxococcaceae;uncultured;uncultured Archangiaceae bacterium	NA	NA	NA	5	5	NA	NA	NA	NA	NA	NA	NA	1	NA	NA	NA	NA	NA
Bacteria;Myxococcota;Myxococcia;Myxococcales;Myxococcaceae;uncultured;uncultured bacterium	14	2	NA	28	12	NA	14	NA	2	NA	NA	NA	7	NA	NA	NA	NA	NA
Bacteria;Myxococcota;Myxococcia;Myxococcales;Myxococcaceae;uncultured;uncultured delta proteobacterium	27	12	10	58	30	NA	10	6	NA	NA	NA	NA	2	NA	NA	NA	NA	NA
Bacteria;Myxococcota;Myxococcia;Myxococcales;Myxococcaceae;uncultured;uncultured Myxococcales bacterium	4	NA	NA	2	2	NA	NA	NA	NA	NA	NA	NA	NA	NA	NA	NA	NA	NA
Bacteria;Myxococcota;Polyangia;Blfdi19;metagenome	NA	NA	NA	NA	NA	NA	NA	6	2	NA	NA	NA	NA	NA	NA	NA	NA	NA
Bacteria;Myxococcota;Polyangia;Blfdi19;uncultured bacterium	NA	NA	3	NA	NA	NA	NA	NA	NA	NA	NA	NA	8	NA	NA	NA	NA	NA
Bacteria;Myxococcota;Polyangia;Haliangiales;Haliangiaceae;Haliangium;metagenome	37	5	8	159	81	16	138	30	128	6	2	NA	26	6	5	NA	1	NA
Bacteria;Myxococcota;Polyangia;Haliangiales;Haliangiaceae;Haliangium;uncultured bacterium	76	52	35	1462	486	79	294	54	237	17	NA	2	183	14	13	NA	2	NA
Bacteria;Myxococcota;Polyangia;Haliangiales;Haliangiaceae;Haliangium;uncultured delta proteobacterium	NA	2	NA	3	6	NA	NA	NA	NA	NA	NA	NA	NA	NA	NA	NA	NA	NA
Bacteria;Myxococcota;Polyangia;Haliangiales;Haliangiaceae;Haliangium;uncultured Kofleriaceae bacterium	NA	1	NA	13	14	8	NA	NA	NA	NA	NA	NA	6	NA	NA	NA	NA	NA
Bacteria;Myxococcota;Polyangia;Haliangiales;Haliangiaceae;Haliangium;uncultured Nannocystineae bacterium	NA	NA	NA	4	NA	2	NA	NA	2	NA	NA	NA	2	NA	NA	NA	1	NA
Bacteria;Myxococcota;Polyangia;mle1-27;metagenome	NA	NA	NA	80	16	10	106	22	52	2	NA	NA	2	NA	NA	NA	NA	NA
Bacteria;Myxococcota;Polyangia;mle1-27;uncultured bacterium	NA	NA	NA	104	38	10	2	NA	2	NA	NA	NA	21	NA	NA	NA	NA	NA
Bacteria;Myxococcota;Polyangia;mle1-27;uncultured delta proteobacterium	NA	NA	NA	38	12	2	28	4	14	NA	NA	NA	2	NA	NA	NA	NA	NA
Bacteria;Myxococcota;Polyangia;mle1-27;uncultured proteobacterium	NA	NA	NA	2	4	NA	NA	NA	NA	NA	NA	NA	1	NA	NA	NA	NA	NA
Bacteria;Myxococcota;Polyangia;mle1-27;uncultured Sorangiineae bacterium	NA	NA	NA	10	3	NA	NA	NA	NA	NA	NA	NA	NA	NA	NA	NA	NA	NA
Bacteria;Myxococcota;Polyangia;MSB-4B10;uncultured bacterium	NA	NA	NA	3	2	2	NA	NA	NA	NA	NA	NA	4	NA	NA	NA	NA	NA
Bacteria;Myxococcota;Polyangia;Nannocystales;Nannocystaceae;Nannocystis;metagenome	NA	NA	NA	NA	NA	8	NA	NA	NA	NA	NA	NA	NA	NA	NA	2	2	NA
Bacteria;Myxococcota;Polyangia;Nannocystales;Nannocystaceae;uncultured;uncultured bacterium	NA	NA	NA	2	2	NA	NA	NA	NA	NA	NA	NA	3	NA	NA	NA	NA	NA
Bacteria;Myxococcota;Polyangia;Polyangiales;BIrii41;metagenome	NA	NA	NA	15	2	NA	2	NA	NA	NA	NA	NA	2	NA	NA	NA	NA	NA
Bacteria;Myxococcota;Polyangia;Polyangiales;BIrii41;uncultured bacterium	NA	NA	NA	NA	NA	4	NA	NA	NA	NA	NA	NA	NA	NA	NA	2	NA	NA
Bacteria;Myxococcota;Polyangia;Polyangiales;Phaselicystidaceae;Phaselicystis;uncultured bacterium	NA	NA	NA	8	2	NA	NA	NA	2	NA	NA	2	72	8	12	NA	NA	NA
Bacteria;Myxococcota;Polyangia;Polyangiales;Polyangiaceae;Aetherobacter;Aetherobacter fasciculatus	56	35	26	97	70	22	70	23	78	NA	NA	NA	NA	NA	NA	NA	NA	NA
Bacteria;Myxococcota;Polyangia;Polyangiales;Polyangiaceae;Aetherobacter;Aetherobacter rufus	67	72	30	234	172	29	58	30	34	NA	NA	NA	NA	NA	NA	NA	NA	NA
Bacteria;Myxococcota;Polyangia;Polyangiales;Polyangiaceae;Aetherobacter;metagenome	NA	NA	NA	NA	2	NA	2	NA	2	NA	NA	NA	NA	NA	NA	NA	NA	NA
Bacteria;Myxococcota;Polyangia;Polyangiales;Polyangiaceae;Aetherobacter;uncultured bacterium	100	87	51	304	272	43	38	29	70	NA	NA	NA	NA	NA	NA	NA	NA	NA
Bacteria;Myxococcota;Polyangia;Polyangiales;Polyangiaceae;Labilithrix;Labilithrix luteola	NA	NA	NA	3	5	NA	NA	NA	2	NA	NA	NA	3	NA	NA	NA	NA	NA
Bacteria;Myxococcota;Polyangia;Polyangiales;Polyangiaceae;Labilithrix;Sorangiineae bacterium MSr9495	NA	NA	NA	5	2	6	2	NA	NA	NA	NA	NA	4	NA	NA	NA	NA	NA
Bacteria;Myxococcota;Polyangia;Polyangiales;Polyangiaceae;Minicystis;uncultured bacterium	NA	NA	NA	2	NA	2	NA	NA	2	NA	NA	NA	37	4	1	NA	NA	NA
Bacteria;Myxococcota;Polyangia;Polyangiales;Polyangiaceae;Pajaroellobacter;metagenome	20	12	6	342	76	8	7	NA	9	11	NA	NA	273	26	18	NA	NA	NA
Bacteria;Myxococcota;Polyangia;Polyangiales;Polyangiaceae;Pajaroellobacter;soil metagenome	NA	NA	NA	34	5	NA	8	NA	NA	NA	NA	NA	NA	NA	NA	NA	NA	NA
Bacteria;Myxococcota;Polyangia;Polyangiales;Polyangiaceae;Pajaroellobacter;uncultured bacterium	28	9	20	528	143	34	49	12	31	31	2	11	273	23	23	6	NA	NA
Bacteria;Myxococcota;Polyangia;Polyangiales;Polyangiaceae;Pajaroellobacter;uncultured Chondromyces sp.	11	6	4	180	54	14	NA	NA	NA	4	NA	NA	212	10	14	NA	NA	NA
Bacteria;Myxococcota;Polyangia;Polyangiales;Polyangiaceae;Pajaroellobacter;uncultured delta proteobacterium	NA	NA	NA	39	7	NA	NA	NA	NA	NA	NA	NA	31	4	2	NA	NA	NA
Bacteria;Myxococcota;Polyangia;Polyangiales;Polyangiaceae;Pajaroellobacter;uncultured Polyangiaceae bacterium	NA	NA	NA	25	9	6	NA	NA	NA	2	NA	NA	NA	NA	1	NA	NA	NA
Bacteria;Myxococcota;Polyangia;Polyangiales;Polyangiaceae;Pajaroellobacter;uncultured proteobacterium	NA	NA	NA	3	1	NA	NA	NA	NA	NA	NA	NA	5	1	NA	2	NA	NA
Bacteria;Myxococcota;Polyangia;Polyangiales;Polyangiaceae;Pajaroellobacter;uncultured soil bacterium	NA	NA	NA	9	NA	NA	2	NA	NA	2	NA	NA	2	NA	NA	NA	NA	NA
Bacteria;Myxococcota;Polyangia;Polyangiales;Polyangiaceae;Polyangium;Polyangium sorediatum	6	NA	NA	6	NA	NA	6	NA	NA	NA	NA	NA	NA	NA	NA	NA	NA	NA
Bacteria;Myxococcota;Polyangia;Polyangiales;Polyangiaceae;Polyangium;Polyangium spumosum	NA	NA	NA	2	NA	NA	8	NA	NA	NA	NA	NA	NA	NA	NA	NA	NA	NA
Bacteria;Myxococcota;Polyangia;Polyangiales;Polyangiaceae;Sorangium;metagenome	8	2	NA	12	8	NA	14	4	NA	NA	NA	NA	2	NA	NA	NA	NA	NA
Bacteria;Myxococcota;Polyangia;Polyangiales;Polyangiaceae;Sorangium;Sorangium cellulosum	4	NA	3	NA	NA	2	12	NA	11	NA	NA	NA	NA	NA	NA	NA	NA	NA
Bacteria;NB1-j;uncultured bacterium	5	4	10	NA	16	39	2	4	2	2	2	4	2	8	37	8	18	NA
Bacteria;NB1-j;uncultured organism	NA	NA	2	NA	NA	NA	NA	NA	NA	NA	NA	NA	NA	2	2	NA	NA	NA
Bacteria;Nitrospinota;Nitrospinia;Nitrospinales;Nitrospinaceae;Nitrospina;uncultured organism	NA	NA	NA	NA	2	NA	NA	NA	NA	NA	2	NA	NA	NA	2	NA	NA	NA
Bacteria;Nitrospirota;4-29-1;uncultured bacterium	NA	NA	NA	2	2	NA	NA	NA	2	NA	NA	NA	NA	NA	NA	NA	NA	NA
Bacteria;Nitrospirota;Leptospirillia;Leptospirillales;Leptospirillaceae;Leptospirillum;uncultured bacterium	NA	NA	NA	NA	NA	NA	2	NA	2	NA	NA	NA	NA	NA	2	NA	NA	NA
Bacteria;Nitrospirota;Nitrospiria;Nitrospirales;Nitrospiraceae;Nitrospira;uncultured bacterium	NA	NA	NA	4	NA	NA	NA	4	NA	NA	NA	NA	NA	NA	4	NA	NA	NA
Bacteria;Nitrospirota;Thermodesulfovibrionia;uncultured;uncultured bacterium	NA	NA	NA	2	2	NA	28	10	34	NA	NA	NA	NA	NA	NA	2	NA	NA
Bacteria;Patescibacteria;Berkelbacteria;uncultured bacterium	NA	NA	NA	3	8	NA	NA	4	NA	NA	NA	NA	NA	NA	4	NA	NA	NA
Bacteria;Patescibacteria;Berkelbacteria;uncultured soil bacterium	NA	NA	NA	NA	NA	4	2	NA	2	NA	NA	NA	NA	NA	NA	NA	NA	NA
Bacteria;Patescibacteria;Kazania;candidate division Kazan bacterium GW2011_GWA1_50_15	NA	NA	NA	NA	NA	NA	7	NA	1	NA	NA	NA	NA	NA	NA	NA	NA	NA
Bacteria;Patescibacteria;Parcubacteria;Candidatus Adlerbacteria;uncultured bacterium	NA	NA	NA	NA	2	NA	2	NA	2	NA	NA	NA	NA	NA	NA	NA	NA	NA
Bacteria;Patescibacteria;Parcubacteria;Candidatus Kaiserbacteria;uncultured bacterium	NA	NA	NA	4	2	NA	NA	NA	NA	NA	NA	NA	NA	NA	NA	NA	NA	NA
Bacteria;Patescibacteria;Parcubacteria;Candidatus Nomurabacteria;uncultured bacterium	NA	NA	NA	4	2	NA	14	4	2	NA	NA	NA	2	NA	NA	NA	NA	NA
Bacteria;Patescibacteria;Parcubacteria;Candidatus Nomurabacteria;uncultured soil bacterium	NA	NA	NA	4	2	NA	NA	8	12	NA	NA	NA	NA	NA	NA	NA	NA	NA
Bacteria;Patescibacteria;Parcubacteria;uncultured bacterium	NA	NA	NA	4	NA	2	8	4	2	NA	NA	NA	NA	NA	NA	NA	NA	NA
Bacteria;Patescibacteria;Saccharimonadia;Saccharimonadales;LWQ8;uncultured bacterium	NA	2	NA	3	1	NA	1	NA	NA	NA	NA	NA	NA	NA	NA	NA	NA	NA
Bacteria;Patescibacteria;Saccharimonadia;Saccharimonadales;uncultured bacterium	NA	NA	NA	10	7	10	18	10	10	NA	4	NA	4	NA	2	NA	NA	NA
Bacteria;Planctomycetota;BD7-11;uncultured bacterium	NA	NA	NA	8	NA	2	2	NA	NA	NA	NA	NA	NA	NA	NA	NA	NA	NA
Bacteria;Planctomycetota;BD7-11;uncultured planctomycete	NA	NA	NA	NA	NA	NA	NA	6	2	NA	NA	NA	NA	NA	NA	NA	NA	NA
Bacteria;Planctomycetota;OM190;uncultured bacterium	NA	NA	NA	3	NA	NA	2	NA	NA	2	NA	NA	NA	NA	NA	NA	NA	NA
Bacteria;Planctomycetota;OM190;uncultured Planctomycetales bacterium	NA	NA	NA	NA	NA	NA	26	20	NA	NA	NA	NA	NA	NA	NA	NA	NA	NA
Bacteria;Planctomycetota;Phycisphaerae;mle1-8;uncultured Schlesneria sp.	NA	NA	NA	192	62	6	NA	NA	NA	NA	NA	NA	4	2	NA	NA	NA	NA
Bacteria;Planctomycetota;Phycisphaerae;Phycisphaerales;AKAU3564 sediment group;uncultured bacterium	NA	NA	NA	NA	2	NA	NA	NA	NA	NA	NA	NA	NA	NA	2	4	NA	NA
Bacteria;Planctomycetota;Phycisphaerae;Phycisphaerales;Phycisphaeraceae;uncultured;metagenome	NA	NA	NA	6	NA	NA	NA	NA	NA	NA	NA	NA	NA	NA	NA	NA	NA	NA
Bacteria;Planctomycetota;Phycisphaerae;S-70;uncultured bacterium	10	2	NA	4	4	4	12	6	12	NA	NA	NA	2	NA	NA	NA	NA	NA
Bacteria;Planctomycetota;Phycisphaerae;Tepidisphaerales;CPla-3 termite group;metagenome	NA	NA	NA	8	2	NA	NA	NA	NA	NA	NA	NA	NA	NA	NA	NA	NA	NA
Bacteria;Planctomycetota;Phycisphaerae;Tepidisphaerales;CPla-3 termite group;uncultured bacterium	NA	NA	NA	12	2	NA	2	NA	NA	NA	NA	NA	NA	NA	NA	NA	NA	NA
Bacteria;Planctomycetota;Phycisphaerae;Tepidisphaerales;CPla-3 termite group;uncultured planctomycete	NA	NA	NA	4	4	NA	NA	NA	NA	NA	NA	NA	NA	NA	NA	NA	NA	NA
Bacteria;Planctomycetota;Phycisphaerae;Tepidisphaerales;WD2101 soil group;uncultured bacterium	NA	NA	2	882	456	19	28	10	16	NA	NA	NA	31	4	NA	1	NA	NA
Bacteria;Planctomycetota;Phycisphaerae;Tepidisphaerales;WD2101 soil group;uncultured planctomycete	NA	NA	NA	140	74	10	NA	NA	NA	2	NA	NA	8	NA	NA	1	NA	NA
Bacteria;Planctomycetota;Phycisphaerae;Tepidisphaerales;WD2101 soil group;uncultured soil bacterium	NA	NA	NA	6	6	2	NA	NA	NA	2	NA	NA	8	NA	NA	NA	NA	NA
Bacteria;Planctomycetota;Planctomycetes;Gemmatales;Gemmataceae;Fimbriiglobus;Gemmata sp. Br1-2	NA	NA	NA	6	4	NA	2	NA	NA	NA	NA	NA	4	NA	NA	NA	NA	NA
Bacteria;Planctomycetota;Planctomycetes;Gemmatales;Gemmataceae;Fimbriiglobus;metagenome	NA	NA	NA	NA	NA	NA	NA	NA	NA	NA	NA	NA	3	5	NA	NA	NA	NA
Bacteria;Planctomycetota;Planctomycetes;Gemmatales;Gemmataceae;Fimbriiglobus;uncultured bacterium	29	43	6	1286	830	53	443	336	336	15	2	2	464	56	28	NA	NA	NA
Bacteria;Planctomycetota;Planctomycetes;Gemmatales;Gemmataceae;Fimbriiglobus;uncultured planctomycete	NA	NA	NA	2	2	NA	20	14	10	2	NA	NA	160	9	10	NA	NA	NA
Bacteria;Planctomycetota;Planctomycetes;Gemmatales;Gemmataceae;Gemmata;Gemmata sp. Ca1-2	NA	NA	NA	9	5	NA	NA	NA	NA	NA	NA	NA	NA	NA	NA	NA	NA	NA
Bacteria;Planctomycetota;Planctomycetes;Gemmatales;Gemmataceae;Gemmata;Gemmata sp. SH-PL17	NA	NA	NA	6	15	NA	NA	NA	NA	NA	NA	NA	2	NA	NA	NA	NA	NA
Bacteria;Planctomycetota;Planctomycetes;Gemmatales;Gemmataceae;Gemmata;Gemmata sp. Wa1-1	NA	NA	NA	19	14	NA	NA	NA	NA	NA	NA	NA	8	NA	NA	NA	NA	NA
Bacteria;Planctomycetota;Planctomycetes;Gemmatales;Gemmataceae;Gemmata;metagenome	NA	3	2	529	335	32	14	13	2	7	NA	NA	115	2	1	NA	NA	NA
Bacteria;Planctomycetota;Planctomycetes;Gemmatales;Gemmataceae;Gemmata;uncultured bacterium	NA	NA	NA	325	192	30	8	4	NA	4	NA	NA	48	2	1	NA	NA	NA
Bacteria;Planctomycetota;Planctomycetes;Gemmatales;Gemmataceae;Gemmata;uncultured Planctomycetales bacterium	NA	NA	NA	2	6	NA	10	4	12	2	NA	NA	NA	NA	NA	NA	NA	NA
Bacteria;Planctomycetota;Planctomycetes;Gemmatales;Gemmataceae;Gemmata;uncultured soil bacterium	NA	NA	NA	57	29	NA	NA	NA	NA	NA	NA	NA	8	NA	NA	NA	NA	NA
Bacteria;Planctomycetota;Planctomycetes;Gemmatales;Gemmataceae;uncultured;metagenome	NA	NA	NA	3	3	NA	NA	4	NA	NA	NA	NA	NA	1	NA	10	NA	NA
Bacteria;Planctomycetota;Planctomycetes;Gemmatales;Gemmataceae;uncultured;uncultured bacterium	NA	2	6	980	991	59	61	39	72	12	1	4	141	21	4	4	NA	NA
Bacteria;Planctomycetota;Planctomycetes;Gemmatales;Gemmataceae;uncultured;uncultured Gemmata sp.	NA	2	NA	50	53	6	NA	NA	12	NA	NA	NA	NA	NA	NA	NA	NA	NA
Bacteria;Planctomycetota;Planctomycetes;Gemmatales;Gemmataceae;uncultured;uncultured Planctomycetaceae bacterium	NA	NA	NA	NA	NA	NA	2	NA	2	NA	4	NA	NA	NA	NA	NA	NA	NA
Bacteria;Planctomycetota;Planctomycetes;Gemmatales;Gemmataceae;uncultured;uncultured planctomycete	NA	NA	NA	532	846	19	12	16	20	NA	1	NA	2	NA	NA	2	NA	NA
Bacteria;Planctomycetota;Planctomycetes;Gemmatales;Gemmataceae;uncultured;uncultured sludge bacterium A35	NA	NA	NA	6	NA	NA	12	NA	8	NA	NA	NA	NA	NA	NA	NA	NA	NA
Bacteria;Planctomycetota;Planctomycetes;Isosphaerales;Isosphaeraceae;Aquisphaera;uncultured bacterium	NA	4	6	157	85	15	16	8	28	NA	NA	NA	NA	NA	1	NA	2	NA
Bacteria;Planctomycetota;Planctomycetes;Isosphaerales;Isosphaeraceae;Aquisphaera;uncultured Planctomycetales bacterium	NA	NA	NA	8	6	NA	NA	NA	NA	NA	NA	NA	NA	NA	NA	NA	NA	NA
Bacteria;Planctomycetota;Planctomycetes;Isosphaerales;Isosphaeraceae;Aquisphaera;uncultured planctomycete	NA	NA	NA	38	10	2	NA	NA	NA	2	NA	NA	7	2	1	NA	NA	NA
Bacteria;Planctomycetota;Planctomycetes;Isosphaerales;Isosphaeraceae;Aquisphaera;uncultured soil bacterium	NA	NA	NA	22	22	6	2	NA	NA	NA	NA	NA	NA	NA	NA	NA	NA	NA
Bacteria;Planctomycetota;Planctomycetes;Isosphaerales;Isosphaeraceae;Candidatus Nostocoida;Candidatus Nostocoida acidiphila	NA	4	4	70	27	11	NA	NA	NA	4	NA	NA	10	NA	NA	NA	NA	NA
Bacteria;Planctomycetota;Planctomycetes;Isosphaerales;Isosphaeraceae;Candidatus Nostocoida;Nostocoida limicola III	10	20	22	533	142	73	1	NA	2	11	1	7	34	12	NA	NA	NA	NA
Bacteria;Planctomycetota;Planctomycetes;Isosphaerales;Isosphaeraceae;Candidatus Nostocoida;uncultured bacterium	NA	NA	NA	16	9	7	NA	NA	NA	NA	2	NA	5	2	NA	NA	NA	NA
Bacteria;Planctomycetota;Planctomycetes;Isosphaerales;Isosphaeraceae;Candidatus Nostocoida;uncultured Nostocoida sp.	7	11	9	245	77	45	1	NA	8	7	NA	NA	28	3	2	NA	NA	NA
Bacteria;Planctomycetota;Planctomycetes;Isosphaerales;Isosphaeraceae;Candidatus Nostocoida;uncultured planctomycete	NA	NA	NA	8	1	NA	NA	NA	NA	NA	2	NA	1	NA	NA	NA	NA	NA
Bacteria;Planctomycetota;Planctomycetes;Isosphaerales;Isosphaeraceae;Candidatus Nostocoida;uncultured Singulisphaera sp.	NA	2	3	24	20	7	2	NA	NA	NA	4	NA	4	NA	NA	NA	NA	NA
Bacteria;Planctomycetota;Planctomycetes;Isosphaerales;Isosphaeraceae;Candidatus Nostocoida;uncultured soil bacterium	NA	22	21	1029	398	132	7	NA	12	30	NA	4	403	44	11	NA	NA	NA
Bacteria;Planctomycetota;Planctomycetes;Isosphaerales;Isosphaeraceae;Isosphaera;uncultured bacterium	NA	NA	NA	60	30	2	NA	NA	NA	NA	NA	NA	NA	2	NA	NA	NA	NA
Bacteria;Planctomycetota;Planctomycetes;Isosphaerales;Isosphaeraceae;Paludisphaera;Planctomyces sp. SH-PL62	12	NA	4	10	10	4	24	6	33	8	NA	NA	NA	NA	NA	NA	NA	NA
Bacteria;Planctomycetota;Planctomycetes;Isosphaerales;Isosphaeraceae;Singulisphaera;Isosphaera sp. Tx1-1	NA	4	2	14	8	NA	NA	NA	NA	NA	NA	NA	7	4	NA	NA	NA	NA
Bacteria;Planctomycetota;Planctomycetes;Isosphaerales;Isosphaeraceae;Singulisphaera;Isosphaera-like str. C2-3	NA	1	NA	21	9	4	NA	NA	NA	NA	NA	2	NA	NA	NA	NA	NA	NA
Bacteria;Planctomycetota;Planctomycetes;Isosphaerales;Isosphaeraceae;Singulisphaera;metagenome	52	90	137	567	159	113	40	12	40	36	1	36	64	9	6	NA	NA	NA
Bacteria;Planctomycetota;Planctomycetes;Isosphaerales;Isosphaeraceae;Singulisphaera;Nostocoida limicola III	NA	NA	2	8	9	3	NA	NA	NA	3	NA	NA	9	2	2	NA	NA	NA
Bacteria;Planctomycetota;Planctomycetes;Isosphaerales;Isosphaeraceae;Singulisphaera;planctomycete str. 394	NA	6	8	30	14	7	NA	NA	NA	3	NA	1	13	NA	2	NA	NA	NA
Bacteria;Planctomycetota;Planctomycetes;Isosphaerales;Isosphaeraceae;Singulisphaera;Singulisphaera rosea	NA	7	7	175	62	23	NA	NA	2	6	NA	2	29	5	NA	NA	NA	NA
Bacteria;Planctomycetota;Planctomycetes;Isosphaerales;Isosphaeraceae;Singulisphaera;uncultured bacterium	25	57	75	344	115	59	16	14	15	16	2	21	57	10	4	NA	NA	NA
Bacteria;Planctomycetota;Planctomycetes;Isosphaerales;Isosphaeraceae;Singulisphaera;uncultured eubacterium WD287	NA	14	8	102	48	19	NA	NA	NA	NA	NA	2	10	12	NA	NA	NA	NA
Bacteria;Planctomycetota;Planctomycetes;Isosphaerales;Isosphaeraceae;Singulisphaera;uncultured Planctomycetales bacterium	6	4	10	11	7	2	NA	NA	2	NA	2	NA	NA	NA	NA	NA	NA	NA
Bacteria;Planctomycetota;Planctomycetes;Isosphaerales;Isosphaeraceae;Singulisphaera;uncultured planctomycete	NA	8	2	54	32	6	NA	NA	2	NA	NA	NA	22	2	NA	NA	NA	NA
Bacteria;Planctomycetota;Planctomycetes;Isosphaerales;Isosphaeraceae;Singulisphaera;uncultured Singulisphaera sp.	NA	NA	NA	4	NA	NA	2	NA	2	NA	NA	NA	NA	NA	NA	NA	NA	NA
Bacteria;Planctomycetota;Planctomycetes;Isosphaerales;Isosphaeraceae;Tundrisphaera;bacterium Ellin5111	NA	4	9	16	6	NA	NA	NA	NA	NA	NA	3	21	1	NA	NA	NA	NA
Bacteria;Planctomycetota;Planctomycetes;Isosphaerales;Isosphaeraceae;Tundrisphaera;metagenome	12	32	38	644	135	84	26	22	78	184	4	34	108	20	10	NA	NA	NA
Bacteria;Planctomycetota;Planctomycetes;Isosphaerales;Isosphaeraceae;Tundrisphaera;Tundrisphaera lichenicola	NA	NA	5	56	14	8	NA	NA	NA	7	NA	1	9	2	1	NA	NA	NA
Bacteria;Planctomycetota;Planctomycetes;Isosphaerales;Isosphaeraceae;Tundrisphaera;uncultured bacterium	500	2025	1600	10592	4073	1112	1069	708	1454	1279	74	433	1442	475	115	NA	NA	NA
Bacteria;Planctomycetota;Planctomycetes;Isosphaerales;Isosphaeraceae;Tundrisphaera;uncultured eubacterium 2112	NA	6	NA	7	NA	NA	NA	NA	NA	NA	1	NA	NA	NA	NA	NA	NA	NA
Bacteria;Planctomycetota;Planctomycetes;Isosphaerales;Isosphaeraceae;Tundrisphaera;uncultured Isosphaera sp.	29	18	22	60	38	6	102	56	142	8	NA	6	6	6	4	NA	NA	NA
Bacteria;Planctomycetota;Planctomycetes;Isosphaerales;Isosphaeraceae;Tundrisphaera;uncultured planctomycete	32	54	64	382	97	53	46	33	69	110	10	22	65	37	14	NA	NA	NA
Bacteria;Planctomycetota;Planctomycetes;Isosphaerales;Isosphaeraceae;Tundrisphaera;uncultured Singulisphaera sp.	20	44	54	492	84	46	22	26	44	558	12	220	400	62	13	NA	NA	NA
Bacteria;Planctomycetota;Planctomycetes;Isosphaerales;Isosphaeraceae;uncultured planctomycete	NA	NA	NA	NA	NA	4	NA	NA	NA	2	NA	NA	NA	NA	NA	NA	NA	NA
Bacteria;Planctomycetota;Planctomycetes;Isosphaerales;Isosphaeraceae;uncultured;agricultural soil bacterium SC-I-20	NA	NA	NA	8	NA	NA	NA	NA	2	NA	NA	NA	NA	NA	NA	NA	NA	NA
Bacteria;Planctomycetota;Planctomycetes;Isosphaerales;Isosphaeraceae;uncultured;Isosphaera sp.	4	NA	NA	8	10	10	8	NA	18	4	NA	NA	NA	2	NA	NA	NA	NA
Bacteria;Planctomycetota;Planctomycetes;Isosphaerales;Isosphaeraceae;uncultured;Isosphaera sp. Br2-1	4	12	9	27	23	5	1	NA	NA	3	NA	4	6	2	NA	NA	NA	NA
Bacteria;Planctomycetota;Planctomycetes;Isosphaerales;Isosphaeraceae;uncultured;Isosphaera sp. Ha1-3	NA	NA	NA	7	6	6	NA	NA	NA	NA	NA	NA	1	NA	NA	NA	NA	NA
Bacteria;Planctomycetota;Planctomycetes;Isosphaerales;Isosphaeraceae;uncultured;Isosphaera sp. Io3-6	11	14	16	31	17	8	NA	NA	2	10	NA	NA	7	NA	NA	NA	NA	NA
Bacteria;Planctomycetota;Planctomycetes;Isosphaerales;Isosphaeraceae;uncultured;metagenome	8	8	NA	44	11	13	32	14	50	NA	1	1	2	NA	NA	NA	2	NA
Bacteria;Planctomycetota;Planctomycetes;Isosphaerales;Isosphaeraceae;uncultured;planctomycete WY108	NA	7	7	29	9	5	NA	NA	NA	NA	NA	NA	8	2	NA	NA	NA	NA
Bacteria;Planctomycetota;Planctomycetes;Isosphaerales;Isosphaeraceae;uncultured;uncultured bacterium	2098	6178	3818	15989	5024	2192	1048	842	1848	1252	76	440	1297	466	95	6	2	2
Bacteria;Planctomycetota;Planctomycetes;Isosphaerales;Isosphaeraceae;uncultured;uncultured endolithic bacterium	11	10	11	37	6	3	38	16	36	6	NA	NA	5	NA	NA	NA	NA	NA
Bacteria;Planctomycetota;Planctomycetes;Isosphaerales;Isosphaeraceae;uncultured;uncultured Planctomycetaceae bacterium	10	23	10	63	21	14	8	14	24	NA	NA	2	8	3	2	NA	NA	NA
Bacteria;Planctomycetota;Planctomycetes;Isosphaerales;Isosphaeraceae;uncultured;uncultured planctomycete	6	22	14	81	38	10	2	NA	NA	NA	NA	3	5	3	NA	NA	NA	NA
Bacteria;Planctomycetota;Planctomycetes;Isosphaerales;Isosphaeraceae;uncultured;uncultured Singulisphaera sp.	15	19	18	76	29	23	13	4	12	5	NA	2	19	6	2	NA	NA	NA
Bacteria;Planctomycetota;Planctomycetes;Isosphaerales;Isosphaeraceae;uncultured;uncultured soil bacterium	15	13	34	71	28	10	26	12	17	2	NA	7	11	5	NA	NA	NA	NA
Bacteria;Planctomycetota;Planctomycetes;Pirellulales;Pirellulaceae;uncultured;uncultured bacterium	NA	NA	NA	3	NA	NA	NA	NA	NA	4	NA	NA	NA	NA	NA	NA	NA	NA
Bacteria;Planctomycetota;Planctomycetes;Planctomycetales;Rubinisphaeraceae;uncultured;uncultured bacterium	NA	NA	NA	NA	2	NA	NA	NA	NA	NA	NA	NA	NA	NA	2	2	NA	NA
Bacteria;Planctomycetota;Planctomycetes;Planctomycetales;Schlesneriaceae;Planctopirus;uncultured bacterium	NA	NA	NA	NA	NA	NA	12	NA	2	NA	NA	NA	NA	NA	NA	NA	NA	NA
Bacteria;Planctomycetota;Planctomycetes;Planctomycetales;Schlesneriaceae;Schlesneria;metagenome	NA	NA	NA	6	NA	4	NA	NA	2	NA	NA	NA	NA	NA	NA	NA	NA	NA
Bacteria;Planctomycetota;Planctomycetes;Planctomycetales;Schlesneriaceae;Schlesneria;uncultured bacterium	NA	NA	NA	177	126	22	30	20	44	NA	NA	NA	NA	NA	NA	NA	NA	NA
Bacteria;Planctomycetota;Planctomycetes;Planctomycetales;uncultured;metagenome	NA	NA	NA	2	NA	NA	2	NA	NA	NA	NA	NA	NA	NA	2	NA	NA	NA
Bacteria;Planctomycetota;Planctomycetes;Planctomycetales;uncultured;uncultured bacterium	NA	NA	NA	42	41	12	NA	NA	2	NA	NA	NA	NA	NA	NA	NA	NA	NA
Bacteria;Planctomycetota;Planctomycetes;Planctomycetales;uncultured;uncultured Planctomyces sp.	NA	NA	NA	46	39	28	2	NA	NA	NA	NA	NA	2	2	NA	NA	NA	NA
Bacteria;Planctomycetota;vadinHA49;uncultured bacterium	NA	NA	NA	73	28	2	26	8	11	NA	NA	NA	8	2	2	NA	NA	NA
Bacteria;Proteobacteria;Alphaproteobacteria;Acetobacterales;Acetobacteraceae;Acetobacter;Acetobacter ascendens	43	11	NA	6	NA	NA	80	43	57	NA	NA	NA	NA	NA	NA	NA	NA	NA
Bacteria;Proteobacteria;Alphaproteobacteria;Acetobacterales;Acetobacteraceae;Acetobacter;Acetobacter pasteurianus	117	2	NA	6	NA	NA	321	188	246	NA	NA	NA	2	NA	NA	NA	NA	NA
Bacteria;Proteobacteria;Alphaproteobacteria;Acetobacterales;Acetobacteraceae;Acetobacter;Acetobacter sp. SRT1	231	43	8	51	19	NA	62	16	36	10	4	NA	NA	NA	NA	NA	NA	NA
Bacteria;Proteobacteria;Alphaproteobacteria;Acetobacterales;Acetobacteraceae;Acetobacter;Acetobacter tropicalis	135	10	2	8	14	NA	84	70	74	4	NA	NA	NA	NA	NA	NA	NA	NA
Bacteria;Proteobacteria;Alphaproteobacteria;Acetobacterales;Acetobacteraceae;Acetobacter;uncultured Acetobacter sp.	NA	NA	NA	NA	2	NA	10	11	8	NA	NA	NA	NA	NA	NA	NA	NA	NA
Bacteria;Proteobacteria;Alphaproteobacteria;Acetobacterales;Acetobacteraceae;Acidicaldus;uncultured bacterium	20	12	NA	33	13	NA	27	11	NA	10	2	1	2	NA	2	NA	NA	NA
Bacteria;Proteobacteria;Alphaproteobacteria;Acetobacterales;Acetobacteraceae;Acidiphilium;Acetobacteraceae bacterium	24	25	6	14	17	NA	1	NA	NA	17	NA	2	7	NA	NA	NA	NA	NA
Bacteria;Proteobacteria;Alphaproteobacteria;Acetobacterales;Acetobacteraceae;Acidiphilium;Acidiphilium iwatense	25	2	NA	16	6	NA	43	8	NA	NA	NA	NA	NA	NA	NA	NA	NA	NA
Bacteria;Proteobacteria;Alphaproteobacteria;Acetobacterales;Acetobacteraceae;Acidiphilium;Acidiphilium multivorum AIU301	NA	NA	NA	2	NA	NA	2	NA	NA	2	NA	NA	NA	NA	NA	NA	NA	NA
Bacteria;Proteobacteria;Alphaproteobacteria;Acetobacterales;Acetobacteraceae;Acidiphilium;Acidiphilium sp. ML2-64	50	2	NA	2	NA	NA	150	135	62	NA	NA	NA	NA	NA	NA	NA	NA	NA
Bacteria;Proteobacteria;Alphaproteobacteria;Acetobacterales;Acetobacteraceae;Acidiphilium;metagenome	107	8	3	20	11	NA	151	120	35	11	NA	1	7	NA	NA	NA	NA	NA
Bacteria;Proteobacteria;Alphaproteobacteria;Acetobacterales;Acetobacteraceae;Acidiphilium;uncultured Alphaproteobacteria bacterium	28	20	6	8	9	4	NA	6	NA	16	NA	2	14	2	NA	NA	NA	NA
Bacteria;Proteobacteria;Alphaproteobacteria;Acetobacterales;Acetobacteraceae;Acidiphilium;uncultured bacterium	791	181	64	387	175	37	1233	425	338	137	4	21	32	5	7	NA	NA	NA
Bacteria;Proteobacteria;Alphaproteobacteria;Acetobacterales;Acetobacteraceae;Acidiphilium;uncultured eubacterium WD271	5	3	NA	2	2	NA	NA	NA	1	NA	NA	NA	NA	NA	NA	NA	NA	NA
Bacteria;Proteobacteria;Alphaproteobacteria;Acetobacterales;Acetobacteraceae;Acidiphilium;uncultured soil bacterium	11	2	6	2	NA	NA	6	4	NA	NA	NA	NA	1	NA	NA	NA	NA	NA
Bacteria;Proteobacteria;Alphaproteobacteria;Acetobacterales;Acetobacteraceae;Acidisoma;Acidisoma sibiricum	NA	NA	NA	NA	NA	NA	NA	4	NA	2	NA	NA	NA	NA	NA	NA	NA	NA
Bacteria;Proteobacteria;Alphaproteobacteria;Acetobacterales;Acetobacteraceae;Acidisoma;Acidisoma sp.	7	NA	NA	NA	NA	NA	10	NA	NA	NA	2	NA	NA	NA	NA	NA	NA	NA
Bacteria;Proteobacteria;Alphaproteobacteria;Acetobacterales;Acetobacteraceae;Acidisoma;metagenome	286	78	8	46	48	NA	225	103	95	27	3	5	1	NA	NA	NA	NA	NA
Bacteria;Proteobacteria;Alphaproteobacteria;Acetobacterales;Acetobacteraceae;Acidisoma;uncultured Alphaproteobacteria bacterium	NA	NA	NA	2	NA	NA	14	24	12	NA	NA	NA	3	NA	NA	NA	NA	NA
Bacteria;Proteobacteria;Alphaproteobacteria;Acetobacterales;Acetobacteraceae;Acidisoma;uncultured bacterium	85	115	31	1245	652	43	1543	367	363	75	2	9	NA	1	NA	2	NA	NA
Bacteria;Proteobacteria;Alphaproteobacteria;Acetobacterales;Acetobacteraceae;Acidisphaera sp.	NA	NA	NA	26	7	NA	145	42	73	NA	NA	NA	NA	NA	NA	NA	NA	NA
Bacteria;Proteobacteria;Alphaproteobacteria;Acetobacterales;Acetobacteraceae;Acidisphaera;metagenome	NA	2	NA	2	NA	NA	2	NA	NA	NA	NA	NA	2	NA	NA	NA	NA	NA
Bacteria;Proteobacteria;Alphaproteobacteria;Acetobacterales;Acetobacteraceae;Acidisphaera;uncultured Alphaproteobacteria bacterium	NA	NA	NA	2	NA	NA	8	NA	2	NA	NA	NA	NA	NA	NA	NA	NA	NA
Bacteria;Proteobacteria;Alphaproteobacteria;Acetobacterales;Acetobacteraceae;Acidisphaera;uncultured bacterium	9	1	NA	9	9	NA	17	NA	NA	49	6	7	1	NA	NA	NA	NA	NA
Bacteria;Proteobacteria;Alphaproteobacteria;Acetobacterales;Acetobacteraceae;Acidisphaera;uncultured soil bacterium	NA	NA	NA	76	34	2	121	34	31	NA	NA	NA	NA	NA	NA	NA	NA	NA
Bacteria;Proteobacteria;Alphaproteobacteria;Acetobacterales;Acetobacteraceae;Acidocella;Acidocella aluminiidurans	NA	NA	NA	NA	NA	NA	16	NA	NA	NA	NA	NA	NA	NA	NA	NA	NA	NA
Bacteria;Proteobacteria;Alphaproteobacteria;Acetobacterales;Acetobacteraceae;Acidocella;uncultured bacterium	23	NA	NA	NA	NA	NA	9	10	8	NA	NA	NA	NA	NA	2	NA	NA	NA
Bacteria;Proteobacteria;Alphaproteobacteria;Acetobacterales;Acetobacteraceae;Acidomonas;Acidomonas methanolica	9	NA	NA	3	NA	NA	NA	NA	2	NA	NA	NA	NA	NA	NA	NA	NA	NA
Bacteria;Proteobacteria;Alphaproteobacteria;Acetobacterales;Acetobacteraceae;Ameyamaea;Ameyamaea chiangmaiensis	22	NA	NA	NA	NA	NA	2	NA	NA	NA	NA	NA	NA	NA	NA	NA	NA	NA
Bacteria;Proteobacteria;Alphaproteobacteria;Acetobacterales;Acetobacteraceae;Asaia;Asaia bogorensis NBRC 16594	10	4	NA	2	NA	NA	NA	NA	NA	NA	NA	NA	NA	NA	NA	NA	NA	NA
Bacteria;Proteobacteria;Alphaproteobacteria;Acetobacterales;Acetobacteraceae;Belnapia;Belnapia sp. F-4-1	NA	NA	NA	NA	NA	NA	8	NA	NA	NA	NA	NA	NA	NA	NA	NA	NA	NA
Bacteria;Proteobacteria;Alphaproteobacteria;Acetobacterales;Acetobacteraceae;Craurococcus-Caldovatus;Craurococcus roseus	NA	NA	NA	NA	NA	6	NA	NA	NA	NA	NA	NA	NA	NA	NA	NA	NA	NA
Bacteria;Proteobacteria;Alphaproteobacteria;Acetobacterales;Acetobacteraceae;Craurococcus-Caldovatus;uncultured bacterium	NA	NA	NA	NA	NA	5	NA	NA	NA	NA	4	NA	NA	NA	NA	NA	2	NA
Bacteria;Proteobacteria;Alphaproteobacteria;Acetobacterales;Acetobacteraceae;Endobacter;Acetobacteraceae bacterium PAMC 26568	4	4	NA	NA	2	NA	1	NA	NA	NA	NA	NA	NA	NA	NA	NA	NA	NA
Bacteria;Proteobacteria;Alphaproteobacteria;Acetobacterales;Acetobacteraceae;Endobacter;Endobacter medicaginis	9	2	NA	4	NA	NA	12	7	1	NA	NA	NA	NA	NA	NA	NA	NA	NA
Bacteria;Proteobacteria;Alphaproteobacteria;Acetobacterales;Acetobacteraceae;Endobacter;uncultured bacterium	17	NA	NA	2	NA	NA	NA	NA	NA	NA	NA	NA	NA	1	NA	NA	NA	NA
Bacteria;Proteobacteria;Alphaproteobacteria;Acetobacterales;Acetobacteraceae;Endobacter;uncultured Gluconacetobacter sp.	4	NA	NA	NA	6	NA	2	NA	NA	NA	NA	NA	NA	NA	NA	NA	NA	NA
Bacteria;Proteobacteria;Alphaproteobacteria;Acetobacterales;Acetobacteraceae;Gluconacetobacter;Gluconacetobacter diazotrophicus PA1 5	15	4	NA	NA	NA	NA	44	10	NA	4	2	NA	NA	NA	NA	NA	NA	NA
Bacteria;Proteobacteria;Alphaproteobacteria;Acetobacterales;Acetobacteraceae;Gluconobacter;Gluconobacter albidus	6	NA	NA	NA	NA	NA	NA	6	NA	NA	NA	NA	NA	NA	NA	NA	NA	NA
Bacteria;Proteobacteria;Alphaproteobacteria;Acetobacterales;Acetobacteraceae;Gluconobacter;Gluconobacter oxydans DSM 3504	22	2	4	3	NA	NA	55	39	29	NA	NA	NA	NA	NA	NA	NA	2	NA
Bacteria;Proteobacteria;Alphaproteobacteria;Acetobacterales;Acetobacteraceae;Granulibacter;Granulibacter bethesdensis CGDNIH1	NA	NA	NA	NA	NA	NA	20	NA	2	NA	NA	NA	NA	NA	NA	NA	NA	NA
Bacteria;Proteobacteria;Alphaproteobacteria;Acetobacterales;Acetobacteraceae;Humitalea;Humitalea rosea	NA	NA	NA	2	NA	NA	NA	6	NA	NA	NA	NA	NA	NA	NA	NA	NA	NA
Bacteria;Proteobacteria;Alphaproteobacteria;Acetobacterales;Acetobacteraceae;Komagataeibacter;Komagataeibacter hansenii	NA	NA	NA	NA	NA	NA	2	4	NA	NA	NA	NA	NA	NA	NA	NA	NA	NA
Bacteria;Proteobacteria;Alphaproteobacteria;Acetobacterales;Acetobacteraceae;Komagataeibacter;Komagataeibacter medellinensis NBRC 3288	32	3	NA	10	14	4	206	101	160	NA	NA	NA	NA	NA	NA	NA	NA	NA
Bacteria;Proteobacteria;Alphaproteobacteria;Acetobacterales;Acetobacteraceae;Komagataeibacter;uncultured Gluconacetobacter sp.	NA	NA	NA	5	2	NA	NA	NA	2	NA	NA	NA	NA	NA	NA	NA	NA	NA
Bacteria;Proteobacteria;Alphaproteobacteria;Acetobacterales;Acetobacteraceae;Kozakia;Kozakia baliensis	35	4	NA	8	6	NA	50	22	27	NA	NA	NA	NA	NA	NA	NA	NA	NA
Bacteria;Proteobacteria;Alphaproteobacteria;Acetobacterales;Acetobacteraceae;Neoasaia;Neoasaia chiangmaiensis	74	6	NA	4	4	6	88	64	12	NA	2	NA	NA	NA	NA	NA	NA	NA
Bacteria;Proteobacteria;Alphaproteobacteria;Acetobacterales;Acetobacteraceae;Rhodopila;metagenome	NA	NA	NA	3	NA	NA	2	4	1	NA	NA	NA	NA	NA	NA	NA	NA	NA
Bacteria;Proteobacteria;Alphaproteobacteria;Acetobacterales;Acetobacteraceae;Rhodopila;Rhodopila globiformis	17	4	2	4	NA	NA	8	5	1	5	NA	NA	NA	NA	NA	NA	NA	NA
Bacteria;Proteobacteria;Alphaproteobacteria;Acetobacterales;Acetobacteraceae;Rhodopila;uncultured bacterium	NA	2	NA	NA	4	NA	NA	NA	NA	NA	NA	NA	NA	NA	NA	NA	NA	NA
Bacteria;Proteobacteria;Alphaproteobacteria;Acetobacterales;Acetobacteraceae;Rhodovarius;uncultured bacterium	4	NA	NA	NA	NA	NA	2	NA	NA	NA	NA	NA	NA	NA	NA	NA	NA	NA
Bacteria;Proteobacteria;Alphaproteobacteria;Acetobacterales;Acetobacteraceae;Rhodovastum;Acetobacteraceae bacterium LX45	7	8	NA	9	NA	NA	NA	NA	2	2	NA	2	NA	NA	NA	NA	NA	NA
Bacteria;Proteobacteria;Alphaproteobacteria;Acetobacterales;Acetobacteraceae;Rhodovastum;metagenome	1038	131	28	306	143	14	1721	777	854	40	13	7	8	5	5	NA	NA	NA
Bacteria;Proteobacteria;Alphaproteobacteria;Acetobacterales;Acetobacteraceae;Rhodovastum;Rhodovastum atsumiense	NA	NA	NA	36	12	NA	153	37	26	NA	NA	NA	NA	NA	NA	NA	NA	NA
Bacteria;Proteobacteria;Alphaproteobacteria;Acetobacterales;Acetobacteraceae;Rhodovastum;uncultured Alphaproteobacteria bacterium	7	2	NA	47	26	NA	170	35	36	NA	NA	NA	4	NA	NA	NA	NA	NA
Bacteria;Proteobacteria;Alphaproteobacteria;Acetobacterales;Acetobacteraceae;Rhodovastum;uncultured bacterium	14524	7212	1375	17698	6554	524	17088	7118	4555	2034	63	279	967	103	52	NA	5	NA
Bacteria;Proteobacteria;Alphaproteobacteria;Acetobacterales;Acetobacteraceae;Rhodovastum;uncultured eubacterium WD236	6054	6122	776	3549	2146	222	2716	1374	936	1559	172	160	138	62	7	NA	NA	NA
Bacteria;Proteobacteria;Alphaproteobacteria;Acetobacterales;Acetobacteraceae;Roseomonas;Acetobacteraceae bacterium SAP1007.2	10	NA	NA	6	NA	NA	NA	8	2	NA	NA	NA	NA	NA	NA	NA	NA	NA
Bacteria;Proteobacteria;Alphaproteobacteria;Acetobacterales;Acetobacteraceae;Roseomonas;metagenome	116	2	NA	40	25	NA	263	110	147	3	NA	2	NA	NA	NA	NA	NA	NA
Bacteria;Proteobacteria;Alphaproteobacteria;Acetobacterales;Acetobacteraceae;Roseomonas;Roseomonas cervicalis	12	NA	NA	NA	NA	NA	NA	2	NA	NA	NA	NA	NA	NA	NA	NA	NA	NA
Bacteria;Proteobacteria;Alphaproteobacteria;Acetobacterales;Acetobacteraceae;Roseomonas;Roseomonas sp. 1_C16_61	NA	NA	NA	4	NA	NA	NA	NA	2	NA	NA	NA	NA	NA	NA	NA	NA	NA
Bacteria;Proteobacteria;Alphaproteobacteria;Acetobacterales;Acetobacteraceae;Roseomonas;Roseomonas sp. BUT-13	NA	NA	NA	NA	NA	4	NA	NA	2	NA	NA	NA	NA	NA	NA	NA	NA	NA
Bacteria;Proteobacteria;Alphaproteobacteria;Acetobacterales;Acetobacteraceae;Roseomonas;uncultured bacterium	4	NA	NA	NA	2	NA	12	NA	NA	NA	NA	NA	1	NA	NA	NA	NA	NA
Bacteria;Proteobacteria;Alphaproteobacteria;Acetobacterales;Acetobacteraceae;Swaminathania;Swaminathania salitolerans	NA	NA	NA	NA	NA	NA	NA	4	2	NA	NA	NA	NA	NA	NA	NA	NA	NA
Bacteria;Proteobacteria;Alphaproteobacteria;Acetobacterales;Acetobacteraceae;uncultured Asaia sp.	10	NA	NA	NA	NA	NA	1	NA	NA	NA	NA	NA	NA	NA	NA	NA	NA	NA
Bacteria;Proteobacteria;Alphaproteobacteria;Acetobacterales;Acetobacteraceae;uncultured bacterium	NA	2	2	NA	5	NA	NA	NA	8	NA	NA	NA	NA	NA	NA	NA	NA	NA
Bacteria;Proteobacteria;Alphaproteobacteria;Acetobacterales;Acetobacteraceae;uncultured;Acetobacteraceae bacterium 184.22	NA	2	NA	2	NA	NA	8	NA	NA	NA	NA	NA	NA	NA	NA	NA	NA	NA
Bacteria;Proteobacteria;Alphaproteobacteria;Acetobacterales;Acetobacteraceae;uncultured;Acetobacteraceae bacterium MP03	NA	NA	NA	NA	NA	NA	65	12	8	NA	NA	NA	NA	NA	NA	NA	NA	NA
Bacteria;Proteobacteria;Alphaproteobacteria;Acetobacterales;Acetobacteraceae;uncultured;Acidisphaera sp. G45-3	NA	NA	NA	2	NA	NA	NA	NA	NA	8	NA	NA	NA	NA	NA	NA	NA	NA
Bacteria;Proteobacteria;Alphaproteobacteria;Acetobacterales;Acetobacteraceae;uncultured;bacterium enrichment culture clone SBIb19	47	8	NA	21	9	NA	16	15	NA	3	NA	NA	4	NA	NA	NA	NA	NA
Bacteria;Proteobacteria;Alphaproteobacteria;Acetobacterales;Acetobacteraceae;uncultured;metagenome	6042	1884	479	2042	895	173	8733	4166	2912	672	53	111	77	30	21	2	7	NA
Bacteria;Proteobacteria;Alphaproteobacteria;Acetobacterales;Acetobacteraceae;uncultured;Rhodovastum atsumiense	158	40	NA	131	59	NA	233	44	18	6	NA	NA	8	NA	NA	NA	NA	NA
Bacteria;Proteobacteria;Alphaproteobacteria;Acetobacterales;Acetobacteraceae;uncultured;uncultured Acetobacteraceae bacterium	1383	36	18	156	54	10	573	440	695	50	12	6	4	5	NA	NA	NA	NA
Bacteria;Proteobacteria;Alphaproteobacteria;Acetobacterales;Acetobacteraceae;uncultured;uncultured Acidisphaera sp.	14	7	4	10	9	2	13	8	10	3	NA	NA	NA	NA	NA	NA	NA	NA
Bacteria;Proteobacteria;Alphaproteobacteria;Acetobacterales;Acetobacteraceae;uncultured;uncultured Alphaproteobacteria bacterium	31	4	NA	108	77	6	137	55	67	3	NA	1	25	NA	NA	NA	NA	NA
Bacteria;Proteobacteria;Alphaproteobacteria;Acetobacterales;Acetobacteraceae;uncultured;uncultured bacterium	60764	45058	8109	35875	17406	1546	18145	9804	9418	19047	1137	3572	1773	234	160	4	20	NA
Bacteria;Proteobacteria;Alphaproteobacteria;Acetobacterales;Acetobacteraceae;uncultured;uncultured bacterium DA007	NA	NA	NA	8	13	NA	36	4	33	NA	NA	NA	NA	NA	NA	NA	NA	NA
Bacteria;Proteobacteria;Alphaproteobacteria;Acetobacterales;Acetobacteraceae;uncultured;uncultured eubacterium WD2105	871	381	44	353	211	28	1845	836	750	91	24	2	14	4	NA	NA	2	NA
Bacteria;Proteobacteria;Alphaproteobacteria;Acetobacterales;Acetobacteraceae;uncultured;uncultured eubacterium WD248	10	1	2	2	2	NA	7	NA	NA	2	NA	NA	NA	NA	NA	NA	NA	NA
Bacteria;Proteobacteria;Alphaproteobacteria;Acetobacterales;Acetobacteraceae;uncultured;uncultured eubacterium WD295	13	NA	NA	NA	2	NA	9	4	NA	NA	NA	NA	1	NA	NA	NA	NA	NA
Bacteria;Proteobacteria;Alphaproteobacteria;Acetobacterales;Acetobacteraceae;uncultured;uncultured soil bacterium	18	2	NA	6	NA	2	12	NA	NA	18	NA	NA	NA	NA	NA	NA	NA	NA
Bacteria;Proteobacteria;Alphaproteobacteria;Azospirillales;Azospirillaceae;Nitrospirillum;Nitrospirillum amazonense CBAmc	NA	NA	NA	NA	NA	NA	NA	4	2	NA	NA	NA	NA	NA	NA	NA	NA	NA
Bacteria;Proteobacteria;Alphaproteobacteria;Azospirillales;Azospirillaceae;Skermanella;uncultured Alphaproteobacteria bacterium	NA	NA	NA	NA	NA	6	NA	NA	NA	NA	NA	NA	NA	NA	NA	NA	NA	NA
Bacteria;Proteobacteria;Alphaproteobacteria;Azospirillales;Azospirillaceae;Skermanella;uncultured bacterium	NA	NA	NA	NA	NA	10	NA	NA	NA	NA	NA	NA	NA	NA	NA	NA	NA	NA
Bacteria;Proteobacteria;Alphaproteobacteria;Azospirillales;Inquilinaceae;Inquilinus;metagenome	NA	5	NA	31	20	4	28	17	29	NA	NA	NA	NA	NA	NA	NA	NA	NA
Bacteria;Proteobacteria;Alphaproteobacteria;Azospirillales;Inquilinaceae;Inquilinus;uncultured bacterium	12	19	NA	64	58	4	47	22	24	NA	NA	NA	NA	NA	NA	NA	NA	NA
Bacteria;Proteobacteria;Alphaproteobacteria;Azospirillales;Inquilinaceae;Inquilinus;uncultured eubacterium WD2103	NA	NA	NA	20	11	NA	10	11	NA	NA	NA	NA	NA	NA	NA	NA	NA	NA
Bacteria;Proteobacteria;Alphaproteobacteria;Azospirillales;Inquilinaceae;Inquilinus;uncultured eubacterium WD278	12	NA	NA	14	17	NA	9	2	12	NA	NA	NA	NA	NA	NA	NA	NA	NA
Bacteria;Proteobacteria;Alphaproteobacteria;Azospirillales;uncultured;uncultured bacterium	30	NA	NA	NA	NA	NA	NA	NA	2	2	NA	NA	NA	NA	NA	NA	NA	NA
Bacteria;Proteobacteria;Alphaproteobacteria;Caedibacterales;Caedibacteraceae;Caedibacter;Caedibacter varicaedens	25	NA	NA	NA	NA	6	76	9	37	NA	NA	NA	NA	2	14	6	NA	NA
Bacteria;Proteobacteria;Alphaproteobacteria;Caulobacterales;Caulobacteraceae;Brevundimonas;uncultured bacterium	NA	NA	NA	NA	NA	6	1	NA	NA	NA	NA	NA	NA	2	NA	3	NA	NA
Bacteria;Proteobacteria;Alphaproteobacteria;Caulobacterales;Caulobacteraceae;Caulobacter;Caulobacter fusiformis	NA	NA	NA	10	2	NA	11	7	NA	NA	NA	NA	NA	NA	NA	NA	NA	NA
Bacteria;Proteobacteria;Alphaproteobacteria;Caulobacterales;Caulobacteraceae;Caulobacter;Caulobacter henricii	NA	NA	NA	2	3	NA	1	NA	NA	NA	NA	NA	NA	NA	NA	NA	NA	NA
Bacteria;Proteobacteria;Alphaproteobacteria;Caulobacterales;Caulobacteraceae;Caulobacter;Caulobacter mirabilis	NA	NA	NA	10	4	2	NA	NA	NA	NA	NA	NA	NA	NA	NA	NA	NA	NA
Bacteria;Proteobacteria;Alphaproteobacteria;Caulobacterales;Caulobacteraceae;Caulobacter;Caulobacter rhizosphaerae	NA	NA	NA	6	3	NA	NA	NA	NA	NA	NA	NA	NA	NA	NA	NA	NA	NA
Bacteria;Proteobacteria;Alphaproteobacteria;Caulobacterales;Caulobacteraceae;Caulobacter;Caulobacter sp.	9	NA	NA	112	70	NA	62	21	20	7	NA	1	4	NA	NA	NA	NA	NA
Bacteria;Proteobacteria;Alphaproteobacteria;Caulobacterales;Caulobacteraceae;Caulobacter;Caulobacter sp. K31	NA	NA	NA	32	14	NA	104	16	18	NA	NA	NA	2	NA	NA	NA	NA	NA
Bacteria;Proteobacteria;Alphaproteobacteria;Caulobacterales;Caulobacteraceae;Caulobacter;metagenome	9	NA	NA	112	32	8	61	14	26	9	2	3	2	2	NA	NA	NA	NA
Bacteria;Proteobacteria;Alphaproteobacteria;Caulobacterales;Caulobacteraceae;Caulobacter;uncultured Alphaproteobacteria bacterium	NA	NA	NA	23	5	NA	25	7	NA	6	NA	NA	2	NA	NA	NA	NA	NA
Bacteria;Proteobacteria;Alphaproteobacteria;Caulobacterales;Caulobacteraceae;Caulobacter;uncultured bacterium	NA	1	NA	37	17	NA	20	9	13	4	NA	NA	1	NA	NA	1	NA	NA
Bacteria;Proteobacteria;Alphaproteobacteria;Caulobacterales;Caulobacteraceae;Phenylobacterium;bacterium Ellin5060	NA	NA	NA	NA	2	NA	10	NA	NA	NA	NA	NA	NA	NA	NA	NA	NA	NA
Bacteria;Proteobacteria;Alphaproteobacteria;Caulobacterales;Caulobacteraceae;Phenylobacterium;metagenome	43	12	NA	150	36	10	126	46	43	5	NA	NA	2	NA	NA	1	NA	NA
Bacteria;Proteobacteria;Alphaproteobacteria;Caulobacterales;Caulobacteraceae;Phenylobacterium;Phenylobacterium aquaticum	NA	1	NA	7	4	NA	NA	NA	1	NA	NA	NA	NA	NA	NA	NA	NA	NA
Bacteria;Proteobacteria;Alphaproteobacteria;Caulobacterales;Caulobacteraceae;Phenylobacterium;Phenylobacterium sp.	NA	NA	NA	5	NA	NA	6	NA	NA	NA	NA	NA	1	NA	NA	NA	NA	NA
Bacteria;Proteobacteria;Alphaproteobacteria;Caulobacterales;Caulobacteraceae;Phenylobacterium;Phenylobacterium sp. CCH12-B4	NA	NA	NA	2	NA	NA	10	NA	NA	NA	NA	NA	NA	NA	NA	NA	NA	NA
Bacteria;Proteobacteria;Alphaproteobacteria;Caulobacterales;Caulobacteraceae;Phenylobacterium;Phenylobacterium sp. LX32	NA	NA	NA	4	NA	NA	2	NA	NA	NA	NA	NA	NA	NA	NA	NA	NA	NA
Bacteria;Proteobacteria;Alphaproteobacteria;Caulobacterales;Caulobacteraceae;Phenylobacterium;uncultured bacterium	10	6	NA	139	38	6	134	47	35	7	NA	NA	3	2	6	NA	NA	NA
Bacteria;Proteobacteria;Alphaproteobacteria;Caulobacterales;Caulobacteraceae;Phenylobacterium;uncultured Phenylobacterium sp.	NA	NA	NA	11	NA	NA	7	NA	2	NA	NA	NA	NA	NA	NA	NA	NA	NA
Bacteria;Proteobacteria;Alphaproteobacteria;Caulobacterales;Caulobacteraceae;PMMR1;uncultured endolithic bacterium	NA	NA	NA	2	2	NA	16	10	NA	NA	NA	NA	NA	NA	NA	NA	2	NA
Bacteria;Proteobacteria;Alphaproteobacteria;Caulobacterales;Caulobacteraceae;uncultured;Caulobacter sp.	NA	NA	NA	4	4	NA	NA	NA	NA	NA	NA	NA	NA	NA	NA	NA	NA	NA
Bacteria;Proteobacteria;Alphaproteobacteria;Caulobacterales;Caulobacteraceae;uncultured;metagenome	4	NA	NA	37	38	4	124	18	34	NA	NA	NA	NA	NA	2	NA	NA	NA
Bacteria;Proteobacteria;Alphaproteobacteria;Caulobacterales;Caulobacteraceae;uncultured;Phenylobacterium sp. B6.10-61	NA	NA	NA	11	2	2	27	6	10	NA	NA	NA	1	NA	NA	NA	NA	NA
Bacteria;Proteobacteria;Alphaproteobacteria;Caulobacterales;Caulobacteraceae;uncultured;soil bacterium TWE165	NA	NA	NA	NA	NA	NA	10	NA	2	NA	NA	NA	NA	NA	NA	NA	NA	NA
Bacteria;Proteobacteria;Alphaproteobacteria;Caulobacterales;Caulobacteraceae;uncultured;uncultured Alphaproteobacteria bacterium	4	4	NA	142	102	22	222	76	49	9	NA	NA	10	4	NA	NA	NA	NA
Bacteria;Proteobacteria;Alphaproteobacteria;Caulobacterales;Caulobacteraceae;uncultured;uncultured bacterium	13	13	4	295	165	9	276	78	51	31	NA	10	10	2	2	2	NA	NA
Bacteria;Proteobacteria;Alphaproteobacteria;Caulobacterales;Caulobacteraceae;uncultured;uncultured Caulobacter sp.	NA	NA	NA	11	1	NA	9	4	2	NA	NA	2	NA	NA	NA	NA	NA	NA
Bacteria;Proteobacteria;Alphaproteobacteria;Caulobacterales;Caulobacteraceae;uncultured;uncultured Caulobacteraceae bacterium	4	NA	3	111	39	4	100	38	33	14	NA	NA	1	2	NA	NA	NA	NA
Bacteria;Proteobacteria;Alphaproteobacteria;Defluviicoccales;Defluviicoccaceae;Defluviicoccus;uncultured bacterium	NA	NA	NA	NA	NA	6	2	NA	NA	NA	NA	NA	NA	NA	NA	NA	NA	NA
Bacteria;Proteobacteria;Alphaproteobacteria;Defluviicoccales;uncultured;uncultured bacterium	NA	NA	NA	8	NA	NA	8	4	NA	NA	NA	NA	NA	NA	NA	NA	NA	NA
Bacteria;Proteobacteria;Alphaproteobacteria;Elsterales;Elsteraceae;uncultured;uncultured bacterium	NA	NA	NA	39	4	NA	NA	6	12	NA	NA	NA	NA	NA	NA	NA	NA	NA
Bacteria;Proteobacteria;Alphaproteobacteria;Elsterales;uncultured;metagenome	NA	NA	NA	NA	NA	NA	2	NA	2	NA	NA	NA	2	NA	NA	NA	NA	NA
Bacteria;Proteobacteria;Alphaproteobacteria;Elsterales;uncultured;uncultured Alphaproteobacteria bacterium	NA	2	NA	NA	NA	9	NA	NA	NA	NA	1	1	NA	6	11	4	4	1
Bacteria;Proteobacteria;Alphaproteobacteria;Elsterales;uncultured;uncultured bacterium	NA	5	5	2	2	51	NA	NA	2	6	8	3	1	42	30	40	36	15
Bacteria;Proteobacteria;Alphaproteobacteria;Elsterales;uncultured;uncultured forest soil bacterium	NA	1	NA	NA	NA	5	NA	NA	NA	NA	NA	NA	NA	4	3	3	2	NA
Bacteria;Proteobacteria;Alphaproteobacteria;Elsterales;uncultured;uncultured Rhodospirillaceae bacterium	NA	NA	NA	NA	2	10	NA	NA	NA	NA	NA	2	NA	2	3	6	1	4
Bacteria;Proteobacteria;Alphaproteobacteria;Elsterales;uncultured;uncultured Stella sp.	NA	NA	NA	NA	NA	2	NA	NA	NA	NA	1	NA	1	NA	NA	2	NA	NA
Bacteria;Proteobacteria;Alphaproteobacteria;Holosporales;Holosporaceae;uncultured;uncultured bacterium	NA	NA	NA	NA	2	4	46	14	NA	NA	NA	NA	NA	NA	4	NA	NA	NA
Bacteria;Proteobacteria;Alphaproteobacteria;Micavibrionales;Micavibrionaceae;uncultured;uncultured Alphaproteobacteria bacterium	NA	NA	NA	NA	2	6	NA	NA	NA	NA	NA	2	NA	NA	NA	2	2	NA
Bacteria;Proteobacteria;Alphaproteobacteria;Micavibrionales;uncultured;uncultured bacterium	NA	NA	NA	2	2	4	NA	NA	NA	NA	NA	NA	NA	NA	NA	NA	NA	NA
Bacteria;Proteobacteria;Alphaproteobacteria;Micropepsales;Micropepsaceae;uncultured;metagenome	NA	NA	NA	13	3	4	2	6	NA	NA	NA	NA	NA	NA	NA	NA	NA	NA
Bacteria;Proteobacteria;Alphaproteobacteria;Micropepsales;Micropepsaceae;uncultured;uncultured bacterium	NA	NA	NA	17	2	2	NA	NA	NA	NA	NA	NA	NA	NA	NA	NA	NA	NA
Bacteria;Proteobacteria;Alphaproteobacteria;Paracaedibacterales;Paracaedibacteraceae;Candidatus Paracaedibacter;uncultured bacterium	4	2	NA	4	2	NA	9	NA	2	NA	NA	NA	NA	NA	NA	NA	NA	NA
Bacteria;Proteobacteria;Alphaproteobacteria;Paracaedibacterales;Paracaedibacteraceae;uncultured;uncultured bacterium	NA	NA	NA	NA	NA	NA	10	4	NA	NA	NA	NA	NA	NA	NA	NA	NA	NA
Bacteria;Proteobacteria;Alphaproteobacteria;Parvibaculales;Parvibaculaceae;Parvibaculum;uncultured bacterium	NA	NA	NA	NA	2	NA	2	NA	2	NA	NA	NA	NA	NA	NA	NA	NA	NA
Bacteria;Proteobacteria;Alphaproteobacteria;Puniceispirillales;SAR116 clade;Candidatus Puniceispirillum;uncultured bacterium	6	NA	NA	4	NA	NA	12	NA	2	2	NA	NA	NA	NA	NA	NA	NA	NA
Bacteria;Proteobacteria;Alphaproteobacteria;Puniceispirillales;uncultured;metagenome	NA	NA	NA	NA	NA	NA	22	NA	NA	NA	NA	NA	NA	NA	NA	NA	NA	NA
Bacteria;Proteobacteria;Alphaproteobacteria;Reyranellales;Reyranellaceae;Reyranella;metagenome	NA	NA	NA	88	145	10	NA	NA	NA	NA	NA	NA	6	NA	NA	NA	NA	NA
Bacteria;Proteobacteria;Alphaproteobacteria;Reyranellales;Reyranellaceae;Reyranella;uncultured Alphaproteobacteria bacterium	NA	NA	NA	6	5	6	NA	NA	NA	NA	NA	NA	NA	4	NA	NA	NA	NA
Bacteria;Proteobacteria;Alphaproteobacteria;Reyranellales;Reyranellaceae;Reyranella;uncultured bacterium	NA	NA	NA	20	24	10	NA	NA	NA	NA	NA	NA	NA	NA	2	NA	NA	NA
Bacteria;Proteobacteria;Alphaproteobacteria;Rhizobiales;A0839;Ochrobactrum sp. enrichment culture clone VanCtr75	NA	2	NA	NA	NA	NA	6	4	NA	NA	NA	NA	NA	NA	NA	NA	NA	NA
Bacteria;Proteobacteria;Alphaproteobacteria;Rhizobiales;Beijerinckiaceae;1174-901-12;uncultured bacterium	10	1	NA	8	NA	NA	NA	NA	NA	2	NA	NA	NA	NA	NA	NA	NA	NA
Bacteria;Proteobacteria;Alphaproteobacteria;Rhizobiales;Beijerinckiaceae;28-YEA-48;Beijerinckia sp. 28-YEA-48	NA	NA	NA	2	6	NA	NA	NA	NA	NA	NA	NA	NA	NA	NA	NA	NA	NA
Bacteria;Proteobacteria;Alphaproteobacteria;Rhizobiales;Beijerinckiaceae;alphaI cluster;alpha proteobacterium FSW06-301	NA	1	NA	NA	NA	NA	2	NA	NA	NA	NA	NA	3	1	1	NA	NA	NA
Bacteria;Proteobacteria;Alphaproteobacteria;Rhizobiales;Beijerinckiaceae;alphaI cluster;metagenome	NA	NA	NA	NA	5	NA	18	4	9	NA	NA	NA	NA	NA	NA	NA	NA	NA
Bacteria;Proteobacteria;Alphaproteobacteria;Rhizobiales;Beijerinckiaceae;alphaI cluster;uncultured Alphaproteobacteria bacterium	NA	NA	NA	4	2	NA	8	NA	NA	NA	NA	NA	21	2	2	NA	NA	NA
Bacteria;Proteobacteria;Alphaproteobacteria;Rhizobiales;Beijerinckiaceae;alphaI cluster;uncultured bacterium	NA	2	NA	NA	NA	2	11	6	NA	NA	NA	NA	6	NA	8	NA	NA	NA
Bacteria;Proteobacteria;Alphaproteobacteria;Rhizobiales;Beijerinckiaceae;Bosea;uncultured bacterium	8	NA	NA	2	6	NA	108	56	37	NA	NA	NA	NA	NA	NA	NA	NA	NA
Bacteria;Proteobacteria;Alphaproteobacteria;Rhizobiales;Beijerinckiaceae;FukuN57;bacterium enrichment culture clone B17(2011)	NA	NA	NA	4	2	NA	NA	NA	NA	NA	NA	NA	NA	NA	NA	NA	NA	NA
Bacteria;Proteobacteria;Alphaproteobacteria;Rhizobiales;Beijerinckiaceae;Methylobacterium-Methylorubrum;Methylobacterium goesingense	NA	2	NA	2	2	NA	NA	NA	NA	5	NA	NA	NA	NA	NA	NA	NA	NA
Bacteria;Proteobacteria;Alphaproteobacteria;Rhizobiales;Beijerinckiaceae;Methylobacterium-Methylorubrum;uncultured bacterium	NA	NA	NA	2	NA	6	NA	NA	NA	3	NA	NA	NA	NA	NA	NA	NA	NA
Bacteria;Proteobacteria;Alphaproteobacteria;Rhizobiales;Beijerinckiaceae;Methylocapsa;Methylocapsa aurea	NA	NA	NA	3	NA	NA	2	NA	1	NA	NA	NA	NA	NA	NA	NA	NA	NA
Bacteria;Proteobacteria;Alphaproteobacteria;Rhizobiales;Beijerinckiaceae;Methylocapsa;Methylocapsa palsarum	NA	NA	NA	4	NA	NA	2	NA	2	NA	NA	NA	2	NA	NA	NA	NA	NA
Bacteria;Proteobacteria;Alphaproteobacteria;Rhizobiales;Beijerinckiaceae;Methylocella;uncultured alpha proteobacterium UP3	NA	NA	NA	10	11	3	NA	NA	NA	NA	NA	NA	NA	NA	NA	NA	NA	NA
Bacteria;Proteobacteria;Alphaproteobacteria;Rhizobiales;Beijerinckiaceae;Methylocella;uncultured bacterium	NA	2	NA	11	NA	NA	NA	NA	NA	NA	NA	NA	NA	NA	NA	NA	NA	NA
Bacteria;Proteobacteria;Alphaproteobacteria;Rhizobiales;Beijerinckiaceae;Methyloferula;Methyloferula stellata AR4	NA	NA	NA	NA	5	NA	NA	NA	2	NA	NA	NA	1	NA	NA	NA	NA	NA
Bacteria;Proteobacteria;Alphaproteobacteria;Rhizobiales;Beijerinckiaceae;Methylorosula;Beijerinckia sp. N4	NA	NA	NA	58	78	NA	35	4	12	NA	NA	NA	NA	NA	NA	NA	NA	NA
Bacteria;Proteobacteria;Alphaproteobacteria;Rhizobiales;Beijerinckiaceae;Methylorosula;Methylorosula polaris	NA	NA	NA	108	87	8	56	20	20	4	NA	NA	NA	NA	NA	NA	NA	NA
Bacteria;Proteobacteria;Alphaproteobacteria;Rhizobiales;Beijerinckiaceae;Methylorosula;uncultured Alphaproteobacteria bacterium	NA	NA	NA	37	7	NA	NA	NA	NA	NA	NA	NA	NA	NA	NA	NA	NA	NA
Bacteria;Proteobacteria;Alphaproteobacteria;Rhizobiales;Beijerinckiaceae;Methylorosula;uncultured sludge bacterium A28b	NA	NA	NA	3	NA	NA	7	8	2	NA	NA	NA	5	1	NA	NA	NA	NA
Bacteria;Proteobacteria;Alphaproteobacteria;Rhizobiales;Beijerinckiaceae;Microvirga;uncultured bacterium	NA	NA	NA	NA	NA	2	2	NA	NA	NA	NA	NA	NA	NA	NA	2	NA	NA
Bacteria;Proteobacteria;Alphaproteobacteria;Rhizobiales;Beijerinckiaceae;Roseiarcus;uncultured Alphaproteobacteria bacterium	NA	NA	NA	3	NA	NA	NA	4	NA	NA	NA	NA	NA	NA	NA	NA	NA	NA
Bacteria;Proteobacteria;Alphaproteobacteria;Rhizobiales;Beijerinckiaceae;Roseiarcus;uncultured bacterium	36	28	4	124	41	6	85	38	28	NA	NA	2	NA	6	2	NA	NA	NA
Bacteria;Proteobacteria;Alphaproteobacteria;Rhizobiales;Beijerinckiaceae;Roseiarcus;uncultured forest soil bacterium	NA	NA	NA	NA	6	NA	NA	6	2	NA	NA	NA	NA	NA	NA	NA	NA	NA
Bacteria;Proteobacteria;Alphaproteobacteria;Rhizobiales;Beijerinckiaceae;uncultured;uncultured Alphaproteobacteria bacterium	NA	2	NA	7	NA	NA	1	NA	NA	NA	NA	NA	NA	NA	NA	NA	NA	NA
Bacteria;Proteobacteria;Alphaproteobacteria;Rhizobiales;Beijerinckiaceae;uncultured;uncultured bacterium	NA	NA	NA	NA	NA	2	NA	NA	NA	NA	4	NA	2	1	NA	NA	NA	NA
Bacteria;Proteobacteria;Alphaproteobacteria;Rhizobiales;Devosiaceae;Arsenicitalea;metagenome	NA	NA	NA	2	7	NA	NA	NA	NA	NA	NA	NA	NA	NA	NA	NA	NA	NA
Bacteria;Proteobacteria;Alphaproteobacteria;Rhizobiales;Devosiaceae;uncultured;metagenome	NA	NA	NA	36	48	9	14	14	2	NA	NA	NA	1	NA	NA	NA	NA	NA
Bacteria;Proteobacteria;Alphaproteobacteria;Rhizobiales;Devosiaceae;uncultured;uncultured Alphaproteobacteria bacterium	NA	NA	NA	24	17	6	2	NA	2	NA	NA	NA	NA	NA	NA	NA	NA	NA
Bacteria;Proteobacteria;Alphaproteobacteria;Rhizobiales;Devosiaceae;uncultured;uncultured bacterium	NA	NA	NA	12	2	NA	NA	NA	NA	NA	NA	NA	NA	NA	NA	NA	NA	NA
Bacteria;Proteobacteria;Alphaproteobacteria;Rhizobiales;Devosiaceae;uncultured;uncultured Phyllobacteriaceae bacterium	NA	NA	NA	12	8	6	14	4	NA	NA	NA	NA	NA	NA	NA	NA	NA	NA
Bacteria;Proteobacteria;Alphaproteobacteria;Rhizobiales;Hyphomicrobiaceae;Hyphomicrobium;uncultured bacterium	NA	NA	NA	43	21	6	NA	4	NA	NA	NA	NA	3	NA	NA	NA	NA	2
Bacteria;Proteobacteria;Alphaproteobacteria;Rhizobiales;Hyphomicrobiaceae;Pedomicrobium;uncultured bacterium	NA	NA	NA	2	NA	NA	NA	NA	NA	NA	NA	NA	NA	2	2	NA	NA	NA
Bacteria;Proteobacteria;Alphaproteobacteria;Rhizobiales;Methyloligellaceae;uncultured;uncultured Alphaproteobacteria bacterium	NA	NA	NA	NA	NA	NA	2	4	NA	NA	NA	NA	NA	NA	NA	NA	NA	NA
Bacteria;Proteobacteria;Alphaproteobacteria;Rhizobiales;Rhizobiaceae;Allorhizobium-Neorhizobium-Pararhizobium-Rhizobium;Agrobacterium radiobacter	NA	NA	NA	NA	NA	NA	NA	NA	2	NA	2	NA	NA	NA	2	NA	NA	NA
Bacteria;Proteobacteria;Alphaproteobacteria;Rhizobiales;Rhizobiaceae;Allorhizobium-Neorhizobium-Pararhizobium-Rhizobium;Rhizobium sp. LNa6	21	NA	NA	4	4	NA	93	34	56	NA	NA	NA	NA	NA	NA	NA	NA	NA
Bacteria;Proteobacteria;Alphaproteobacteria;Rhizobiales;Rhizobiaceae;Allorhizobium-Neorhizobium-Pararhizobium-Rhizobium;Sinorhizobium sp. R-25067	NA	NA	NA	7	2	NA	2	4	NA	4	NA	NA	NA	NA	NA	NA	NA	NA
Bacteria;Proteobacteria;Alphaproteobacteria;Rhizobiales;Rhizobiaceae;Aureimonas;Aureimonas sp. AU20	NA	NA	NA	NA	NA	NA	NA	NA	NA	NA	NA	NA	NA	NA	NA	6	NA	NA
Bacteria;Proteobacteria;Alphaproteobacteria;Rhizobiales;Rhizobiaceae;Mesorhizobium;Mesorhizobium loti	NA	NA	NA	12	6	4	NA	NA	NA	NA	NA	NA	NA	NA	NA	NA	NA	NA
Bacteria;Proteobacteria;Alphaproteobacteria;Rhizobiales;Rhizobiaceae;Mesorhizobium;Mesorhizobium sp. CR12	NA	NA	NA	10	2	2	2	NA	NA	NA	NA	NA	NA	NA	NA	NA	NA	NA
Bacteria;Proteobacteria;Alphaproteobacteria;Rhizobiales;Rhizobiaceae;Mesorhizobium;Mesorhizobium sp. L2C067A000	NA	NA	NA	4	2	NA	NA	NA	NA	NA	NA	NA	NA	NA	NA	NA	NA	NA
Bacteria;Proteobacteria;Alphaproteobacteria;Rhizobiales;Rhizobiaceae;Mesorhizobium;Mesorhizobium sp. LNJC372A00	36	NA	NA	14	4	5	22	19	10	NA	NA	NA	NA	NA	NA	NA	NA	NA
Bacteria;Proteobacteria;Alphaproteobacteria;Rhizobiales;Rhizobiaceae;Mesorhizobium;metagenome	NA	2	NA	NA	3	2	NA	NA	NA	NA	NA	NA	NA	NA	NA	NA	NA	NA
Bacteria;Proteobacteria;Alphaproteobacteria;Rhizobiales;Rhizobiaceae;Ochrobactrum;Ochrobactrum pseudintermedium	NA	NA	NA	NA	NA	NA	19	8	NA	NA	NA	NA	NA	NA	NA	NA	NA	NA
Bacteria;Proteobacteria;Alphaproteobacteria;Rhizobiales;Rhizobiales Incertae Sedis;Bauldia;metagenome	14	NA	NA	3	NA	NA	58	16	12	NA	NA	NA	NA	NA	NA	NA	NA	NA
Bacteria;Proteobacteria;Alphaproteobacteria;Rhizobiales;Rhizobiales Incertae Sedis;uncultured;uncultured Alphaproteobacteria bacterium	NA	NA	NA	3	NA	NA	NA	NA	NA	NA	NA	NA	4	NA	NA	NA	NA	NA
Bacteria;Proteobacteria;Alphaproteobacteria;Rhizobiales;Rhizobiales Incertae Sedis;uncultured;uncultured bacterium	NA	NA	NA	25	4	2	NA	NA	NA	NA	NA	4	8	2	2	NA	NA	NA
Bacteria;Proteobacteria;Alphaproteobacteria;Rhizobiales;Rhodobiaceae;Tepidamorphus;Butyratibacter algicola	NA	NA	NA	3	NA	NA	2	NA	1	NA	NA	NA	NA	NA	NA	NA	NA	NA
Bacteria;Proteobacteria;Alphaproteobacteria;Rhizobiales;Xanthobacteraceae;Afipia;Afipia felis ATCC 53690	NA	NA	NA	26	17	2	NA	NA	NA	NA	NA	NA	NA	NA	NA	NA	NA	NA
Bacteria;Proteobacteria;Alphaproteobacteria;Rhizobiales;Xanthobacteraceae;Afipia;Afipia sp. 9(2017)	NA	NA	NA	4	NA	4	NA	NA	NA	NA	NA	NA	NA	NA	NA	NA	NA	NA
Bacteria;Proteobacteria;Alphaproteobacteria;Rhizobiales;Xanthobacteraceae;Afipia;Afipia sp. SP17	11	5	NA	12	8	NA	10	NA	NA	6	NA	NA	NA	NA	NA	NA	NA	NA
Bacteria;Proteobacteria;Alphaproteobacteria;Rhizobiales;Xanthobacteraceae;Afipia;metagenome	5	11	3	30	63	6	NA	4	NA	NA	NA	NA	NA	1	NA	NA	NA	NA
Bacteria;Proteobacteria;Alphaproteobacteria;Rhizobiales;Xanthobacteraceae;Afipia;uncultured bacterium	NA	NA	NA	27	9	NA	NA	NA	NA	NA	NA	NA	1	NA	NA	NA	NA	NA
Bacteria;Proteobacteria;Alphaproteobacteria;Rhizobiales;Xanthobacteraceae;Bradyrhizobium;alpha proteobacterium ARP-2-16	NA	NA	NA	9	2	NA	NA	NA	NA	NA	NA	NA	11	2	NA	NA	NA	NA
Bacteria;Proteobacteria;Alphaproteobacteria;Rhizobiales;Xanthobacteraceae;Bradyrhizobium;Bradyrhizobium canariense	NA	NA	NA	195	68	12	NA	NA	NA	NA	NA	NA	NA	NA	2	NA	NA	NA
Bacteria;Proteobacteria;Alphaproteobacteria;Rhizobiales;Xanthobacteraceae;Bradyrhizobium;Bradyrhizobium jicamae	NA	1	NA	NA	NA	NA	NA	NA	NA	NA	2	NA	NA	NA	1	3	3	1
Bacteria;Proteobacteria;Alphaproteobacteria;Rhizobiales;Xanthobacteraceae;Bradyrhizobium;Bradyrhizobium lablabi	NA	NA	NA	4	5	NA	NA	NA	NA	NA	NA	NA	NA	NA	NA	NA	NA	NA
Bacteria;Proteobacteria;Alphaproteobacteria;Rhizobiales;Xanthobacteraceae;Bradyrhizobium;Bradyrhizobium sp. HDQ-01	NA	NA	NA	4	4	NA	NA	NA	NA	NA	NA	NA	NA	NA	NA	NA	NA	NA
Bacteria;Proteobacteria;Alphaproteobacteria;Rhizobiales;Xanthobacteraceae;Bradyrhizobium;Bradyrhizobium sp. JGI 0001019-M21	NA	NA	NA	NA	NA	4	NA	NA	NA	NA	NA	NA	NA	NA	2	NA	4	NA
Bacteria;Proteobacteria;Alphaproteobacteria;Rhizobiales;Xanthobacteraceae;Bradyrhizobium;Bradyrhizobium sp. PAC53	NA	NA	NA	2	4	NA	NA	NA	NA	NA	NA	NA	NA	NA	NA	NA	NA	NA
Bacteria;Proteobacteria;Alphaproteobacteria;Rhizobiales;Xanthobacteraceae;Bradyrhizobium;Bradyrhizobium sp. Tv2a-2	NA	NA	NA	26	22	NA	NA	NA	NA	NA	NA	NA	NA	2	NA	NA	NA	NA
Bacteria;Proteobacteria;Alphaproteobacteria;Rhizobiales;Xanthobacteraceae;Bradyrhizobium;Bradyrhizobium yuanmingense	NA	1	NA	2	NA	NA	NA	NA	NA	NA	NA	NA	NA	2	2	2	NA	NA
Bacteria;Proteobacteria;Alphaproteobacteria;Rhizobiales;Xanthobacteraceae;Bradyrhizobium;metagenome	NA	NA	NA	218	314	26	NA	NA	2	4	NA	NA	16	3	4	NA	NA	NA
Bacteria;Proteobacteria;Alphaproteobacteria;Rhizobiales;Xanthobacteraceae;Bradyrhizobium;uncultured bacterium	NA	3	NA	73	40	16	12	6	12	2	NA	NA	5	NA	13	7	1	1
Bacteria;Proteobacteria;Alphaproteobacteria;Rhizobiales;Xanthobacteraceae;Bradyrhizobium;uncultured Bradyrhizobium sp.	NA	NA	NA	55	45	NA	NA	6	12	2	NA	NA	6	2	2	4	NA	NA
Bacteria;Proteobacteria;Alphaproteobacteria;Rhizobiales;Xanthobacteraceae;Pseudolabrys;metagenome	NA	NA	NA	8	6	NA	NA	NA	NA	NA	NA	NA	NA	NA	NA	NA	NA	NA
Bacteria;Proteobacteria;Alphaproteobacteria;Rhizobiales;Xanthobacteraceae;Pseudolabrys;uncultured bacterium	NA	NA	NA	18	10	NA	NA	NA	NA	NA	NA	NA	NA	NA	NA	2	NA	1
Bacteria;Proteobacteria;Alphaproteobacteria;Rhizobiales;Xanthobacteraceae;Rhodoplanes;metagenome	NA	1	NA	5	NA	2	NA	4	2	NA	NA	NA	NA	NA	1	5	NA	2
Bacteria;Proteobacteria;Alphaproteobacteria;Rhizobiales;Xanthobacteraceae;Rhodoplanes;uncultured bacterium	NA	NA	4	NA	NA	NA	NA	NA	NA	NA	NA	NA	NA	4	2	1	NA	NA
Bacteria;Proteobacteria;Alphaproteobacteria;Rhizobiales;Xanthobacteraceae;Rhodopseudomonas;alpha proteobacterium SK50-23	NA	NA	NA	8	4	2	NA	NA	NA	NA	NA	NA	NA	NA	NA	NA	NA	NA
Bacteria;Proteobacteria;Alphaproteobacteria;Rhizobiales;Xanthobacteraceae;Rhodopseudomonas;Rhodopseudomonas palustris BisA53	8	2	NA	16	13	NA	8	NA	NA	NA	NA	NA	NA	NA	NA	NA	NA	NA
Bacteria;Proteobacteria;Alphaproteobacteria;Rhizobiales;Xanthobacteraceae;Rhodopseudomonas;Rhodopseudomonas pseudopalustris	NA	NA	NA	NA	NA	NA	7	NA	2	NA	NA	NA	NA	NA	NA	NA	NA	NA
Bacteria;Proteobacteria;Alphaproteobacteria;Rhizobiales;Xanthobacteraceae;Rhodopseudomonas;uncultured bacterium	NA	NA	NA	NA	2	NA	1	NA	NA	3	NA	NA	NA	NA	NA	NA	NA	NA
Bacteria;Proteobacteria;Alphaproteobacteria;Rhizobiales;Xanthobacteraceae;Tardiphaga;metagenome	126	39	5	184	242	8	82	46	72	23	2	4	1	NA	NA	NA	NA	NA
Bacteria;Proteobacteria;Alphaproteobacteria;Rhizobiales;Xanthobacteraceae;Tardiphaga;Tardiphaga robiniae	59	9	NA	69	53	NA	38	4	32	4	NA	NA	NA	NA	NA	NA	NA	NA
Bacteria;Proteobacteria;Alphaproteobacteria;Rhizobiales;Xanthobacteraceae;uncultured bacterium	NA	NA	NA	NA	NA	NA	NA	NA	NA	NA	NA	NA	NA	6	2	NA	NA	NA
Bacteria;Proteobacteria;Alphaproteobacteria;Rhizobiales;Xanthobacteraceae;uncultured;metagenome	NA	NA	NA	7	14	13	1	NA	NA	NA	NA	NA	NA	6	2	4	NA	NA
Bacteria;Proteobacteria;Alphaproteobacteria;Rhizobiales;Xanthobacteraceae;uncultured;uncultured bacterium	NA	6	NA	11	7	18	NA	4	NA	NA	11	7	6	24	28	20	7	9
Bacteria;Proteobacteria;Alphaproteobacteria;Rhizobiales;Xanthobacteraceae;uncultured;uncultured Rhizobiales bacterium	NA	NA	NA	NA	NA	3	NA	NA	NA	NA	1	2	NA	7	1	4	4	NA
Bacteria;Proteobacteria;Alphaproteobacteria;Rhodobacterales;Rhodobacteraceae;Amaricoccus;Amaricoccus tamworthensis	NA	NA	NA	NA	NA	NA	NA	NA	NA	NA	NA	NA	NA	NA	NA	7	NA	NA
Bacteria;Proteobacteria;Alphaproteobacteria;Rhodobacterales;Rhodobacteraceae;Amaricoccus;metagenome	NA	NA	NA	NA	NA	NA	NA	NA	NA	NA	NA	NA	NA	NA	NA	11	NA	NA
Bacteria;Proteobacteria;Alphaproteobacteria;Rhodobacterales;Rhodobacteraceae;HIMB11;uncultured bacterium	NA	NA	NA	NA	2	NA	NA	NA	NA	NA	NA	NA	NA	NA	2	2	NA	NA
Bacteria;Proteobacteria;Alphaproteobacteria;Rhodobacterales;Rhodobacteraceae;Paracoccus;bacterium K14(2011)	NA	NA	NA	NA	NA	NA	NA	NA	NA	NA	NA	NA	NA	NA	NA	10	NA	NA
Bacteria;Proteobacteria;Alphaproteobacteria;Rhodobacterales;Rhodobacteraceae;Paracoccus;Paracoccus sp. C22	NA	NA	NA	NA	NA	NA	NA	NA	NA	NA	NA	NA	NA	NA	NA	6	NA	NA
Bacteria;Proteobacteria;Alphaproteobacteria;Rhodobacterales;Rhodobacteraceae;Paracoccus;Paracoccus yeei	NA	NA	NA	NA	12	NA	NA	NA	NA	NA	NA	NA	NA	NA	NA	NA	NA	NA
Bacteria;Proteobacteria;Alphaproteobacteria;Rhodobacterales;Rhodobacteraceae;Paracoccus;uncultured bacterium	NA	NA	NA	NA	NA	2	NA	NA	NA	NA	NA	NA	NA	NA	NA	8	NA	NA
Bacteria;Proteobacteria;Alphaproteobacteria;Rhodobacterales;Rhodobacteraceae;Pseudorhodobacter;metagenome	NA	NA	NA	NA	7	NA	6	10	NA	NA	NA	NA	NA	NA	NA	NA	NA	NA
Bacteria;Proteobacteria;Alphaproteobacteria;Rhodobacterales;Rhodobacteraceae;Pseudorhodobacter;Rhodobacter apigmentum	NA	NA	NA	NA	NA	NA	8	NA	NA	NA	NA	NA	NA	NA	NA	NA	NA	NA
Bacteria;Proteobacteria;Alphaproteobacteria;Rhodobacterales;Rhodobacteraceae;Pseudorhodobacter;uncultured bacterium	10	2	NA	6	5	NA	66	33	44	NA	NA	NA	NA	NA	NA	NA	NA	NA
Bacteria;Proteobacteria;Alphaproteobacteria;Rhodobacterales;Rhodobacteraceae;Rhodobacter;metagenome	13	4	NA	51	27	8	48	28	42	NA	NA	NA	NA	NA	NA	NA	NA	NA
Bacteria;Proteobacteria;Alphaproteobacteria;Rhodobacterales;Rhodobacteraceae;Rhodobacter;uncultured Alphaproteobacteria bacterium	NA	NA	NA	5	4	NA	NA	8	2	NA	NA	NA	NA	NA	NA	NA	NA	NA
Bacteria;Proteobacteria;Alphaproteobacteria;Rhodobacterales;Rhodobacteraceae;Rhodobacter;uncultured bacterium	16	2	4	116	51	7	103	28	46	NA	NA	NA	NA	NA	NA	NA	NA	NA
Bacteria;Proteobacteria;Alphaproteobacteria;Rhodobacterales;Rhodobacteraceae;Roseovarius;uncultured bacterium	NA	NA	NA	NA	2	NA	22	8	20	NA	NA	NA	NA	NA	NA	NA	NA	NA
Bacteria;Proteobacteria;Alphaproteobacteria;Rhodobacterales;Rhodobacteraceae;Roseovarius;uncultured Rhodobacteraceae bacterium	NA	NA	NA	NA	NA	NA	NA	4	2	NA	NA	NA	NA	NA	NA	NA	NA	NA
Bacteria;Proteobacteria;Alphaproteobacteria;Rhodobacterales;Rhodobacteraceae;Rubellimicrobium;uncultured bacterium	NA	NA	NA	NA	NA	9	NA	NA	NA	NA	NA	NA	NA	2	2	3	8	NA
Bacteria;Proteobacteria;Alphaproteobacteria;Rhodobacterales;Rhodobacteraceae;Tabrizicola;uncultured bacterium	NA	NA	NA	NA	NA	NA	2	4	NA	NA	NA	NA	NA	NA	NA	NA	NA	NA
Bacteria;Proteobacteria;Alphaproteobacteria;Rhodobacterales;Rhodobacteraceae;uncultured;metagenome	NA	NA	6	24	18	5	31	32	NA	NA	NA	NA	NA	NA	NA	NA	NA	NA
Bacteria;Proteobacteria;Alphaproteobacteria;Rhodobacterales;Rhodobacteraceae;uncultured;uncultured bacterium	NA	NA	NA	3	2	NA	NA	NA	NA	NA	NA	NA	NA	NA	NA	2	2	NA
Bacteria;Proteobacteria;Alphaproteobacteria;Rhodospirillales;Magnetospiraceae;uncultured;uncultured bacterium	NA	NA	NA	NA	NA	2	NA	8	NA	NA	NA	NA	NA	NA	NA	NA	NA	NA
Bacteria;Proteobacteria;Alphaproteobacteria;Rhodospirillales;Magnetospiraceae;uncultured;uncultured deep-sea bacterium	NA	NA	NA	NA	NA	NA	2	4	NA	NA	NA	NA	NA	NA	NA	NA	NA	NA
Bacteria;Proteobacteria;Alphaproteobacteria;Rhodospirillales;Magnetospiraceae;uncultured;uncultured organism	12	NA	NA	4	NA	NA	8	4	NA	NA	NA	NA	NA	NA	NA	NA	NA	NA
Bacteria;Proteobacteria;Alphaproteobacteria;Rhodospirillales;uncultured;metagenome	NA	NA	NA	64	27	3	NA	NA	2	NA	NA	NA	NA	NA	NA	NA	NA	NA
Bacteria;Proteobacteria;Alphaproteobacteria;Rhodospirillales;uncultured;uncultured Alphaproteobacteria bacterium	NA	NA	NA	2	4	NA	NA	NA	NA	NA	NA	NA	NA	NA	NA	NA	NA	NA
Bacteria;Proteobacteria;Alphaproteobacteria;Rhodospirillales;uncultured;uncultured bacterium	NA	NA	NA	16	5	NA	NA	NA	NA	NA	NA	NA	NA	NA	NA	NA	NA	NA
Bacteria;Proteobacteria;Alphaproteobacteria;Rhodospirillales;uncultured;uncultured proteobacterium	NA	NA	NA	NA	NA	NA	NA	NA	8	NA	NA	NA	NA	NA	NA	NA	NA	NA
Bacteria;Proteobacteria;Alphaproteobacteria;Rhodospirillales;uncultured;uncultured Rhodospirillaceae bacterium	NA	NA	NA	9	18	NA	2	NA	NA	NA	NA	NA	NA	NA	NA	NA	NA	NA
Bacteria;Proteobacteria;Alphaproteobacteria;Rickettsiales;Mitochondria;Ananas comosus (pineapple)	NA	NA	NA	NA	NA	NA	10	NA	NA	NA	NA	NA	NA	NA	NA	NA	NA	NA
Bacteria;Proteobacteria;Alphaproteobacteria;Rickettsiales;Mitochondria;Andreaea rothii	91	6	NA	4	6	NA	439	213	212	NA	2	NA	NA	2	1	NA	2	NA
Bacteria;Proteobacteria;Alphaproteobacteria;Rickettsiales;Mitochondria;Aneura pinguis	NA	NA	NA	NA	NA	NA	6	NA	NA	NA	NA	NA	NA	NA	NA	NA	NA	NA
Bacteria;Proteobacteria;Alphaproteobacteria;Rickettsiales;Mitochondria;Angiopteris lygodiifolia (turnip fern)	NA	NA	NA	NA	4	NA	NA	4	14	NA	2	NA	NA	NA	4	NA	NA	NA
Bacteria;Proteobacteria;Alphaproteobacteria;Rickettsiales;Mitochondria;Chlorella heliozoae	NA	NA	NA	NA	NA	NA	14	NA	NA	NA	NA	NA	NA	NA	NA	NA	NA	NA
Bacteria;Proteobacteria;Alphaproteobacteria;Rickettsiales;Mitochondria;Chlorella pyrenoidosa	8	NA	2	5	6	NA	48	16	NA	NA	NA	NA	NA	NA	NA	NA	NA	NA
Bacteria;Proteobacteria;Alphaproteobacteria;Rickettsiales;Mitochondria;Eosphagnum rigescens	11	NA	NA	2	2	NA	40	13	30	NA	2	NA	2	NA	NA	NA	NA	NA
Bacteria;Proteobacteria;Alphaproteobacteria;Rickettsiales;Mitochondria;Flatbergium novo-caledoniae	6	NA	NA	NA	NA	NA	115	32	48	NA	NA	NA	NA	NA	NA	NA	NA	NA
Bacteria;Proteobacteria;Alphaproteobacteria;Rickettsiales;Mitochondria;Gleditsia sinensis	6	2	NA	2	NA	NA	111	40	38	NA	NA	NA	NA	NA	NA	NA	NA	NA
Bacteria;Proteobacteria;Alphaproteobacteria;Rickettsiales;Mitochondria;Hordeum vulgare subsp. vulgare (domesticated barley)	NA	NA	NA	NA	NA	NA	6	NA	NA	NA	NA	NA	NA	NA	NA	NA	NA	NA
Bacteria;Proteobacteria;Alphaproteobacteria;Rickettsiales;Mitochondria;Micractinium conductrix	NA	NA	NA	NA	NA	NA	8	NA	2	NA	NA	NA	NA	NA	NA	NA	NA	NA
Bacteria;Proteobacteria;Alphaproteobacteria;Rickettsiales;Mitochondria;Phaeoceros laevis	36	NA	NA	4	NA	NA	32	18	50	NA	NA	NA	NA	NA	NA	NA	NA	NA
Bacteria;Proteobacteria;Alphaproteobacteria;Rickettsiales;Mitochondria;Reclinomonas americana ATCC 50283	NA	NA	NA	NA	NA	NA	7	NA	NA	NA	NA	NA	NA	NA	NA	NA	NA	NA
Bacteria;Proteobacteria;Alphaproteobacteria;Rickettsiales;Mitochondria;Solanum melongena (eggplant)	26	7	NA	2	40	NA	61	34	25	NA	NA	2	NA	8	6	NA	NA	NA
Bacteria;Proteobacteria;Alphaproteobacteria;Rickettsiales;Mitochondria;Sphagnum angustifolium	15	NA	NA	2	2	NA	157	44	57	NA	NA	NA	NA	NA	NA	NA	NA	NA
Bacteria;Proteobacteria;Alphaproteobacteria;Rickettsiales;Mitochondria;Sphagnum capillifolium	12	NA	NA	NA	2	NA	21	NA	12	NA	NA	NA	NA	NA	2	NA	2	NA
Bacteria;Proteobacteria;Alphaproteobacteria;Rickettsiales;Mitochondria;Syzygium luehmannii	7	NA	NA	NA	NA	2	11	NA	NA	NA	NA	NA	NA	NA	NA	NA	NA	NA
Bacteria;Proteobacteria;Alphaproteobacteria;Rickettsiales;Mitochondria;Tectona grandis	8	NA	NA	NA	NA	NA	2	4	NA	NA	NA	NA	NA	NA	NA	NA	NA	NA
Bacteria;Proteobacteria;Alphaproteobacteria;Rickettsiales;Mitochondria;uncultured Alphaproteobacteria bacterium	6	NA	NA	NA	NA	NA	12	2	NA	NA	NA	NA	NA	NA	NA	NA	NA	NA
Bacteria;Proteobacteria;Alphaproteobacteria;Rickettsiales;Mitochondria;uncultured bacterium	18	4	6	4	4	2	152	26	26	4	2	4	2	NA	NA	NA	NA	NA
Bacteria;Proteobacteria;Alphaproteobacteria;Rickettsiales;Mitochondria;uncultured organism	NA	NA	NA	3	NA	NA	18	8	NA	NA	NA	NA	NA	NA	NA	NA	NA	NA
Bacteria;Proteobacteria;Alphaproteobacteria;Rickettsiales;Rickettsiaceae;Candidatus Megaira;uncultured bacterium	NA	2	NA	NA	2	NA	NA	NA	NA	NA	NA	NA	NA	NA	NA	2	NA	NA
Bacteria;Proteobacteria;Alphaproteobacteria;Rickettsiales;Rickettsiaceae;Candidatus Megaira;uncultured Rickettsiales bacterium	NA	NA	NA	NA	NA	NA	6	NA	NA	NA	NA	NA	NA	NA	NA	NA	NA	NA
Bacteria;Proteobacteria;Alphaproteobacteria;Rickettsiales;Rickettsiaceae;Rickettsia;Rickettsia limoniae	NA	2	NA	NA	NA	NA	NA	4	1	NA	NA	NA	NA	NA	NA	NA	NA	NA
Bacteria;Proteobacteria;Alphaproteobacteria;Rickettsiales;Rickettsiaceae;Rickettsia;uncultured bacterium	6	NA	NA	NA	NA	4	32	5	13	NA	NA	NA	NA	NA	NA	NA	NA	NA
Bacteria;Proteobacteria;Alphaproteobacteria;Rickettsiales;Rickettsiaceae;Rickettsia;uncultured Rickettsia sp.	NA	NA	NA	4	4	NA	15	NA	NA	NA	NA	NA	NA	NA	NA	NA	NA	NA
Bacteria;Proteobacteria;Alphaproteobacteria;Rickettsiales;Rickettsiaceae;uncultured;metagenome	NA	NA	NA	2	NA	NA	6	NA	NA	NA	NA	NA	NA	NA	NA	NA	NA	NA
Bacteria;Proteobacteria;Alphaproteobacteria;Rickettsiales;Rickettsiaceae;uncultured;uncultured bacterium	6	NA	NA	NA	NA	NA	14	6	8	NA	NA	NA	NA	NA	NA	NA	NA	NA
Bacteria;Proteobacteria;Alphaproteobacteria;Rickettsiales;SM2D12;metagenome	NA	NA	NA	8	4	2	24	8	8	NA	NA	NA	NA	NA	NA	NA	NA	NA
Bacteria;Proteobacteria;Alphaproteobacteria;Sphingomonadales;Sphingomonadaceae;Altererythrobacter;Altererythrobacter sediminis	NA	NA	NA	4	NA	NA	NA	NA	2	NA	NA	NA	NA	NA	NA	NA	NA	NA
Bacteria;Proteobacteria;Alphaproteobacteria;Sphingomonadales;Sphingomonadaceae;Altererythrobacter;uncultured bacterium	NA	NA	NA	4	1	6	NA	NA	2	3	NA	NA	4	2	1	NA	NA	NA
Bacteria;Proteobacteria;Alphaproteobacteria;Sphingomonadales;Sphingomonadaceae;Ellin6055;metagenome	NA	NA	NA	2	2	NA	2	NA	NA	NA	NA	NA	NA	NA	NA	NA	NA	NA
Bacteria;Proteobacteria;Alphaproteobacteria;Sphingomonadales;Sphingomonadaceae;Ellin6055;uncultured bacterium	NA	NA	NA	4	NA	NA	1	4	NA	NA	NA	NA	NA	NA	NA	NA	2	NA
Bacteria;Proteobacteria;Alphaproteobacteria;Sphingomonadales;Sphingomonadaceae;Novosphingobium;metagenome	20	2	NA	47	32	4	28	14	8	14	NA	2	3	NA	1	NA	NA	NA
Bacteria;Proteobacteria;Alphaproteobacteria;Sphingomonadales;Sphingomonadaceae;Novosphingobium;Novosphingobium acidiphilum DSM 19966	NA	NA	NA	4	4	NA	NA	NA	NA	NA	NA	NA	NA	NA	NA	NA	NA	NA
Bacteria;Proteobacteria;Alphaproteobacteria;Sphingomonadales;Sphingomonadaceae;Novosphingobium;Novosphingobium bradum	NA	NA	NA	4	2	NA	2	NA	NA	NA	NA	NA	2	2	NA	NA	NA	NA
Bacteria;Proteobacteria;Alphaproteobacteria;Sphingomonadales;Sphingomonadaceae;Novosphingobium;Novosphingobium sp.	NA	NA	NA	28	22	NA	30	6	21	NA	NA	NA	NA	NA	NA	NA	NA	NA
Bacteria;Proteobacteria;Alphaproteobacteria;Sphingomonadales;Sphingomonadaceae;Novosphingobium;Novosphingobium sp. A2-440	NA	NA	NA	NA	NA	4	NA	NA	NA	2	NA	NA	NA	NA	NA	NA	NA	NA
Bacteria;Proteobacteria;Alphaproteobacteria;Sphingomonadales;Sphingomonadaceae;Novosphingobium;Novosphingobium sp. FSW06-99	NA	NA	NA	21	26	2	17	10	8	NA	NA	NA	NA	NA	NA	NA	NA	NA
Bacteria;Proteobacteria;Alphaproteobacteria;Sphingomonadales;Sphingomonadaceae;Novosphingobium;Novosphingobium sp. Fuku2-ISO-50	NA	NA	NA	6	4	NA	NA	NA	NA	NA	NA	NA	NA	NA	NA	NA	NA	NA
Bacteria;Proteobacteria;Alphaproteobacteria;Sphingomonadales;Sphingomonadaceae;Novosphingobium;Novosphingobium sp. YIM78043	NA	NA	NA	NA	5	NA	NA	NA	NA	2	2	NA	1	NA	NA	NA	NA	NA
Bacteria;Proteobacteria;Alphaproteobacteria;Sphingomonadales;Sphingomonadaceae;Novosphingobium;Sphingomonas sp. ACM-3962	NA	NA	NA	NA	NA	6	NA	NA	NA	NA	NA	NA	NA	NA	NA	NA	NA	NA
Bacteria;Proteobacteria;Alphaproteobacteria;Sphingomonadales;Sphingomonadaceae;Novosphingobium;uncultured Alphaproteobacteria bacterium	NA	NA	NA	10	2	NA	1	NA	NA	NA	NA	NA	4	NA	NA	NA	NA	NA
Bacteria;Proteobacteria;Alphaproteobacteria;Sphingomonadales;Sphingomonadaceae;Novosphingobium;uncultured bacterium	27	16	NA	58	96	2	51	7	37	18	2	2	10	2	4	NA	NA	NA
Bacteria;Proteobacteria;Alphaproteobacteria;Sphingomonadales;Sphingomonadaceae;Novosphingobium;uncultured bacterium 5H7	NA	9	NA	3	11	NA	NA	NA	2	NA	NA	NA	NA	NA	NA	NA	NA	NA
Bacteria;Proteobacteria;Alphaproteobacteria;Sphingomonadales;Sphingomonadaceae;Novosphingobium;uncultured Novosphingobium sp.	NA	NA	NA	6	8	NA	11	NA	NA	NA	NA	2	3	NA	NA	NA	NA	NA
Bacteria;Proteobacteria;Alphaproteobacteria;Sphingomonadales;Sphingomonadaceae;Novosphingobium;uncultured Sphingomonadales bacterium	NA	NA	NA	7	2	NA	NA	NA	NA	4	NA	NA	2	NA	NA	NA	NA	NA
Bacteria;Proteobacteria;Alphaproteobacteria;Sphingomonadales;Sphingomonadaceae;Polymorphobacter;metagenome	NA	2	2	13	10	NA	18	6	20	NA	NA	NA	2	NA	NA	NA	NA	NA
Bacteria;Proteobacteria;Alphaproteobacteria;Sphingomonadales;Sphingomonadaceae;Polymorphobacter;Polymorphobacter fuscus	NA	NA	2	3	2	NA	NA	NA	NA	NA	NA	NA	NA	NA	NA	NA	NA	NA
Bacteria;Proteobacteria;Alphaproteobacteria;Sphingomonadales;Sphingomonadaceae;Polymorphobacter;Polymorphobacter sp.	26	8	NA	86	30	2	51	21	38	3	NA	NA	NA	NA	NA	NA	NA	NA
Bacteria;Proteobacteria;Alphaproteobacteria;Sphingomonadales;Sphingomonadaceae;Polymorphobacter;uncultured Alphaproteobacteria bacterium	22	9	4	66	24	2	31	15	20	4	NA	NA	2	NA	4	NA	NA	NA
Bacteria;Proteobacteria;Alphaproteobacteria;Sphingomonadales;Sphingomonadaceae;Polymorphobacter;uncultured bacterium	NA	4	NA	23	6	NA	NA	4	2	23	NA	4	NA	NA	NA	NA	NA	NA
Bacteria;Proteobacteria;Alphaproteobacteria;Sphingomonadales;Sphingomonadaceae;Porphyrobacter;uncultured bacterium	NA	NA	NA	NA	NA	6	NA	NA	NA	NA	NA	NA	NA	2	NA	NA	NA	NA
Bacteria;Proteobacteria;Alphaproteobacteria;Sphingomonadales;Sphingomonadaceae;Rhizorhapis;Sphingomonas sp. YZ-8	10	NA	NA	4	5	2	NA	8	NA	NA	NA	NA	3	NA	NA	NA	NA	NA
Bacteria;Proteobacteria;Alphaproteobacteria;Sphingomonadales;Sphingomonadaceae;Rhizorhapis;uncultured Alphaproteobacteria bacterium	127	69	11	170	81	4	NA	6	NA	31	NA	5	39	16	NA	NA	NA	NA
Bacteria;Proteobacteria;Alphaproteobacteria;Sphingomonadales;Sphingomonadaceae;Sandarakinorhabdus;metagenome	NA	NA	NA	NA	NA	NA	14	NA	10	NA	NA	NA	NA	NA	NA	NA	NA	NA
Bacteria;Proteobacteria;Alphaproteobacteria;Sphingomonadales;Sphingomonadaceae;Sandarakinorhabdus;Sandarakinorhabdus limnophila DSM 17366	4	NA	NA	NA	NA	NA	2	NA	NA	NA	NA	NA	2	NA	NA	NA	NA	NA
Bacteria;Proteobacteria;Alphaproteobacteria;Sphingomonadales;Sphingomonadaceae;Sphingobium;Sphingobium chungbukense	NA	NA	NA	NA	NA	NA	NA	NA	2	NA	NA	NA	NA	6	NA	NA	NA	NA
Bacteria;Proteobacteria;Alphaproteobacteria;Sphingomonadales;Sphingomonadaceae;Sphingobium;Sphingobium sp. SCG-1	7	1	NA	NA	1	NA	NA	NA	2	NA	NA	NA	NA	NA	NA	NA	NA	NA
Bacteria;Proteobacteria;Alphaproteobacteria;Sphingomonadales;Sphingomonadaceae;Sphingobium;uncultured bacterium	6	NA	NA	2	NA	NA	NA	NA	2	NA	NA	NA	NA	NA	NA	NA	NA	NA
Bacteria;Proteobacteria;Alphaproteobacteria;Sphingomonadales;Sphingomonadaceae;Sphingomonas;Castanea mollissima (Chinese chestnut)	NA	NA	NA	6	1	NA	NA	NA	NA	NA	NA	NA	NA	1	NA	NA	NA	NA
Bacteria;Proteobacteria;Alphaproteobacteria;Sphingomonadales;Sphingomonadaceae;Sphingomonas;metagenome	139	16	NA	77	69	4	92	75	38	NA	NA	1	6	2	4	NA	NA	NA
Bacteria;Proteobacteria;Alphaproteobacteria;Sphingomonadales;Sphingomonadaceae;Sphingomonas;Peromyscus californicus (California mouse)	NA	2	NA	2	12	NA	NA	NA	1	NA	NA	NA	NA	2	NA	NA	NA	NA
Bacteria;Proteobacteria;Alphaproteobacteria;Sphingomonadales;Sphingomonadaceae;Sphingomonas;Sphingomonas echinoides	22	5	2	15	NA	2	6	NA	NA	NA	NA	NA	NA	NA	NA	NA	NA	NA
Bacteria;Proteobacteria;Alphaproteobacteria;Sphingomonadales;Sphingomonadaceae;Sphingomonas;Sphingomonas echinoides ATCC 14820	NA	NA	NA	6	NA	NA	NA	NA	NA	NA	NA	NA	NA	NA	NA	NA	NA	NA
Bacteria;Proteobacteria;Alphaproteobacteria;Sphingomonadales;Sphingomonadaceae;Sphingomonas;Sphingomonas glacialis	16	5	6	25	6	NA	NA	NA	2	NA	NA	NA	1	NA	NA	NA	2	NA
Bacteria;Proteobacteria;Alphaproteobacteria;Sphingomonadales;Sphingomonadaceae;Sphingomonas;Sphingomonas hankookensis	14	4	NA	5	2	NA	20	10	NA	NA	NA	NA	NA	NA	NA	NA	NA	NA
Bacteria;Proteobacteria;Alphaproteobacteria;Sphingomonadales;Sphingomonadaceae;Sphingomonas;Sphingomonas hengshuiensis	9	2	NA	5	4	4	2	NA	NA	NA	NA	NA	NA	NA	NA	NA	NA	NA
Bacteria;Proteobacteria;Alphaproteobacteria;Sphingomonadales;Sphingomonadaceae;Sphingomonas;Sphingomonas prati	NA	NA	NA	NA	2	NA	8	NA	2	NA	NA	NA	NA	NA	NA	NA	NA	NA
Bacteria;Proteobacteria;Alphaproteobacteria;Sphingomonadales;Sphingomonadaceae;Sphingomonas;Sphingomonas psychrolutea	130	32	18	112	23	12	59	24	28	NA	NA	NA	2	NA	NA	NA	NA	NA
Bacteria;Proteobacteria;Alphaproteobacteria;Sphingomonadales;Sphingomonadaceae;Sphingomonas;Sphingomonas sp.	8	9	NA	31	25	6	6	4	NA	NA	1	NA	2	NA	13	NA	NA	NA
Bacteria;Proteobacteria;Alphaproteobacteria;Sphingomonadales;Sphingomonadaceae;Sphingomonas;Sphingomonas sp. B6.09-105	26	4	4	8	10	5	NA	NA	2	3	NA	NA	2	NA	NA	NA	NA	NA
Bacteria;Proteobacteria;Alphaproteobacteria;Sphingomonadales;Sphingomonadaceae;Sphingomonas;Sphingomonas sp. CCH5-D11	5	18	NA	6	NA	2	NA	NA	NA	NA	NA	NA	NA	NA	NA	NA	NA	NA
Bacteria;Proteobacteria;Alphaproteobacteria;Sphingomonadales;Sphingomonadaceae;Sphingomonas;Sphingomonas sp. Leaf17	58	17	5	25	6	NA	43	17	17	NA	NA	NA	NA	NA	NA	NA	NA	NA
Bacteria;Proteobacteria;Alphaproteobacteria;Sphingomonadales;Sphingomonadaceae;Sphingomonas;Sphingomonas sp. Leaf339	19	NA	NA	6	NA	NA	NA	NA	NA	NA	NA	NA	NA	NA	NA	NA	NA	NA
Bacteria;Proteobacteria;Alphaproteobacteria;Sphingomonadales;Sphingomonadaceae;Sphingomonas;Sphingomonas sp. Leaf357	56	23	NA	51	28	6	22	12	16	NA	NA	NA	NA	NA	NA	NA	NA	NA
Bacteria;Proteobacteria;Alphaproteobacteria;Sphingomonadales;Sphingomonadaceae;Sphingomonas;Sphingomonas sp. MN4-2	NA	2	NA	6	NA	2	NA	NA	NA	NA	NA	NA	NA	NA	NA	NA	NA	NA
Bacteria;Proteobacteria;Alphaproteobacteria;Sphingomonadales;Sphingomonadaceae;Sphingomonas;Sphingomonas sp. P5-5	117	30	15	48	27	8	84	32	40	2	NA	NA	1	NA	NA	NA	9	NA
Bacteria;Proteobacteria;Alphaproteobacteria;Sphingomonadales;Sphingomonadaceae;Sphingomonas;Sphingomonas sp. PAMC 26621	87	55	16	102	40	8	20	NA	11	NA	NA	NA	NA	NA	NA	NA	NA	NA
Bacteria;Proteobacteria;Alphaproteobacteria;Sphingomonadales;Sphingomonadaceae;Sphingomonas;Sphingomonas sp. PDD-60b-34	27	9	NA	20	2	NA	NA	NA	2	NA	NA	NA	NA	NA	NA	NA	NA	NA
Bacteria;Proteobacteria;Alphaproteobacteria;Sphingomonadales;Sphingomonadaceae;Sphingomonas;Sphingomonas sp. TSK-1	NA	NA	NA	NA	NA	NA	8	NA	NA	NA	NA	NA	NA	NA	NA	2	NA	NA
Bacteria;Proteobacteria;Alphaproteobacteria;Sphingomonadales;Sphingomonadaceae;Sphingomonas;Sphingomonas sp. YR710	NA	NA	NA	NA	3	NA	NA	4	NA	NA	NA	NA	NA	NA	NA	NA	NA	NA
Bacteria;Proteobacteria;Alphaproteobacteria;Sphingomonadales;Sphingomonadaceae;Sphingomonas;Sphingomonas-like bacterium B12	NA	NA	NA	7	NA	NA	NA	NA	NA	NA	NA	NA	NA	NA	NA	NA	NA	NA
Bacteria;Proteobacteria;Alphaproteobacteria;Sphingomonadales;Sphingomonadaceae;Sphingomonas;uncultured Alphaproteobacteria bacterium	5	NA	NA	4	NA	NA	2	NA	NA	NA	NA	NA	NA	NA	5	NA	NA	NA
Bacteria;Proteobacteria;Alphaproteobacteria;Sphingomonadales;Sphingomonadaceae;Sphingomonas;uncultured bacterium	100	33	10	99	123	33	102	65	103	14	2	4	49	12	22	2	1	NA
Bacteria;Proteobacteria;Alphaproteobacteria;Sphingomonadales;Sphingomonadaceae;Sphingomonas;uncultured endolithic bacterium	NA	3	NA	3	NA	2	NA	NA	NA	NA	NA	NA	NA	NA	NA	NA	NA	NA
Bacteria;Proteobacteria;Alphaproteobacteria;Sphingomonadales;Sphingomonadaceae;Sphingomonas;uncultured soil bacterium	11	NA	NA	6	2	NA	8	NA	NA	NA	NA	NA	NA	NA	NA	NA	NA	NA
Bacteria;Proteobacteria;Alphaproteobacteria;Sphingomonadales;Sphingomonadaceae;Sphingomonas;uncultured Sphingomonas sp.	186	75	26	189	69	16	61	10	17	8	1	2	14	2	15	NA	NA	NA
Bacteria;Proteobacteria;Alphaproteobacteria;Sphingomonadales;Sphingomonadaceae;Sphingopyxis;Sphingopyxis alaskensis RB2256	NA	NA	NA	2	NA	NA	NA	NA	NA	NA	NA	NA	NA	NA	NA	3	4	NA
Bacteria;Proteobacteria;Alphaproteobacteria;Sphingomonadales;Sphingomonadaceae;Sphingopyxis;Sphingopyxis fribergensis	NA	2	NA	NA	4	10	NA	NA	NA	NA	NA	NA	NA	4	4	4	6	NA
Bacteria;Proteobacteria;Alphaproteobacteria;Sphingomonadales;Sphingomonadaceae;Sphingopyxis;Sphingopyxis witflariensis	NA	NA	NA	NA	4	4	NA	NA	NA	2	NA	2	NA	NA	NA	NA	NA	NA
Bacteria;Proteobacteria;Alphaproteobacteria;Sphingomonadales;Sphingomonadaceae;Sphingopyxis;uncultured bacterium	NA	NA	NA	NA	NA	2	11	4	8	NA	2	NA	NA	NA	NA	1	10	NA
Bacteria;Proteobacteria;Alphaproteobacteria;Sphingomonadales;Sphingomonadaceae;uncultured;metagenome	NA	NA	NA	3	2	NA	2	NA	2	NA	NA	NA	5	NA	2	NA	NA	NA
Bacteria;Proteobacteria;Alphaproteobacteria;Sphingomonadales;Sphingomonadaceae;uncultured;uncultured bacterium	72	9	2	9	15	6	83	40	49	NA	NA	NA	5	2	2	NA	NA	NA
Bacteria;Proteobacteria;Alphaproteobacteria;Sphingomonadales;Sphingomonadaceae;uncultured;uncultured organism	NA	NA	NA	NA	2	NA	18	NA	NA	NA	NA	NA	NA	NA	NA	NA	NA	NA
Bacteria;Proteobacteria;Alphaproteobacteria;Tistrellales;Tistrellaceae;Tistrella;Tistrella mobilis KA081020-065	NA	NA	NA	NA	NA	NA	2	4	2	NA	NA	NA	NA	NA	NA	NA	NA	NA
Bacteria;Proteobacteria;Alphaproteobacteria;uncultured;uncultured bacterium	4	NA	NA	10	6	2	13	10	2	NA	NA	NA	NA	NA	NA	NA	NA	NA
Bacteria;Proteobacteria;Gammaproteobacteria;Acidiferrobacterales;Acidiferrobacteraceae;uncultured;uncultured bacterium	121	2	NA	12	2	NA	62	30	76	2	2	NA	NA	NA	NA	NA	NA	NA
Bacteria;Proteobacteria;Gammaproteobacteria;Acidithiobacillales;Acidithiobacillaceae;RCP1-48;uncultured gamma proteobacterium	NA	NA	NA	NA	NA	NA	2	4	2	NA	NA	NA	NA	NA	NA	NA	NA	NA
Bacteria;Proteobacteria;Gammaproteobacteria;Aeromonadales;Aeromonadaceae;Aeromonas;Aeromonas allosaccharophila	4	NA	NA	NA	NA	NA	14	NA	2	NA	NA	NA	NA	NA	NA	NA	2	NA
Bacteria;Proteobacteria;Gammaproteobacteria;Aeromonadales;Aeromonadaceae;Aeromonas;Aeromonas salmonicida	12	NA	NA	NA	NA	NA	72	40	38	NA	NA	NA	NA	NA	NA	NA	NA	NA
Bacteria;Proteobacteria;Gammaproteobacteria;Aeromonadales;Aeromonadaceae;Aeromonas;Aeromonas veronii	NA	NA	NA	NA	2	NA	NA	NA	2	NA	NA	2	NA	2	2	6	2	1
Bacteria;Proteobacteria;Gammaproteobacteria;Aeromonadales;Aeromonadaceae;Aeromonas;uncultured bacterium	29	NA	NA	2	NA	2	NA	4	2	NA	NA	NA	NA	2	4	4	3	4
Bacteria;Proteobacteria;Gammaproteobacteria;Aeromonadales;Aeromonadaceae;Aeromonas;uncultured gamma proteobacterium BioIuz K30	NA	NA	NA	NA	NA	NA	NA	NA	NA	NA	2	NA	NA	NA	2	2	NA	3
Bacteria;Proteobacteria;Gammaproteobacteria;Aeromonadales;Aeromonadaceae;Oceanisphaera;uncultured bacterium	NA	NA	NA	NA	NA	NA	NA	NA	NA	NA	2	NA	NA	NA	NA	4	NA	NA
Bacteria;Proteobacteria;Gammaproteobacteria;Aeromonadales;Aeromonadaceae;Tolumonas;Tolumonas auensis DSM 9187	NA	NA	2	2	NA	NA	NA	NA	NA	NA	NA	NA	NA	3	NA	6	NA	1
Bacteria;Proteobacteria;Gammaproteobacteria;Alteromonadales;Alteromonadaceae;Rheinheimera;uncultured bacterium	NA	NA	NA	NA	NA	NA	NA	NA	2	NA	NA	NA	NA	NA	2	2	NA	NA
Bacteria;Proteobacteria;Gammaproteobacteria;Alteromonadales;Pseudoalteromonadaceae;Pseudoalteromonas;Pseudoalteromonas sp. NJ70	NA	NA	NA	NA	NA	NA	NA	NA	NA	NA	NA	NA	NA	2	NA	NA	4	NA
Bacteria;Proteobacteria;Gammaproteobacteria;Arenicellales;Arenicellaceae;Candidatus Thiosymbion;gamma proteobacterium ectosymbiont of Laxus oneistus	NA	NA	NA	2	NA	NA	22	4	16	NA	NA	NA	NA	NA	NA	NA	NA	NA
Bacteria;Proteobacteria;Gammaproteobacteria;Arenicellales;Arenicellaceae;uncultured;uncultured sediment bacterium	NA	NA	NA	NA	NA	NA	10	NA	NA	NA	NA	NA	NA	NA	NA	NA	NA	NA
Bacteria;Proteobacteria;Gammaproteobacteria;B2M28;uncultured bacterium	NA	NA	NA	NA	NA	2	NA	NA	NA	NA	NA	NA	2	NA	2	NA	NA	NA
Bacteria;Proteobacteria;Gammaproteobacteria;Burkholderiales;A21b;uncultured bacterium	NA	NA	NA	2	NA	2	1	NA	NA	NA	NA	NA	2	NA	4	NA	NA	NA
Bacteria;Proteobacteria;Gammaproteobacteria;Burkholderiales;Alcaligenaceae;Advenella;uncultured bacterium	NA	NA	NA	NA	NA	NA	6	NA	2	NA	NA	NA	NA	NA	NA	NA	NA	NA
Bacteria;Proteobacteria;Gammaproteobacteria;Burkholderiales;Alcaligenaceae;Alcaligenes;uncultured bacterium	NA	NA	NA	NA	NA	NA	30	NA	10	NA	NA	NA	NA	NA	NA	NA	NA	NA
Bacteria;Proteobacteria;Gammaproteobacteria;Burkholderiales;Alcaligenaceae;Bordetella;Bordetella sp. N	5	2	NA	4	9	NA	2	4	2	7	NA	2	2	NA	NA	NA	NA	NA
Bacteria;Proteobacteria;Gammaproteobacteria;Burkholderiales;Alcaligenaceae;GKS98 freshwater group;uncultured beta proteobacterium	NA	NA	NA	NA	4	NA	NA	NA	2	NA	NA	NA	NA	NA	NA	NA	NA	NA
Bacteria;Proteobacteria;Gammaproteobacteria;Burkholderiales;Alcaligenaceae;Parvibium;uncultured bacterium	258	31	8	63	33	2	51	16	29	1884	16	169	17	4	1	NA	NA	NA
Bacteria;Proteobacteria;Gammaproteobacteria;Burkholderiales;Alcaligenaceae;Taylorella;Taylorella equigenitalis ATCC 35865	NA	NA	NA	NA	NA	NA	NA	4	2	NA	NA	NA	NA	NA	NA	NA	NA	NA
Bacteria;Proteobacteria;Gammaproteobacteria;Burkholderiales;Alcaligenaceae;uncultured;uncultured bacterium	57	15	6	18	19	NA	226	77	118	9	NA	2	NA	2	2	NA	NA	NA
Bacteria;Proteobacteria;Gammaproteobacteria;Burkholderiales;B1-7BS;uncultured bacterium	NA	NA	NA	NA	2	NA	8	NA	14	NA	NA	NA	NA	NA	NA	NA	NA	NA
Bacteria;Proteobacteria;Gammaproteobacteria;Burkholderiales;Burkholderiaceae;Burkholderia-Caballeronia-Paraburkholderia;Burkholderia cenocepacia	NA	NA	NA	NA	NA	NA	2	4	2	NA	NA	NA	NA	NA	4	NA	NA	NA
Bacteria;Proteobacteria;Gammaproteobacteria;Burkholderiales;Burkholderiaceae;Burkholderia-Caballeronia-Paraburkholderia;Burkholderia gladioli	NA	NA	NA	NA	16	NA	NA	NA	2	NA	NA	NA	NA	NA	NA	NA	NA	NA
Bacteria;Proteobacteria;Gammaproteobacteria;Burkholderiales;Burkholderiaceae;Burkholderia-Caballeronia-Paraburkholderia;Burkholderia thailandensis H0587	NA	NA	NA	NA	2	2	NA	NA	NA	NA	NA	NA	NA	2	NA	NA	NA	NA
Bacteria;Proteobacteria;Gammaproteobacteria;Burkholderiales;Burkholderiaceae;Burkholderia-Caballeronia-Paraburkholderia;Burkholderia vietnamiensis	NA	NA	NA	NA	NA	NA	30	4	14	NA	NA	NA	NA	NA	NA	NA	NA	NA
Bacteria;Proteobacteria;Gammaproteobacteria;Burkholderiales;Burkholderiaceae;Burkholderia-Caballeronia-Paraburkholderia;Cupriavidus basilensis	NA	NA	NA	NA	NA	NA	2	NA	NA	NA	NA	NA	NA	NA	NA	NA	8	NA
Bacteria;Proteobacteria;Gammaproteobacteria;Burkholderiales;Burkholderiaceae;Burkholderia-Caballeronia-Paraburkholderia;Paraburkholderia tropica	NA	NA	NA	2	2	4	24	8	20	2	NA	NA	NA	2	1	NA	NA	NA
Bacteria;Proteobacteria;Gammaproteobacteria;Burkholderiales;Burkholderiaceae;Burkholderia-Caballeronia-Paraburkholderia;uncultured bacterium	NA	NA	NA	41	10	5	41	6	14	NA	NA	NA	13	NA	4	NA	4	NA
Bacteria;Proteobacteria;Gammaproteobacteria;Burkholderiales;Burkholderiaceae;Burkholderia-Caballeronia-Paraburkholderia;uncultured proteobacterium	NA	NA	NA	2	10	4	NA	NA	NA	NA	NA	NA	NA	NA	NA	NA	NA	NA
Bacteria;Proteobacteria;Gammaproteobacteria;Burkholderiales;Burkholderiaceae;Candidatus Glomeribacter;Candidatus Glomeribacter gigasporarum	NA	NA	NA	NA	NA	2	NA	NA	2	NA	NA	NA	NA	2	4	NA	NA	NA
Bacteria;Proteobacteria;Gammaproteobacteria;Burkholderiales;Burkholderiaceae;Cupriavidus;Cupriavidus sp. IK-2016	112	NA	NA	18	6	NA	1018	336	413	12	NA	NA	2	NA	NA	NA	NA	NA
Bacteria;Proteobacteria;Gammaproteobacteria;Burkholderiales;Burkholderiaceae;Lautropia;Lautropia mirabilis ATCC 51599	NA	NA	NA	2	NA	NA	2	NA	NA	NA	NA	NA	NA	NA	NA	2	NA	NA
Bacteria;Proteobacteria;Gammaproteobacteria;Burkholderiales;Burkholderiaceae;Lautropia;uncultured bacterium	NA	NA	NA	7	7	4	NA	NA	2	NA	2	NA	NA	NA	NA	2	NA	NA
Bacteria;Proteobacteria;Gammaproteobacteria;Burkholderiales;Burkholderiaceae;Limnobacter;Burkholderia sp. enrichment culture clone Van41	NA	NA	NA	4	NA	NA	2	NA	NA	NA	NA	NA	NA	NA	NA	NA	NA	NA
Bacteria;Proteobacteria;Gammaproteobacteria;Burkholderiales;Burkholderiaceae;Limnobacter;uncultured bacterium	8	NA	NA	17	13	2	140	62	24	NA	NA	1	2	3	NA	3	NA	NA
Bacteria;Proteobacteria;Gammaproteobacteria;Burkholderiales;Burkholderiaceae;Limnobacter;uncultured beta proteobacterium	NA	NA	NA	54	69	2	NA	NA	NA	NA	NA	NA	1	NA	NA	NA	NA	NA
Bacteria;Proteobacteria;Gammaproteobacteria;Burkholderiales;Burkholderiaceae;Limnobacter;uncultured Burkholderiales bacterium	NA	NA	NA	8	NA	NA	NA	NA	NA	NA	NA	NA	3	NA	NA	NA	NA	NA
Bacteria;Proteobacteria;Gammaproteobacteria;Burkholderiales;Burkholderiaceae;Polynucleobacter;uncultured bacterium	7	NA	NA	NA	NA	NA	10	7	NA	9	NA	NA	NA	NA	2	NA	NA	NA
Bacteria;Proteobacteria;Gammaproteobacteria;Burkholderiales;Burkholderiaceae;Polynucleobacter;uncultured beta proteobacterium	NA	NA	NA	62	83	2	47	15	NA	NA	NA	NA	NA	NA	NA	NA	NA	NA
Bacteria;Proteobacteria;Gammaproteobacteria;Burkholderiales;Burkholderiaceae;Ralstonia;Ralstonia mannitolilytica	NA	NA	NA	NA	NA	4	2	4	NA	NA	NA	NA	NA	NA	2	1	NA	NA
Bacteria;Proteobacteria;Gammaproteobacteria;Burkholderiales;Burkholderiaceae;Ralstonia;uncultured beta proteobacterium	NA	NA	NA	4	4	NA	12	NA	8	NA	NA	NA	NA	NA	NA	NA	5	NA
Bacteria;Proteobacteria;Gammaproteobacteria;Burkholderiales;Burkholderiaceae;Ralstonia;uncultured Burkholderiales bacterium	NA	NA	NA	NA	NA	NA	NA	NA	2	NA	NA	NA	NA	NA	NA	4	NA	NA
Bacteria;Proteobacteria;Gammaproteobacteria;Burkholderiales;Burkholderiales Incertae Sedis;2013Ark19i;uncultured bacterium	NA	NA	NA	NA	2	8	2	NA	NA	NA	2	NA	NA	2	4	6	2	NA
Bacteria;Proteobacteria;Gammaproteobacteria;Burkholderiales;Chromobacteriaceae;Vogesella;uncultured bacterium	NA	NA	NA	NA	NA	NA	8	6	10	NA	NA	NA	NA	NA	2	NA	NA	NA
Bacteria;Proteobacteria;Gammaproteobacteria;Burkholderiales;Comamonadaceae;[Polyangium] brachysporum group;[Polyangium] brachysporum	NA	NA	NA	NA	NA	NA	11	NA	NA	NA	NA	NA	NA	NA	NA	NA	NA	NA
Bacteria;Proteobacteria;Gammaproteobacteria;Burkholderiales;Comamonadaceae;Acidovorax;Acidovorax carolinensis	NA	2	NA	NA	NA	NA	NA	NA	NA	5	4	NA	NA	NA	NA	NA	NA	NA
Bacteria;Proteobacteria;Gammaproteobacteria;Burkholderiales;Comamonadaceae;Acidovorax;Acidovorax citrulli	NA	NA	NA	19	12	NA	NA	NA	NA	NA	NA	NA	NA	1	NA	NA	NA	NA
Bacteria;Proteobacteria;Gammaproteobacteria;Burkholderiales;Comamonadaceae;Acidovorax;Acidovorax sp. enrichment culture clone Van62	NA	NA	NA	14	6	NA	10	NA	9	NA	NA	NA	NA	NA	NA	NA	NA	NA
Bacteria;Proteobacteria;Gammaproteobacteria;Burkholderiales;Comamonadaceae;Acidovorax;Acidovorax sp. IMI 357678	NA	NA	NA	4	4	NA	NA	NA	NA	NA	NA	NA	NA	NA	NA	NA	NA	NA
Bacteria;Proteobacteria;Gammaproteobacteria;Burkholderiales;Comamonadaceae;Acidovorax;Acidovorax sp. Leaf78	23	11	NA	13	5	NA	1	4	1	71	NA	8	9	NA	NA	NA	NA	NA
Bacteria;Proteobacteria;Gammaproteobacteria;Burkholderiales;Comamonadaceae;Acidovorax;Acidovorax sp. RAC01	NA	NA	NA	2	NA	NA	29	24	16	NA	NA	NA	NA	NA	NA	NA	NA	NA
Bacteria;Proteobacteria;Gammaproteobacteria;Burkholderiales;Comamonadaceae;Acidovorax;metagenome	28	11	NA	14	12	NA	30	8	28	6	NA	2	2	NA	NA	NA	NA	NA
Bacteria;Proteobacteria;Gammaproteobacteria;Burkholderiales;Comamonadaceae;Acidovorax;Simplicispira suum	NA	NA	NA	2	NA	NA	21	8	8	3	NA	NA	NA	NA	NA	NA	NA	NA
Bacteria;Proteobacteria;Gammaproteobacteria;Burkholderiales;Comamonadaceae;Acidovorax;uncultured bacterium	76	17	4	48	61	6	785	392	285	4	2	NA	8	6	6	2	NA	NA
[truncated: 2,164 more rows]
