# Supplementary material for: DNA/RNA Preservation in Glacial Snow and Ice Samples
Source: Front Microbiol. 2022 May 23;13:894893. doi: 10.3389/fmicb.2022.894893 (PMC9168539; doi:10.3389/fmicb.2022.894893)
Supplement: Supplementary file 3 [file Data_Sheet_2.CSV]

		10F	10L	10Z	11F	11L	11Z	12F	12L	12Z	13F	13L	13Z	14F	14Z	FieldBL	LabBL
1	Archaea;Halobacterota;Halobacteria;Halobacterales;Halococcaceae;Halococcus;Halobacterium sp. NCIMB 734	NA	NA	NA	NA	NA	NA	NA	NA	NA	NA	NA	NA	NA	NA	2	NA
2	Bacteria;Acidobacteriota;Acidobacteriae;Acidobacteriales;Acidobacteriaceae (Subgroup 1);Edaphobacter;metagenome	NA	NA	NA	NA	NA	NA	2	NA	NA	NA	NA	NA	NA	NA	NA	NA
3	Bacteria;Acidobacteriota;Acidobacteriae;Acidobacteriales;Acidobacteriaceae (Subgroup 1);Granulicella;metagenome	NA	NA	NA	1	1	NA	NA	NA	NA	NA	NA	NA	NA	NA	NA	NA
4	Bacteria;Acidobacteriota;Acidobacteriae;Acidobacteriales;Acidobacteriaceae (Subgroup 1);Granulicella;uncultured actinobacterium	NA	NA	2	NA	NA	NA	NA	NA	NA	NA	NA	NA	NA	NA	NA	NA
5	Bacteria;Acidobacteriota;Acidobacteriae;Acidobacteriales;Acidobacteriaceae (Subgroup 1);Granulicella;uncultured bacterium	NA	NA	2	3	1	6	NA	NA	NA	NA	NA	4	NA	NA	NA	NA
6	Bacteria;Acidobacteriota;Acidobacteriae;Acidobacteriales;Acidobacteriaceae (Subgroup 1);Granulicella;uncultured soil bacterium	NA	NA	NA	NA	NA	2	NA	NA	NA	NA	NA	NA	NA	NA	NA	NA
7	Bacteria;Acidobacteriota;Acidobacteriae;Acidobacteriales;uncultured;uncultured Acidobacteria bacterium	NA	NA	NA	1	NA	2	NA	NA	NA	NA	NA	NA	NA	NA	NA	NA
8	Bacteria;Acidobacteriota;Acidobacteriae;Acidobacteriales;uncultured;uncultured bacterium	NA	NA	NA	11	12	16	NA	NA	NA	NA	NA	NA	NA	NA	NA	NA
9	Bacteria;Acidobacteriota;Acidobacteriae;Bryobacterales;Bryobacteraceae;Bryobacter;metagenome	NA	NA	2	NA	NA	4	NA	NA	NA	NA	NA	NA	NA	NA	NA	NA
10	Bacteria;Acidobacteriota;Acidobacteriae;Bryobacterales;Bryobacteraceae;Bryobacter;uncultured bacterium	NA	NA	NA	2	NA	NA	NA	NA	NA	NA	NA	NA	NA	NA	NA	NA
11	Bacteria;Acidobacteriota;Acidobacteriae;GOUTB8;uncultured bacterium	NA	NA	NA	NA	NA	NA	2	NA	NA	NA	NA	NA	NA	NA	NA	NA
12	Bacteria;Acidobacteriota;Acidobacteriae;Solibacterales;Solibacteraceae;Candidatus Solibacter;uncultured Acidobacteria bacterium	NA	NA	NA	NA	NA	1	2	NA	NA	NA	NA	NA	2	NA	NA	NA
13	Bacteria;Acidobacteriota;Acidobacteriae;Solibacterales;Solibacteraceae;Candidatus Solibacter;uncultured bacterium	NA	NA	NA	2	2	5	NA	NA	NA	NA	NA	NA	NA	NA	NA	NA
14	Bacteria;Acidobacteriota;Acidobacteriae;Solibacterales;Solibacteraceae;Candidatus Solibacter;uncultured soil bacterium	NA	NA	NA	NA	NA	NA	NA	2	NA	NA	NA	NA	NA	NA	NA	NA
15	Bacteria;Acidobacteriota;Acidobacteriae;Subgroup 2;uncultured bacterium	NA	NA	NA	2	4	NA	NA	NA	NA	NA	NA	NA	NA	NA	NA	NA
16	Bacteria;Acidobacteriota;Holophagae;Holophagales;Holophagaceae;Geothrix;Geothrix fermentans DSM 14018	NA	NA	NA	NA	NA	NA	NA	NA	NA	NA	NA	NA	NA	2	NA	NA
17	Bacteria;Acidobacteriota;Holophagae;Holophagales;Holophagaceae;uncultured bacterium	NA	NA	NA	NA	NA	NA	NA	NA	NA	NA	NA	NA	NA	2	NA	NA
18	Bacteria;Actinobacteriota;Acidimicrobiia;Microtrichales;Ilumatobacteraceae;CL500-29 marine group;metagenome	NA	NA	2	1	NA	NA	NA	NA	NA	NA	NA	NA	NA	3	NA	NA
19	Bacteria;Actinobacteriota;Acidimicrobiia;Microtrichales;Ilumatobacteraceae;CL500-29 marine group;uncultured bacterium	NA	NA	NA	1	NA	NA	NA	2	NA	NA	NA	NA	NA	NA	NA	NA
20	Bacteria;Actinobacteriota;Acidimicrobiia;Microtrichales;Ilumatobacteraceae;uncultured;metagenome	NA	NA	NA	NA	NA	NA	NA	NA	NA	NA	NA	NA	NA	1	NA	NA
21	Bacteria;Actinobacteriota;Acidimicrobiia;Microtrichales;Microtrichaceae;uncultured;uncultured bacterium	NA	1	NA	NA	NA	NA	NA	NA	NA	NA	NA	NA	NA	NA	NA	NA
22	Bacteria;Actinobacteriota;Acidimicrobiia;uncultured;uncultured bacterium	NA	NA	NA	NA	NA	NA	NA	NA	NA	NA	NA	NA	2	NA	NA	NA
23	Bacteria;Actinobacteriota;Actinobacteria;Corynebacteriales;Corynebacteriaceae;Corynebacterium;Corynebacterium sphenisci DSM 44792	NA	2	NA	NA	NA	NA	NA	NA	NA	NA	NA	NA	NA	NA	NA	NA
24	Bacteria;Actinobacteriota;Actinobacteria;Corynebacteriales;Corynebacteriaceae;Corynebacterium;Corynebacterium uterequi	NA	NA	NA	NA	NA	NA	NA	NA	NA	NA	NA	NA	NA	NA	2	NA
25	Bacteria;Actinobacteriota;Actinobacteria;Corynebacteriales;Mycobacteriaceae;Mycobacterium;Mycobacterium avium subsp. hominissuis	NA	NA	NA	2	NA	NA	NA	NA	NA	NA	NA	NA	NA	NA	NA	NA
26	Bacteria;Actinobacteriota;Actinobacteria;Corynebacteriales;Mycobacteriaceae;Mycobacterium;Mycobacterium talmoniae	NA	NA	1	NA	NA	NA	NA	2	2	NA	NA	2	NA	NA	NA	NA
27	Bacteria;Actinobacteriota;Actinobacteria;Corynebacteriales;Mycobacteriaceae;Mycobacterium;Mycobacterium tuberculosis UT0020	NA	2	NA	2	NA	NA	NA	NA	NA	NA	NA	NA	NA	1	NA	NA
28	Bacteria;Actinobacteriota;Actinobacteria;Corynebacteriales;Nocardiaceae;Nocardia;actinobacterium P23	NA	NA	2	NA	NA	NA	NA	NA	NA	1	NA	4	NA	NA	NA	NA
29	Bacteria;Actinobacteriota;Actinobacteria;Corynebacteriales;Nocardiaceae;Nocardia;Rhodococcus sp.	14	17	23	4	11	12	4	20	6	16	NA	10	2	5	NA	NA
30	Bacteria;Actinobacteriota;Actinobacteria;Corynebacteriales;Nocardiaceae;Nocardia;uncultured bacterium	16	25	34	25	5	34	4	22	12	16	NA	27	6	16	NA	NA
31	Bacteria;Actinobacteriota;Actinobacteria;Corynebacteriales;Nocardiaceae;Rhodococcus;Rhodococcus agglutinans	NA	NA	2	1	NA	1	1	2	NA	NA	NA	NA	NA	NA	NA	NA
32	Bacteria;Actinobacteriota;Actinobacteria;Corynebacteriales;Nocardiaceae;Rhodococcus;Rhodococcus artemisiae	NA	NA	2	NA	NA	NA	NA	NA	NA	NA	NA	NA	NA	NA	NA	NA
33	Bacteria;Actinobacteriota;Actinobacteria;Corynebacteriales;Nocardiaceae;Rhodococcus;Rhodococcus hoagii	NA	2	NA	NA	NA	NA	NA	NA	NA	NA	NA	NA	NA	NA	NA	NA
34	Bacteria;Actinobacteriota;Actinobacteria;Corynebacteriales;Nocardiaceae;Rhodococcus;Rhodococcus hoagii 103S	NA	2	4	NA	NA	4	NA	NA	NA	2	NA	NA	2	2	NA	NA
35	Bacteria;Actinobacteriota;Actinobacteria;Corynebacteriales;Nocardiaceae;Rhodococcus;Rhodococcus opacus	NA	NA	NA	NA	NA	NA	NA	NA	NA	2	NA	NA	NA	NA	NA	NA
36	Bacteria;Actinobacteriota;Actinobacteria;Corynebacteriales;Nocardiaceae;Rhodococcus;Rhodococcus sp. A1S139	NA	4	NA	NA	NA	NA	NA	NA	NA	NA	NA	NA	NA	NA	NA	NA
37	Bacteria;Actinobacteriota;Actinobacteria;Corynebacteriales;Nocardiaceae;Rhodococcus;Rhodococcus sp. SF-1	NA	NA	NA	2	NA	NA	NA	NA	NA	NA	NA	NA	NA	NA	NA	NA
38	Bacteria;Actinobacteriota;Actinobacteria;Corynebacteriales;Nocardiaceae;Rhodococcus;Rhodococcus zopfii NBRC 100606 = JCM 9919	NA	NA	NA	NA	2	NA	NA	NA	NA	NA	NA	NA	NA	NA	NA	NA
39	Bacteria;Actinobacteriota;Actinobacteria;Frankiales;Frankiaceae;Frankia;metagenome	NA	NA	NA	NA	NA	NA	NA	NA	NA	NA	NA	NA	NA	1	NA	NA
40	Bacteria;Actinobacteriota;Actinobacteria;Frankiales;Frankiaceae;Jatrophihabitans;Jatrophihabitans sp.	NA	NA	2	NA	NA	1	NA	NA	NA	NA	NA	NA	NA	NA	NA	NA
41	Bacteria;Actinobacteriota;Actinobacteria;Frankiales;Frankiaceae;Jatrophihabitans;metagenome	NA	NA	2	NA	NA	NA	NA	NA	NA	NA	NA	NA	NA	NA	NA	NA
42	Bacteria;Actinobacteriota;Actinobacteria;Frankiales;Frankiaceae;Jatrophihabitans;uncultured actinobacterium	NA	NA	NA	NA	NA	2	NA	NA	NA	NA	NA	NA	NA	NA	NA	NA
43	Bacteria;Actinobacteriota;Actinobacteria;Frankiales;Nakamurellaceae;Nakamurella;metagenome	NA	NA	NA	2	2	4	NA	2	NA	2	NA	7	NA	1	NA	NA
44	Bacteria;Actinobacteriota;Actinobacteria;Frankiales;Nakamurellaceae;Nakamurella;Nakamurella panacisegetis	NA	10	6	2	4	NA	1	10	NA	20	NA	8	6	8	NA	NA
45	Bacteria;Actinobacteriota;Actinobacteria;Frankiales;Nakamurellaceae;Nakamurella;Nakamurella sp. UYEF19	4	NA	NA	NA	2	2	1	4	NA	4	NA	NA	NA	NA	NA	NA
46	Bacteria;Actinobacteriota;Actinobacteria;Frankiales;Nakamurellaceae;Nakamurella;uncultured bacterium	NA	2	NA	NA	NA	NA	2	NA	NA	NA	NA	NA	2	NA	NA	NA
47	Bacteria;Actinobacteriota;Actinobacteria;Frankiales;Sporichthyaceae;Candidatus Planktophila;uncultured bacterium	NA	NA	NA	NA	NA	NA	NA	4	2	NA	NA	NA	2	NA	NA	NA
48	Bacteria;Actinobacteriota;Actinobacteria;Frankiales;Sporichthyaceae;hgcI clade;Actinobacteria bacterium IMCC19121	NA	NA	NA	NA	NA	NA	1	NA	NA	NA	NA	NA	NA	NA	NA	NA
49	Bacteria;Actinobacteriota;Actinobacteria;Frankiales;Sporichthyaceae;hgcI clade;uncultured actinobacterium	NA	NA	NA	NA	6	NA	NA	6	2	NA	NA	NA	4	15	NA	NA
50	Bacteria;Actinobacteriota;Actinobacteria;Frankiales;Sporichthyaceae;hgcI clade;uncultured bacterium	NA	NA	NA	2	NA	NA	1	2	2	NA	NA	NA	10	9	NA	NA
51	Bacteria;Actinobacteriota;Actinobacteria;Frankiales;Sporichthyaceae;hgcI clade;uncultured Candidatus Planktophila sp.	NA	NA	NA	NA	NA	NA	NA	2	NA	NA	NA	NA	NA	NA	NA	NA
52	Bacteria;Actinobacteriota;Actinobacteria;Frankiales;Sporichthyaceae;Longivirga;bacterium	NA	NA	2	NA	NA	NA	NA	NA	NA	NA	NA	2	NA	NA	NA	NA
53	Bacteria;Actinobacteriota;Actinobacteria;Frankiales;Sporichthyaceae;Longivirga;Longivirga aurantiaca	NA	2	2	NA	NA	NA	NA	NA	NA	NA	NA	NA	NA	NA	NA	NA
54	Bacteria;Actinobacteriota;Actinobacteria;Frankiales;Sporichthyaceae;Longivirga;metagenome	NA	NA	4	NA	NA	NA	NA	NA	NA	NA	NA	2	NA	NA	NA	NA
55	Bacteria;Actinobacteriota;Actinobacteria;Frankiales;Sporichthyaceae;Longivirga;uncultured bacterium	NA	NA	NA	NA	NA	NA	NA	NA	NA	NA	NA	1	NA	NA	NA	NA
56	Bacteria;Actinobacteriota;Actinobacteria;Frankiales;Sporichthyaceae;metagenome	NA	NA	NA	NA	NA	NA	NA	NA	2	NA	NA	NA	NA	NA	NA	NA
57	Bacteria;Actinobacteriota;Actinobacteria;Frankiales;Sporichthyaceae;uncultured bacterium	NA	NA	NA	NA	2	NA	NA	2	NA	NA	NA	NA	NA	NA	NA	NA
58	Bacteria;Actinobacteriota;Actinobacteria;Frankiales;Sporichthyaceae;uncultured;uncultured bacterium	NA	NA	NA	NA	4	2	NA	NA	NA	NA	NA	NA	NA	NA	NA	NA
59	Bacteria;Actinobacteriota;Actinobacteria;Frankiales;uncultured;Actinomycetales bacterium	NA	NA	2	2	NA	NA	NA	NA	NA	NA	NA	NA	NA	NA	NA	NA
60	Bacteria;Actinobacteriota;Actinobacteria;Frankiales;uncultured;metagenome	4	2	NA	10	6	8	2	2	2	NA	NA	NA	1	2	NA	NA
61	Bacteria;Actinobacteriota;Actinobacteria;Frankiales;uncultured;uncultured actinobacterium	NA	2	NA	NA	NA	2	NA	NA	NA	NA	NA	NA	NA	NA	NA	NA
62	Bacteria;Actinobacteriota;Actinobacteria;Frankiales;uncultured;uncultured bacterium	NA	2	6	NA	2	8	NA	2	2	4	NA	4	1	5	NA	NA
63	Bacteria;Actinobacteriota;Actinobacteria;Kineosporiales;Kineosporiaceae;Kineosporia;uncultured bacterium	NA	NA	NA	NA	NA	NA	NA	NA	NA	NA	NA	1	NA	NA	NA	NA
64	Bacteria;Actinobacteriota;Actinobacteria;Kineosporiales;Kineosporiaceae;Kineosporia;uncultured Kineosporiaceae bacterium	NA	NA	NA	NA	NA	NA	NA	NA	NA	NA	NA	1	NA	NA	NA	NA
65	Bacteria;Actinobacteriota;Actinobacteria;Micrococcales;Cellulomonadaceae;Cellulomonas;Cellulomonas cellasea	NA	NA	NA	NA	NA	2	NA	NA	NA	NA	NA	NA	NA	NA	NA	NA
66	Bacteria;Actinobacteriota;Actinobacteria;Micrococcales;Cellulomonadaceae;Cellulomonas;Cellulomonas flavigena DSM 20109	NA	NA	NA	NA	NA	NA	NA	NA	NA	NA	NA	2	NA	1	NA	NA
67	Bacteria;Actinobacteriota;Actinobacteria;Micrococcales;Cellulomonadaceae;Cellulomonas;Cellulomonas sp.	NA	NA	NA	NA	NA	NA	NA	NA	NA	NA	NA	NA	NA	2	NA	NA
68	Bacteria;Actinobacteriota;Actinobacteria;Micrococcales;Cellulomonadaceae;Cellulomonas;Cellulomonas sp. Asd M7A1	NA	NA	NA	NA	NA	NA	NA	NA	NA	NA	NA	NA	2	NA	NA	NA
69	Bacteria;Actinobacteriota;Actinobacteria;Micrococcales;Cellulomonadaceae;Pseudactinotalea;Pseudactinotalea suaedae	NA	NA	NA	NA	NA	NA	NA	NA	NA	NA	NA	1	NA	NA	NA	NA
70	Bacteria;Actinobacteriota;Actinobacteria;Micrococcales;Intrasporangiaceae;Knoellia;Knoellia sp. Soil729	NA	NA	NA	NA	NA	2	NA	NA	NA	NA	NA	NA	NA	NA	NA	NA
71	Bacteria;Actinobacteriota;Actinobacteria;Micrococcales;Intrasporangiaceae;Ornithinibacter;uncultured bacterium	NA	NA	NA	NA	NA	NA	NA	NA	2	NA	NA	NA	NA	NA	NA	NA
72	Bacteria;Actinobacteriota;Actinobacteria;Micrococcales;Intrasporangiaceae;Ornithinimicrobium;uncultured bacterium	NA	NA	NA	NA	1	NA	NA	NA	NA	NA	NA	NA	NA	NA	NA	NA
73	Bacteria;Actinobacteriota;Actinobacteria;Micrococcales;Intrasporangiaceae;Oryzihumus;uncultured bacterium	NA	NA	NA	NA	5	2	NA	NA	NA	NA	NA	NA	12	14	NA	NA
74	Bacteria;Actinobacteriota;Actinobacteria;Micrococcales;Intrasporangiaceae;Oryzihumus;uncultured Cellulomonadaceae bacterium	NA	NA	NA	NA	NA	NA	NA	NA	NA	NA	NA	NA	NA	2	NA	NA
75	Bacteria;Actinobacteriota;Actinobacteria;Micrococcales;Intrasporangiaceae;Pedococcus-Phycicoccus;Phycicoccus sp.	NA	NA	NA	NA	NA	NA	NA	NA	NA	NA	NA	NA	2	2	NA	NA
76	Bacteria;Actinobacteriota;Actinobacteria;Micrococcales;Intrasporangiaceae;Terrabacter;Terrabacter sp. Root85	NA	NA	NA	NA	NA	NA	NA	NA	NA	NA	NA	NA	2	2	NA	NA
77	Bacteria;Actinobacteriota;Actinobacteria;Micrococcales;Intrasporangiaceae;Tetrasphaera;uncultured actinobacterium	NA	NA	NA	NA	NA	NA	NA	NA	2	NA	NA	NA	NA	NA	NA	NA
78	Bacteria;Actinobacteriota;Actinobacteria;Micrococcales;Microbacteriaceae;Aurantimicrobium;Aurantimicrobium minutum	NA	NA	2	NA	2	NA	NA	1	NA	2	NA	NA	2	2	NA	NA
79	Bacteria;Actinobacteriota;Actinobacteria;Micrococcales;Microbacteriaceae;Clavibacter;Compostimonas sp. J5903	NA	NA	2	NA	NA	NA	NA	1	NA	NA	NA	NA	NA	NA	NA	NA
80	Bacteria;Actinobacteriota;Actinobacteria;Micrococcales;Microbacteriaceae;Cryobacterium;Cryobacterium sp. AsdMX-L1	NA	NA	NA	NA	NA	NA	NA	NA	NA	NA	NA	NA	2	2	NA	NA
81	Bacteria;Actinobacteriota;Actinobacteria;Micrococcales;Microbacteriaceae;Cryobacterium;Cryobacterium sp. LW097	NA	2	NA	NA	NA	NA	NA	NA	NA	2	NA	NA	NA	NA	NA	NA
82	Bacteria;Actinobacteriota;Actinobacteria;Micrococcales;Microbacteriaceae;Cryobacterium;Cryobacterium sp. MLB-32	NA	NA	NA	NA	NA	NA	NA	NA	NA	NA	NA	NA	2	NA	NA	NA
83	Bacteria;Actinobacteriota;Actinobacteria;Micrococcales;Microbacteriaceae;Diaminobutyricimonas;Diaminobutyricimonas aerilata	NA	2	2	NA	NA	NA	NA	NA	NA	NA	NA	NA	NA	2	NA	NA
84	Bacteria;Actinobacteriota;Actinobacteria;Micrococcales;Microbacteriaceae;Frondihabitans;Frondihabitans sp. PAMC 28766	NA	NA	NA	NA	NA	1	NA	NA	NA	NA	NA	NA	NA	NA	NA	NA
85	Bacteria;Actinobacteriota;Actinobacteria;Micrococcales;Microbacteriaceae;Galbitalea;metagenome	NA	NA	NA	NA	NA	NA	NA	5	NA	NA	NA	1	1	4	NA	NA
86	Bacteria;Actinobacteriota;Actinobacteria;Micrococcales;Microbacteriaceae;Galbitalea;uncultured actinobacterium	NA	NA	2	NA	NA	NA	NA	2	NA	NA	NA	NA	NA	NA	NA	NA
87	Bacteria;Actinobacteriota;Actinobacteria;Micrococcales;Microbacteriaceae;Galbitalea;uncultured bacterium	4	4	2	NA	NA	NA	NA	NA	NA	3	NA	NA	NA	NA	NA	NA
88	Bacteria;Actinobacteriota;Actinobacteria;Micrococcales;Microbacteriaceae;Glaciibacter;Glaciibacter superstes DSM 21135	NA	NA	NA	NA	NA	NA	NA	NA	NA	2	NA	2	NA	NA	NA	NA
89	Bacteria;Actinobacteriota;Actinobacteria;Micrococcales;Microbacteriaceae;Homoserinimonas;Homoserinimonas sp.	NA	NA	NA	NA	NA	NA	NA	NA	NA	NA	NA	NA	3	NA	NA	NA
90	Bacteria;Actinobacteriota;Actinobacteria;Micrococcales;Microbacteriaceae;Leifsonia sp. Root112D2	NA	NA	NA	NA	NA	2	NA	NA	NA	NA	NA	NA	NA	NA	NA	NA
91	Bacteria;Actinobacteriota;Actinobacteria;Micrococcales;Microbacteriaceae;Leifsonia;Leifsonia sp. D24	NA	1	NA	NA	NA	NA	NA	NA	NA	2	NA	NA	NA	NA	NA	NA
92	Bacteria;Actinobacteriota;Actinobacteria;Micrococcales;Microbacteriaceae;Leifsonia;Lysinimonas sp.	NA	6	2	NA	NA	NA	NA	NA	NA	NA	NA	NA	NA	NA	NA	NA
93	Bacteria;Actinobacteriota;Actinobacteria;Micrococcales;Microbacteriaceae;Leifsonia;uncultured actinobacterium	NA	NA	2	NA	NA	NA	NA	NA	NA	NA	NA	NA	NA	NA	NA	NA
94	Bacteria;Actinobacteriota;Actinobacteria;Micrococcales;Microbacteriaceae;Lysinimonas;Lysinimonas soli	NA	NA	NA	NA	NA	NA	NA	NA	NA	NA	NA	2	2	NA	NA	NA
95	Bacteria;Actinobacteriota;Actinobacteria;Micrococcales;Microbacteriaceae;Lysinimonas;metagenome	NA	2	2	NA	NA	NA	NA	NA	NA	NA	NA	NA	NA	NA	NA	NA
96	Bacteria;Actinobacteriota;Actinobacteria;Micrococcales;Microbacteriaceae;Lysinimonas;uncultured actinobacterium	NA	NA	NA	NA	NA	NA	NA	NA	NA	2	NA	NA	NA	NA	NA	NA
97	Bacteria;Actinobacteriota;Actinobacteria;Micrococcales;Microbacteriaceae;metagenome	NA	NA	NA	NA	NA	NA	NA	NA	NA	2	NA	NA	NA	NA	NA	NA
98	Bacteria;Actinobacteriota;Actinobacteria;Micrococcales;Microbacteriaceae;Microbacterium;uncultured bacterium	NA	2	NA	NA	NA	NA	NA	NA	NA	NA	NA	NA	NA	NA	NA	NA
99	Bacteria;Actinobacteriota;Actinobacteria;Micrococcales;Microbacteriaceae;Naasia;uncultured bacterium	NA	NA	NA	NA	NA	1	NA	NA	NA	NA	NA	NA	NA	NA	NA	NA
100	Bacteria;Actinobacteriota;Actinobacteria;Micrococcales;Microbacteriaceae;Parafrigoribacterium;Antarctic bacterium G081	NA	NA	NA	NA	NA	NA	NA	NA	NA	2	NA	NA	NA	NA	NA	NA
101	Bacteria;Actinobacteriota;Actinobacteria;Micrococcales;Microbacteriaceae;Parafrigoribacterium;Arctic sea ice bacterium ARK10173	NA	4	5	NA	NA	1	NA	1	NA	3	NA	9	2	2	NA	NA
102	Bacteria;Actinobacteriota;Actinobacteria;Micrococcales;Microbacteriaceae;Parafrigoribacterium;Glaciihabitans tibetensis	NA	1	NA	NA	NA	NA	NA	NA	NA	NA	NA	NA	2	2	NA	NA
103	Bacteria;Actinobacteriota;Actinobacteria;Micrococcales;Microbacteriaceae;Parafrigoribacterium;Lysinibacter cavernae	NA	NA	NA	2	NA	NA	NA	NA	NA	NA	NA	NA	NA	NA	NA	NA
104	Bacteria;Actinobacteriota;Actinobacteria;Micrococcales;Microbacteriaceae;Parafrigoribacterium;metagenome	2	5	7	NA	NA	NA	NA	NA	NA	1	NA	4	NA	4	NA	NA
105	Bacteria;Actinobacteriota;Actinobacteria;Micrococcales;Microbacteriaceae;Parafrigoribacterium;uncultured Actinomycetales bacterium	NA	2	NA	NA	NA	NA	NA	2	NA	NA	NA	NA	NA	NA	NA	NA
106	Bacteria;Actinobacteriota;Actinobacteria;Micrococcales;Microbacteriaceae;Parafrigoribacterium;uncultured bacterium	7	11	26	6	6	10	NA	8	NA	13	NA	30	10	6	NA	NA
107	Bacteria;Actinobacteriota;Actinobacteria;Micrococcales;Microbacteriaceae;Parafrigoribacterium;uncultured soil bacterium	NA	NA	NA	NA	NA	2	NA	NA	NA	NA	NA	NA	NA	NA	NA	NA
108	Bacteria;Actinobacteriota;Actinobacteria;Micrococcales;Microbacteriaceae;Rathayibacter;Rathayibacter toxicus DSM 7488	NA	2	NA	NA	NA	NA	NA	NA	NA	NA	NA	NA	NA	NA	NA	NA
109	Bacteria;Actinobacteriota;Actinobacteria;Micrococcales;Microbacteriaceae;Rhodoglobus;Leifsonia rubra	NA	2	NA	NA	NA	NA	NA	NA	NA	NA	NA	NA	NA	NA	NA	NA
110	Bacteria;Actinobacteriota;Actinobacteria;Micrococcales;Microbacteriaceae;Rhodoglobus;Rhodoglobus aureus	NA	NA	NA	NA	NA	NA	NA	NA	NA	NA	NA	NA	2	NA	NA	NA
111	Bacteria;Actinobacteriota;Actinobacteria;Micrococcales;Microbacteriaceae;Salinibacterium sp. CGMCC 1.16371	2	3	NA	NA	NA	3	NA	NA	NA	2	NA	NA	1	NA	NA	NA
112	Bacteria;Actinobacteriota;Actinobacteria;Micrococcales;Microbacteriaceae;uncultured;marine metagenome	NA	NA	2	NA	NA	NA	NA	NA	NA	NA	NA	NA	NA	NA	NA	NA
113	Bacteria;Actinobacteriota;Actinobacteria;Micrococcales;Microbacteriaceae;uncultured;metagenome	NA	NA	NA	NA	NA	NA	NA	NA	NA	NA	NA	2	NA	NA	NA	NA
114	Bacteria;Actinobacteriota;Actinobacteria;Micrococcales;Microbacteriaceae;uncultured;Salinibacterium sp. SH-61A	NA	NA	4	NA	NA	NA	NA	NA	NA	NA	NA	NA	NA	NA	NA	NA
115	Bacteria;Actinobacteriota;Actinobacteria;Micrococcales;Microbacteriaceae;uncultured;uncultured bacterium	NA	NA	NA	NA	NA	NA	NA	NA	2	NA	NA	NA	NA	NA	NA	NA
116	Bacteria;Actinobacteriota;Actinobacteria;Micrococcales;Micrococcaceae;Kocuria;Kocuria flava	NA	NA	NA	NA	NA	NA	NA	NA	NA	NA	NA	NA	NA	NA	2	NA
117	Bacteria;Actinobacteriota;Actinobacteria;Micrococcales;Micrococcaceae;Pseudarthrobacter;uncultured bacterium	NA	NA	NA	NA	NA	2	NA	NA	NA	NA	NA	NA	NA	NA	NA	NA
118	Bacteria;Actinobacteriota;Actinobacteria;Micrococcales;Sanguibacteraceae;Sanguibacter-Flavimobilis;Sanguibacter inulinus	NA	NA	NA	NA	NA	NA	NA	NA	NA	NA	NA	NA	NA	2	NA	NA
119	Bacteria;Actinobacteriota;Actinobacteria;Propionibacteriales;Nocardioidaceae;Marmoricola;uncultured bacterium	NA	NA	NA	NA	NA	NA	NA	NA	NA	NA	NA	2	NA	NA	NA	NA
120	Bacteria;Actinobacteriota;Actinobacteria;Propionibacteriales;Propionibacteriaceae;Tessaracoccus;Propionibacteriaceae bacterium P6A17	NA	NA	NA	NA	NA	NA	NA	NA	NA	NA	NA	NA	1	NA	NA	NA
121	Bacteria;Actinobacteriota;Actinobacteria;Pseudonocardiales;Pseudonocardiaceae;Actinomycetospora;Actinomycetospora atypica	NA	2	2	NA	NA	2	NA	NA	NA	NA	NA	NA	NA	NA	NA	NA
122	Bacteria;Actinobacteriota;Actinobacteria;Pseudonocardiales;Pseudonocardiaceae;Actinomycetospora;Actinomycetospora chiangmaiensis DSM 45062	NA	2	4	NA	NA	NA	NA	2	NA	3	NA	4	2	NA	NA	NA
123	Bacteria;Actinobacteriota;Actinobacteria;Pseudonocardiales;Pseudonocardiaceae;Pseudonocardia;metagenome	NA	NA	NA	NA	NA	3	NA	NA	NA	NA	NA	NA	NA	NA	NA	NA
124	Bacteria;Actinobacteriota;Actinobacteria;Pseudonocardiales;Pseudonocardiaceae;Pseudonocardia;Pseudonocardia hydrocarbonoxydans	NA	NA	NA	NA	NA	NA	NA	NA	NA	NA	NA	2	NA	NA	NA	NA
125	Bacteria;Actinobacteriota;Actinobacteria;Pseudonocardiales;Pseudonocardiaceae;Pseudonocardia;Pseudonocardia xinjiangensis	NA	NA	NA	NA	NA	2	NA	NA	NA	NA	NA	NA	NA	2	NA	NA
126	Bacteria;Actinobacteriota;Actinobacteria;Pseudonocardiales;Pseudonocardiaceae;Pseudonocardia;uncultured actinobacterium	NA	NA	NA	NA	NA	1	NA	NA	NA	NA	NA	NA	NA	NA	NA	NA
127	Bacteria;Actinobacteriota;Actinobacteria;Pseudonocardiales;Pseudonocardiaceae;Pseudonocardia;uncultured bacterium	NA	NA	NA	NA	NA	2	NA	NA	NA	NA	NA	2	NA	NA	NA	NA
128	Bacteria;Actinobacteriota;Actinobacteria;Streptomycetales;Streptomycetaceae;Streptomyces;Streptomyces griseoflavus	2	NA	NA	NA	NA	NA	NA	NA	NA	NA	NA	NA	NA	NA	NA	NA
129	Bacteria;Actinobacteriota;Actinobacteria;Streptomycetales;Streptomycetaceae;Streptomyces;Streptomyces pratensis ATCC 33331	NA	NA	NA	NA	NA	NA	1	NA	NA	NA	NA	2	NA	NA	NA	NA
130	Bacteria;Actinobacteriota;Actinobacteria;Streptomycetales;Streptomycetaceae;Streptomyces;Streptomyces sannanensis	NA	NA	NA	NA	NA	NA	NA	NA	2	NA	NA	NA	NA	NA	NA	NA
131	Bacteria;Actinobacteriota;Actinobacteria;Streptomycetales;Streptomycetaceae;Streptomyces;Streptomyces sp. TP-A0874	NA	NA	NA	NA	2	NA	NA	NA	NA	NA	NA	NA	NA	NA	NA	NA
132	Bacteria;Actinobacteriota;Thermoleophilia;Gaiellales;uncultured;uncultured bacterium	NA	2	2	2	NA	NA	NA	NA	2	NA	NA	4	NA	NA	NA	NA
133	Bacteria;Actinobacteriota;Thermoleophilia;Solirubrobacterales;Solirubrobacteraceae;uncultured;soil metagenome	NA	NA	NA	NA	2	NA	NA	NA	NA	NA	NA	NA	NA	NA	NA	NA
134	Bacteria;Actinobacteriota;Thermoleophilia;uncultured;uncultured bacterium	NA	NA	NA	NA	NA	NA	NA	2	NA	NA	NA	NA	NA	NA	NA	NA
135	Bacteria;Armatimonadota;Armatimonadia;Armatimonadales;metagenome	NA	NA	NA	NA	NA	NA	2	NA	NA	NA	NA	NA	NA	NA	NA	NA
136	Bacteria;Armatimonadota;Armatimonadia;Armatimonadales;uncultured bacterium	6	6	NA	NA	NA	NA	NA	NA	NA	4	NA	2	6	2	NA	NA
137	Bacteria;Armatimonadota;Chthonomonadetes;Chthonomonadales;Chthonomonadaceae;Chthonomonas;uncultured bacterium	NA	2	2	4	NA	6	2	NA	NA	2	NA	NA	4	2	NA	NA
138	Bacteria;Bacteroidota;Bacteroidia;Bacteroidales;Marinifilaceae;uncultured;uncultured Bacteroidetes bacterium	NA	NA	NA	NA	NA	NA	NA	NA	NA	NA	NA	NA	NA	1	NA	NA
139	Bacteria;Bacteroidota;Bacteroidia;Bacteroidales;Paludibacteraceae;Paludibacter;uncultured Bacteroidetes bacterium	NA	NA	NA	NA	NA	NA	NA	NA	NA	NA	NA	NA	2	NA	NA	NA
140	Bacteria;Bacteroidota;Bacteroidia;Bacteroidales;Prevotellaceae;Prevotella;uncultured bacterium	NA	NA	NA	NA	NA	NA	NA	NA	NA	NA	2	NA	NA	NA	NA	NA
141	Bacteria;Bacteroidota;Bacteroidia;Bacteroidales;Prevotellaceae;Prevotella_7;Prevotella scopos JCM 17725	NA	NA	NA	NA	NA	NA	NA	NA	NA	NA	NA	NA	NA	NA	4	NA
142	Bacteria;Bacteroidota;Bacteroidia;Bacteroidales;Prolixibacteraceae;BSV13;uncultured bacterium	NA	NA	NA	NA	2	NA	NA	NA	NA	NA	NA	NA	NA	NA	NA	NA
143	Bacteria;Bacteroidota;Bacteroidia;Bacteroidales;Prolixibacteraceae;WCHB1-32;uncultured bacterium	NA	NA	NA	NA	NA	NA	NA	NA	NA	NA	NA	NA	5	5	NA	NA
144	Bacteria;Bacteroidota;Bacteroidia;Bacteroidales;Prolixibacteraceae;WCHB1-32;uncultured Bacteroidetes bacterium	NA	NA	NA	NA	NA	NA	NA	NA	NA	NA	NA	NA	NA	1	NA	NA
145	Bacteria;Bacteroidota;Bacteroidia;Bacteroidales;Prolixibacteraceae;WCHB1-32;uncultured soil bacterium	NA	NA	NA	NA	NA	NA	NA	NA	NA	NA	NA	NA	1	2	NA	NA
146	Bacteria;Bacteroidota;Bacteroidia;Bacteroidales;Rikenellaceae;Rikenellaceae RC9 gut group;uncultured bacterium	NA	NA	NA	NA	NA	NA	NA	NA	NA	NA	NA	NA	NA	2	NA	NA
147	Bacteria;Bacteroidota;Bacteroidia;Bacteroidales;Rikenellaceae;uncultured;uncultured bacterium	NA	NA	NA	NA	NA	NA	NA	NA	NA	NA	NA	NA	2	NA	NA	NA
148	Bacteria;Bacteroidota;Bacteroidia;Chitinophagales;Chitinophagaceae;Asinibacterium;Asinibacterium sp. OR53	NA	NA	NA	NA	NA	NA	NA	2	NA	NA	NA	NA	NA	NA	NA	NA
149	Bacteria;Bacteroidota;Bacteroidia;Chitinophagales;Chitinophagaceae;Aurantisolimonas;uncultured bacterium	NA	NA	NA	NA	NA	NA	NA	NA	NA	NA	NA	2	NA	NA	NA	NA
150	Bacteria;Bacteroidota;Bacteroidia;Chitinophagales;Chitinophagaceae;Edaphobaculum;metagenome	NA	NA	NA	NA	NA	NA	NA	NA	2	NA	NA	NA	NA	NA	NA	NA
151	Bacteria;Bacteroidota;Bacteroidia;Chitinophagales;Chitinophagaceae;Edaphobaculum;Spumella-like flagellate JBM08	NA	NA	NA	2	NA	NA	NA	NA	NA	NA	NA	NA	NA	NA	NA	NA
152	Bacteria;Bacteroidota;Bacteroidia;Chitinophagales;Chitinophagaceae;Ferruginibacter;metagenome	NA	NA	4	NA	2	NA	2	NA	NA	NA	NA	NA	2	NA	NA	NA
153	Bacteria;Bacteroidota;Bacteroidia;Chitinophagales;Chitinophagaceae;Ferruginibacter;uncultured bacterium	109	116	146	28	18	82	28	42	16	76	NA	104	41	68	NA	NA
154	Bacteria;Bacteroidota;Bacteroidia;Chitinophagales;Chitinophagaceae;Ferruginibacter;uncultured Bacteroidetes bacterium	19	14	28	12	2	20	2	10	14	34	NA	44	2	6	NA	NA
155	Bacteria;Bacteroidota;Bacteroidia;Chitinophagales;Chitinophagaceae;Ferruginibacter;uncultured Ferruginibacter sp.	NA	NA	NA	NA	2	NA	NA	2	NA	NA	NA	NA	NA	NA	NA	NA
156	Bacteria;Bacteroidota;Bacteroidia;Chitinophagales;Chitinophagaceae;Flavisolibacter;Flavisolibacter tropicus	NA	6	6	NA	NA	4	NA	NA	2	NA	NA	4	2	NA	NA	NA
157	Bacteria;Bacteroidota;Bacteroidia;Chitinophagales;Chitinophagaceae;Flavisolibacter;uncultured bacterium	NA	NA	NA	NA	NA	NA	NA	2	NA	NA	NA	NA	NA	NA	NA	NA
158	Bacteria;Bacteroidota;Bacteroidia;Chitinophagales;Chitinophagaceae;Flavisolibacter;uncultured Flavisolibacter sp.	NA	NA	2	NA	NA	NA	NA	NA	NA	NA	NA	NA	NA	NA	NA	NA
159	Bacteria;Bacteroidota;Bacteroidia;Chitinophagales;Chitinophagaceae;Niastella;metagenome	NA	NA	NA	NA	NA	2	NA	NA	NA	NA	NA	2	NA	NA	NA	NA
160	Bacteria;Bacteroidota;Bacteroidia;Chitinophagales;Chitinophagaceae;Parasediminibacterium;metagenome	NA	NA	NA	NA	NA	2	NA	NA	NA	NA	NA	NA	NA	NA	NA	NA
161	Bacteria;Bacteroidota;Bacteroidia;Chitinophagales;Chitinophagaceae;Parasediminibacterium;Sediminibacterium sp. MIC4028	NA	NA	NA	NA	NA	1	NA	NA	NA	NA	NA	NA	NA	NA	NA	NA
162	Bacteria;Bacteroidota;Bacteroidia;Chitinophagales;Chitinophagaceae;Parasediminibacterium;uncultured bacterium	4	NA	NA	NA	NA	1	2	8	4	NA	NA	NA	NA	NA	NA	NA
163	Bacteria;Bacteroidota;Bacteroidia;Chitinophagales;Chitinophagaceae;Parasediminibacterium;uncultured bacterium FukuS59	NA	NA	NA	NA	NA	NA	NA	2	2	NA	NA	NA	2	NA	NA	NA
164	Bacteria;Bacteroidota;Bacteroidia;Chitinophagales;Chitinophagaceae;Parasediminibacterium;uncultured Bacteroidetes bacterium	NA	2	NA	NA	NA	NA	NA	2	NA	NA	NA	NA	NA	NA	NA	NA
165	Bacteria;Bacteroidota;Bacteroidia;Chitinophagales;Chitinophagaceae;Puia;metagenome	NA	NA	NA	NA	2	NA	NA	NA	NA	NA	NA	NA	NA	NA	NA	NA
166	Bacteria;Bacteroidota;Bacteroidia;Chitinophagales;Chitinophagaceae;Puia;uncultured bacterium	NA	4	NA	NA	NA	2	NA	NA	NA	NA	NA	NA	NA	NA	NA	NA
167	Bacteria;Bacteroidota;Bacteroidia;Chitinophagales;Chitinophagaceae;Puia;uncultured Sphingobacteriales cum Crenotrichaceae bacterium	NA	NA	NA	NA	NA	NA	NA	NA	NA	NA	NA	NA	1	NA	NA	NA
168	Bacteria;Bacteroidota;Bacteroidia;Chitinophagales;Chitinophagaceae;Sediminibacterium;uncultured bacterium	NA	NA	NA	1	NA	NA	4	6	NA	NA	NA	NA	NA	2	NA	NA
169	Bacteria;Bacteroidota;Bacteroidia;Chitinophagales;Chitinophagaceae;Sediminibacterium;uncultured bacterium FukuN24	NA	NA	NA	NA	NA	NA	NA	2	2	NA	NA	NA	NA	NA	NA	NA
170	Bacteria;Bacteroidota;Bacteroidia;Chitinophagales;Chitinophagaceae;Sediminibacterium;uncultured Sphingobacteriales bacterium	NA	NA	NA	3	NA	NA	2	10	NA	NA	NA	NA	NA	NA	NA	NA
171	Bacteria;Bacteroidota;Bacteroidia;Chitinophagales;Chitinophagaceae;uncultured;metagenome	NA	NA	2	NA	NA	NA	NA	4	NA	NA	NA	NA	NA	NA	NA	NA
172	Bacteria;Bacteroidota;Bacteroidia;Chitinophagales;Chitinophagaceae;uncultured;uncultured bacterium	NA	2	NA	1	NA	2	NA	NA	NA	NA	NA	NA	NA	NA	NA	NA
173	Bacteria;Bacteroidota;Bacteroidia;Chitinophagales;Chitinophagaceae;uncultured;uncultured Bacteroidetes bacterium	NA	NA	NA	NA	NA	2	NA	NA	NA	NA	NA	NA	NA	NA	NA	NA
174	Bacteria;Bacteroidota;Bacteroidia;Chitinophagales;Chitinophagaceae;uncultured;uncultured Chitinophagaceae bacterium	NA	NA	NA	NA	NA	NA	NA	2	NA	NA	NA	NA	NA	NA	NA	NA
175	Bacteria;Bacteroidota;Bacteroidia;Chitinophagales;Chitinophagaceae;uncultured;uncultured soil bacterium	NA	NA	NA	1	2	NA	NA	NA	NA	NA	NA	NA	NA	NA	NA	NA
176	Bacteria;Bacteroidota;Bacteroidia;Chitinophagales;Saprospiraceae;uncultured;uncultured bacterium	NA	NA	NA	NA	NA	NA	NA	NA	NA	NA	NA	NA	NA	4	NA	NA
177	Bacteria;Bacteroidota;Bacteroidia;Chitinophagales;Saprospiraceae;uncultured;uncultured Sphingobacteriia bacterium	NA	NA	NA	NA	NA	NA	NA	NA	NA	NA	NA	NA	2	6	NA	NA
178	Bacteria;Bacteroidota;Bacteroidia;Cytophagales;Hymenobacteraceae;Hymenobacter;Bacteroidetes bacterium P3	NA	2	4	NA	NA	NA	NA	NA	NA	2	NA	2	NA	2	NA	NA
179	Bacteria;Bacteroidota;Bacteroidia;Cytophagales;Hymenobacteraceae;Hymenobacter;Hymenobacter gelipurpurascens	NA	NA	1	NA	NA	NA	NA	NA	NA	NA	NA	NA	NA	NA	NA	NA
180	Bacteria;Bacteroidota;Bacteroidia;Cytophagales;Hymenobacteraceae;Hymenobacter;Hymenobacter lapidarius	4	5	15	5	2	7	NA	1	NA	16	NA	18	2	3	NA	NA
181	Bacteria;Bacteroidota;Bacteroidia;Cytophagales;Hymenobacteraceae;Hymenobacter;Hymenobacter nivis	16	6	14	4	NA	10	NA	NA	NA	18	NA	24	2	NA	NA	NA
182	Bacteria;Bacteroidota;Bacteroidia;Cytophagales;Hymenobacteraceae;Hymenobacter;Hymenobacter rufus	NA	NA	1	NA	NA	NA	NA	NA	NA	NA	NA	NA	NA	NA	NA	NA
183	Bacteria;Bacteroidota;Bacteroidia;Cytophagales;Hymenobacteraceae;Hymenobacter;Hymenobacter sedentarius	8	4	4	8	2	8	4	8	2	20	NA	28	4	NA	NA	NA
184	Bacteria;Bacteroidota;Bacteroidia;Cytophagales;Hymenobacteraceae;Hymenobacter;Hymenobacter sp.	4	2	11	NA	2	NA	NA	1	NA	8	NA	15	NA	NA	NA	NA
185	Bacteria;Bacteroidota;Bacteroidia;Cytophagales;Hymenobacteraceae;Hymenobacter;Hymenobacter sp. 1004	NA	NA	NA	NA	NA	NA	NA	NA	NA	1	NA	1	2	NA	NA	NA
186	Bacteria;Bacteroidota;Bacteroidia;Cytophagales;Hymenobacteraceae;Hymenobacter;Hymenobacter sp. IS2118	NA	NA	4	NA	NA	2	NA	2	NA	2	NA	2	2	2	NA	NA
187	Bacteria;Bacteroidota;Bacteroidia;Cytophagales;Hymenobacteraceae;Hymenobacter;Hymenobacter sp. MD1	NA	NA	2	NA	NA	NA	NA	NA	NA	3	NA	2	2	2	NA	NA
188	Bacteria;Bacteroidota;Bacteroidia;Cytophagales;Hymenobacteraceae;Hymenobacter;Hymenobacter sp. R-36548	NA	NA	NA	NA	NA	NA	NA	NA	NA	NA	NA	1	NA	NA	NA	NA
189	Bacteria;Bacteroidota;Bacteroidia;Cytophagales;Hymenobacteraceae;Hymenobacter;Hymenobacter sp. R-36960	NA	NA	NA	NA	NA	NA	NA	NA	NA	NA	NA	NA	NA	3	NA	NA
190	Bacteria;Bacteroidota;Bacteroidia;Cytophagales;Hymenobacteraceae;Hymenobacter;Hymenobacter sp. R-37569	NA	NA	2	2	NA	2	2	NA	NA	2	NA	4	NA	NA	NA	NA
191	Bacteria;Bacteroidota;Bacteroidia;Cytophagales;Hymenobacteraceae;Hymenobacter;Hymenobacter sp. TMT1-67	NA	NA	NA	1	NA	NA	NA	NA	NA	NA	NA	NA	NA	NA	NA	NA
192	Bacteria;Bacteroidota;Bacteroidia;Cytophagales;Hymenobacteraceae;Hymenobacter;Hymenobacter swuensis DY53	NA	NA	1	NA	NA	NA	NA	NA	NA	NA	NA	NA	NA	NA	NA	NA
193	Bacteria;Bacteroidota;Bacteroidia;Cytophagales;Hymenobacteraceae;Hymenobacter;Hymenobacter terrae	11	1	2	NA	NA	1	NA	NA	NA	4	NA	6	NA	NA	NA	NA
194	Bacteria;Bacteroidota;Bacteroidia;Cytophagales;Hymenobacteraceae;Hymenobacter;Parahymenobacter deserti	NA	NA	2	NA	NA	NA	NA	NA	NA	NA	NA	NA	NA	NA	NA	NA
195	Bacteria;Bacteroidota;Bacteroidia;Cytophagales;Hymenobacteraceae;Hymenobacter;Siccationidurans antarcticus	NA	NA	NA	NA	NA	NA	NA	NA	NA	NA	NA	NA	4	2	NA	NA
196	Bacteria;Bacteroidota;Bacteroidia;Cytophagales;Hymenobacteraceae;Hymenobacter;uncultured bacterium	59	54	64	34	14	56	18	17	20	111	NA	164	34	38	NA	NA
197	Bacteria;Bacteroidota;Bacteroidia;Cytophagales;Hymenobacteraceae;Hymenobacter;uncultured Bacteroidetes bacterium	4	2	1	NA	NA	2	NA	1	NA	5	NA	3	6	6	NA	NA
198	Bacteria;Bacteroidota;Bacteroidia;Cytophagales;Spirosomaceae;Arcicella;Arcicella aquatica	NA	NA	NA	NA	NA	NA	5	NA	NA	NA	NA	NA	2	2	NA	NA
199	Bacteria;Bacteroidota;Bacteroidia;Cytophagales;Spirosomaceae;Arcicella;Arcicella sp. 7A-378	NA	NA	NA	NA	NA	NA	2	4	NA	NA	NA	NA	NA	NA	NA	NA
200	Bacteria;Bacteroidota;Bacteroidia;Cytophagales;Spirosomaceae;Arcicella;bacterium H22	NA	NA	NA	NA	NA	NA	2	2	NA	NA	NA	NA	4	NA	NA	NA
201	Bacteria;Bacteroidota;Bacteroidia;Cytophagales;Spirosomaceae;Arcicella;uncultured bacterium	NA	NA	2	NA	NA	NA	15	40	8	NA	NA	NA	10	8	NA	NA
202	Bacteria;Bacteroidota;Bacteroidia;Cytophagales;Spirosomaceae;Arcicella;uncultured bacterium GKS2-216	NA	NA	NA	NA	NA	NA	NA	2	NA	NA	NA	NA	4	NA	NA	NA
203	Bacteria;Bacteroidota;Bacteroidia;Cytophagales;Spirosomaceae;Arcicella;uncultured Bacteroidetes bacterium	NA	NA	NA	NA	NA	NA	2	NA	NA	NA	NA	NA	NA	NA	NA	NA
204	Bacteria;Bacteroidota;Bacteroidia;Cytophagales;Spirosomaceae;Spirosoma;Spirosoma horti	NA	NA	NA	NA	NA	1	2	NA	NA	NA	NA	NA	NA	NA	NA	NA
205	Bacteria;Bacteroidota;Bacteroidia;Cytophagales;Spirosomaceae;Spirosoma;Spirosoma sp.	NA	NA	NA	NA	NA	2	NA	NA	NA	NA	NA	NA	NA	NA	NA	NA
206	Bacteria;Bacteroidota;Bacteroidia;Cytophagales;Spirosomaceae;Spirosoma;uncultured bacterium	NA	NA	NA	NA	NA	1	NA	2	NA	NA	NA	NA	NA	NA	NA	NA
207	Bacteria;Bacteroidota;Bacteroidia;Flavobacteriales;Flavobacteriaceae;Capnocytophaga;Capnocytophaga sp. oral taxon 863 str. F0517	NA	NA	NA	NA	NA	NA	NA	NA	NA	NA	NA	NA	NA	NA	2	NA
208	Bacteria;Bacteroidota;Bacteroidia;Flavobacteriales;Weeksellaceae;Chryseobacterium;Antarctic bacterium GA0K	NA	NA	NA	NA	NA	NA	2	NA	NA	NA	NA	NA	NA	NA	NA	NA
209	Bacteria;Bacteroidota;Bacteroidia;Flavobacteriales;Weeksellaceae;Chryseobacterium;Chryseobacterium sp.	NA	NA	NA	NA	2	NA	NA	NA	NA	NA	NA	NA	NA	NA	NA	NA
210	Bacteria;Bacteroidota;Bacteroidia;Flavobacteriales;Weeksellaceae;Chryseobacterium;Chryseobacterium sp. YR005	NA	NA	NA	NA	NA	2	NA	NA	NA	NA	NA	NA	NA	NA	NA	NA
211	Bacteria;Bacteroidota;Bacteroidia;Flavobacteriales;Weeksellaceae;Chryseobacterium;uncultured Bacteroidetes bacterium	NA	NA	NA	NA	4	NA	NA	NA	NA	NA	NA	NA	NA	NA	NA	NA
212	Bacteria;Bacteroidota;Bacteroidia;Sphingobacteriales;env.OPS 17;metagenome	NA	NA	NA	NA	NA	NA	NA	2	NA	NA	NA	NA	NA	NA	NA	NA
213	Bacteria;Bacteroidota;Bacteroidia;Sphingobacteriales;env.OPS 17;uncultured bacterium	NA	NA	2	NA	NA	NA	NA	2	NA	NA	NA	NA	NA	NA	2	NA
214	Bacteria;Bacteroidota;Bacteroidia;Sphingobacteriales;FFCH9454;metagenome	NA	2	NA	NA	NA	NA	NA	NA	NA	NA	NA	NA	2	NA	NA	NA
215	Bacteria;Bacteroidota;Bacteroidia;Sphingobacteriales;Lentimicrobiaceae;Lentimicrobium;uncultured Bacteroidetes bacterium	NA	NA	NA	NA	NA	NA	NA	2	NA	NA	NA	NA	6	11	NA	NA
216	Bacteria;Bacteroidota;Bacteroidia;Sphingobacteriales;Lentimicrobiaceae;uncultured bacterium	NA	NA	NA	2	NA	NA	NA	NA	NA	NA	NA	NA	2	NA	NA	NA
217	Bacteria;Bacteroidota;Bacteroidia;Sphingobacteriales;S15-21;uncultured bacterium	NA	NA	NA	NA	NA	2	NA	NA	NA	NA	NA	NA	NA	NA	NA	NA
218	Bacteria;Bacteroidota;Bacteroidia;Sphingobacteriales;Sphingobacteriaceae;Mucilaginibacter;Mucilaginibacter gotjawali	NA	NA	NA	NA	NA	2	NA	NA	NA	NA	NA	NA	NA	NA	NA	NA
219	Bacteria;Bacteroidota;Bacteroidia;Sphingobacteriales;Sphingobacteriaceae;Mucilaginibacter;Mucilaginibacter rigui	NA	NA	2	NA	NA	NA	NA	NA	NA	NA	NA	NA	NA	NA	NA	NA
220	Bacteria;Bacteroidota;Bacteroidia;Sphingobacteriales;Sphingobacteriaceae;Mucilaginibacter;Mucilaginibacter sp. A1-594	NA	NA	NA	NA	NA	1	NA	NA	NA	NA	NA	NA	NA	NA	NA	NA
221	Bacteria;Bacteroidota;Bacteroidia;Sphingobacteriales;Sphingobacteriaceae;Mucilaginibacter;Mucilaginibacter sp. BJC16-A31	NA	NA	NA	NA	NA	NA	2	NA	NA	NA	NA	NA	NA	NA	NA	NA
222	Bacteria;Bacteroidota;Bacteroidia;Sphingobacteriales;Sphingobacteriaceae;Mucilaginibacter;Mucilaginibacter sp. HME6834	NA	NA	NA	NA	NA	NA	2	NA	NA	NA	NA	NA	NA	NA	NA	NA
223	Bacteria;Bacteroidota;Bacteroidia;Sphingobacteriales;Sphingobacteriaceae;Mucilaginibacter;Mucilaginibacter sp. OK098	NA	NA	NA	NA	NA	1	NA	NA	2	NA	NA	NA	NA	NA	NA	NA
224	Bacteria;Bacteroidota;Bacteroidia;Sphingobacteriales;Sphingobacteriaceae;Mucilaginibacter;Mucilaginibacter sp. PAMC 26640	NA	2	NA	2	NA	NA	NA	NA	NA	NA	NA	NA	NA	NA	NA	NA
225	Bacteria;Bacteroidota;Bacteroidia;Sphingobacteriales;Sphingobacteriaceae;Mucilaginibacter;uncultured bacterium	NA	2	NA	NA	NA	NA	NA	NA	NA	NA	NA	NA	NA	NA	NA	NA
226	Bacteria;Bacteroidota;Bacteroidia;Sphingobacteriales;Sphingobacteriaceae;Mucilaginibacter;uncultured soil bacterium	NA	NA	NA	NA	2	NA	NA	NA	NA	NA	NA	NA	NA	NA	NA	NA
227	Bacteria;Bacteroidota;Bacteroidia;Sphingobacteriales;Sphingobacteriaceae;Pedobacter;Antarctic bacterium GA028	2	NA	NA	4	4	2	NA	2	2	NA	NA	NA	2	NA	NA	NA
228	Bacteria;Bacteroidota;Bacteroidia;Sphingobacteriales;Sphingobacteriaceae;Pedobacter;Pedobacter agri PB92	NA	NA	NA	NA	NA	NA	2	NA	NA	NA	NA	NA	NA	NA	NA	NA
229	Bacteria;Bacteroidota;Bacteroidia;Sphingobacteriales;Sphingobacteriaceae;Pedobacter;Pedobacter ardleyensis	NA	NA	1	NA	NA	NA	NA	NA	2	NA	NA	NA	NA	NA	NA	NA
230	Bacteria;Bacteroidota;Bacteroidia;Sphingobacteriales;Sphingobacteriaceae;Pedobacter;Pedobacter daechungensis	NA	NA	NA	NA	NA	NA	2	NA	NA	NA	NA	NA	NA	NA	NA	NA
231	Bacteria;Bacteroidota;Bacteroidia;Sphingobacteriales;Sphingobacteriaceae;Pedobacter;Pedobacter glucosidilyticus	8	6	2	NA	NA	2	2	NA	NA	NA	NA	2	NA	NA	NA	NA
232	Bacteria;Bacteroidota;Bacteroidia;Sphingobacteriales;Sphingobacteriaceae;Pedobacter;Pedobacter lentus	NA	NA	NA	2	NA	1	NA	NA	NA	NA	NA	NA	2	NA	NA	NA
233	Bacteria;Bacteroidota;Bacteroidia;Sphingobacteriales;Sphingobacteriaceae;Pedobacter;Pedobacter sp. CCM 8644	NA	NA	NA	NA	NA	1	NA	NA	NA	NA	NA	NA	NA	NA	NA	NA
234	Bacteria;Bacteroidota;Bacteroidia;Sphingobacteriales;Sphingobacteriaceae;Pedobacter;Pedobacter sp. JC2491	24	NA	13	8	2	8	4	NA	2	NA	NA	2	NA	NA	NA	NA
235	Bacteria;Bacteroidota;Bacteroidia;Sphingobacteriales;Sphingobacteriaceae;Pedobacter;Pedobacter sp. NEAU-W8	NA	NA	NA	NA	2	2	NA	2	NA	NA	NA	NA	NA	NA	NA	NA
236	Bacteria;Bacteroidota;Bacteroidia;Sphingobacteriales;Sphingobacteriaceae;Pedobacter;uncultured Pedobacter sp.	NA	NA	NA	NA	NA	NA	NA	NA	NA	NA	NA	2	NA	NA	NA	NA
237	Bacteria;Bacteroidota;Bacteroidia;Sphingobacteriales;Sphingobacteriaceae;Pseudopedobacter;Pseudopedobacter saltans DSM 12145	NA	NA	2	NA	NA	NA	NA	NA	NA	NA	NA	NA	NA	NA	NA	NA
238	Bacteria;Bacteroidota;Bacteroidia;Sphingobacteriales;Sphingobacteriaceae;Solitalea;uncultured bacterium	165	107	167	16	8	40	26	12	8	43	NA	71	4	5	NA	NA
239	Bacteria;Bacteroidota;Bacteroidia;Sphingobacteriales;Sphingobacteriaceae;Solitalea;uncultured Bacteroidetes bacterium	46	15	55	7	NA	5	6	6	NA	11	NA	14	2	3	NA	NA
240	Bacteria;Bacteroidota;Bacteroidia;Sphingobacteriales;Sphingobacteriaceae;Sphingobacterium;Brassica oleracea var. capitata (cabbage)	NA	2	NA	NA	NA	NA	NA	NA	NA	NA	NA	NA	NA	NA	NA	NA
241	Bacteria;Bdellovibrionota;Bdellovibrionia;Bdellovibrionales;Bdellovibrionaceae;Bdellovibrio;uncultured bacterium	NA	4	NA	NA	NA	NA	NA	NA	NA	NA	NA	NA	NA	NA	2	NA
242	Bacteria;Bdellovibrionota;Oligoflexia;0319-6G20;uncultured bacterium	NA	NA	NA	NA	NA	2	NA	NA	NA	NA	NA	NA	NA	2	NA	NA
243	Bacteria;Bdellovibrionota;Oligoflexia;Oligoflexales;Oligoflexaceae;Oligoflexus;uncultured bacterium	NA	NA	NA	NA	NA	NA	NA	NA	2	NA	NA	NA	NA	NA	NA	NA
244	Bacteria;Bdellovibrionota;Oligoflexia;Oligoflexales;Oligoflexaceae;uncultured;uncultured bacterium	NA	NA	NA	NA	NA	NA	2	NA	NA	NA	NA	NA	NA	NA	NA	NA
245	Bacteria;Chloroflexi;Chloroflexia;Thermomicrobiales;JG30-KF-CM45;metagenome	NA	NA	NA	NA	NA	NA	NA	NA	NA	NA	NA	NA	NA	1	NA	NA
246	Bacteria;Chloroflexi;Chloroflexia;Thermomicrobiales;JG30-KF-CM45;uncultured bacterium	NA	NA	NA	NA	NA	NA	NA	NA	NA	2	NA	NA	2	NA	NA	NA
247	Bacteria;Chloroflexi;Chloroflexia;Thermomicrobiales;JG30-KF-CM45;uncultured Chloroflexi bacterium	NA	NA	NA	NA	NA	NA	NA	NA	NA	NA	NA	NA	NA	1	NA	NA
248	Bacteria;Chloroflexi;JG30-KF-CM66;uncultured bacterium	NA	NA	NA	NA	NA	2	NA	NA	NA	NA	NA	NA	NA	NA	NA	NA
249	Bacteria;Chloroflexi;P2-11E;uncultured bacterium	NA	NA	NA	NA	2	NA	NA	NA	NA	NA	NA	NA	NA	NA	NA	NA
250	Bacteria;Cyanobacteria;Cyanobacteriia;Chloroplast;Aphyllon fasciculatum	NA	NA	NA	NA	NA	NA	NA	NA	NA	NA	NA	NA	NA	2	NA	NA
251	Bacteria;Cyanobacteria;Cyanobacteriia;Chloroplast;Carteria crucifera	NA	NA	NA	NA	NA	NA	3	7	1	NA	NA	NA	NA	NA	NA	NA
252	Bacteria;Cyanobacteria;Cyanobacteriia;Chloroplast;Carteria sp. SAG 8-5	NA	NA	NA	NA	NA	NA	NA	NA	NA	NA	NA	NA	NA	NA	NA	NA
253	Bacteria;Cyanobacteria;Cyanobacteriia;Chloroplast;Chlamydomonas eustigma	NA	NA	NA	2	NA	2	2	NA	NA	NA	NA	NA	NA	NA	NA	NA
254	Bacteria;Cyanobacteria;Cyanobacteriia;Chloroplast;Chlamydomonas moewusii	NA	NA	NA	NA	NA	NA	NA	NA	NA	NA	NA	NA	2	2	NA	NA
255	Bacteria;Cyanobacteria;Cyanobacteriia;Chloroplast;Chlamydomonas nivalis	NA	2	NA	NA	NA	NA	18	40	15	NA	NA	NA	NA	2	NA	NA
256	Bacteria;Cyanobacteria;Cyanobacteriia;Chloroplast;Chloromonas perforata	NA	NA	NA	NA	2	NA	NA	NA	NA	NA	NA	NA	NA	NA	NA	NA
257	Bacteria;Cyanobacteria;Cyanobacteriia;Chloroplast;Chloromonas radiata	NA	4	NA	NA	4	1	145	254	94	2	NA	2	NA	NA	NA	NA
258	Bacteria;Cyanobacteria;Cyanobacteriia;Chloroplast;Dasyclonium flaccidum	NA	2	NA	NA	NA	NA	NA	NA	NA	NA	NA	NA	NA	NA	NA	NA
259	Bacteria;Cyanobacteria;Cyanobacteriia;Chloroplast;Dinobryon sp. LO226KS	8	8	2	NA	NA	2	1	NA	NA	6	NA	7	NA	NA	NA	NA
260	Bacteria;Cyanobacteria;Cyanobacteriia;Chloroplast;Epipyxis sp. PR26KG	NA	2	10	NA	2	2	NA	NA	NA	2	NA	NA	NA	NA	NA	NA
261	Bacteria;Cyanobacteria;Cyanobacteriia;Chloroplast;Equisetum hyemale	NA	NA	NA	NA	NA	NA	NA	2	NA	2	NA	NA	NA	NA	NA	NA
262	Bacteria;Cyanobacteria;Cyanobacteriia;Chloroplast;Fusochloris perforata	NA	NA	NA	NA	NA	NA	NA	NA	NA	NA	NA	NA	NA	1	NA	NA
263	Bacteria;Cyanobacteria;Cyanobacteriia;Chloroplast;Gonium pectorale	NA	NA	NA	NA	NA	NA	NA	NA	NA	NA	NA	NA	NA	NA	NA	NA
264	Bacteria;Cyanobacteria;Cyanobacteriia;Chloroplast;Koliella longiseta	NA	NA	2	NA	NA	3	NA	8	NA	NA	NA	NA	2	2	NA	NA
265	Bacteria;Cyanobacteria;Cyanobacteriia;Chloroplast;Lobochlamys culleus	NA	NA	NA	NA	NA	NA	NA	NA	NA	NA	NA	NA	NA	NA	NA	NA
266	Bacteria;Cyanobacteria;Cyanobacteriia;Chloroplast;Lobochlamys segnis	NA	NA	NA	NA	NA	NA	NA	NA	NA	NA	NA	NA	NA	NA	NA	NA
267	Bacteria;Cyanobacteria;Cyanobacteriia;Chloroplast;metagenome	NA	NA	NA	NA	NA	NA	5	3	4	NA	NA	NA	NA	NA	NA	NA
268	Bacteria;Cyanobacteria;Cyanobacteriia;Chloroplast;Microthamnion kuetzingianum	NA	NA	NA	NA	NA	NA	NA	NA	NA	NA	NA	NA	4	1	NA	NA
269	Bacteria;Cyanobacteria;Cyanobacteriia;Chloroplast;Oogamochlamys gigantea	NA	NA	NA	NA	NA	NA	NA	NA	NA	NA	NA	NA	NA	NA	NA	NA
270	Bacteria;Cyanobacteria;Cyanobacteriia;Chloroplast;Panax ginseng	NA	NA	NA	NA	NA	NA	NA	NA	NA	2	NA	NA	NA	2	NA	NA
271	Bacteria;Cyanobacteria;Cyanobacteriia;Chloroplast;Pseudochlorella signiensis	7	12	17	6	7	14	2	4	4	1	NA	11	2	6	NA	NA
272	Bacteria;Cyanobacteria;Cyanobacteriia;Chloroplast;Spermatozopsis exsultans	NA	NA	NA	NA	NA	NA	NA	NA	NA	NA	NA	NA	2	NA	NA	NA
273	Bacteria;Cyanobacteria;Cyanobacteriia;Chloroplast;Synura sphagnicola	NA	NA	NA	NA	NA	NA	NA	NA	NA	2	NA	NA	NA	NA	NA	NA
274	Bacteria;Cyanobacteria;Cyanobacteriia;Chloroplast;Synura uvella	NA	NA	4	NA	NA	2	NA	NA	NA	NA	NA	4	NA	NA	NA	NA
275	Bacteria;Cyanobacteria;Cyanobacteriia;Chloroplast;uncultured bacterium	49	148	127	20	55	99	25	35	14	49	NA	91	18	12	NA	NA
276	Bacteria;Cyanobacteria;Cyanobacteriia;Chloroplast;uncultured Chlorophyta	NA	NA	2	NA	NA	NA	NA	NA	NA	NA	NA	NA	NA	NA	NA	NA
277	Bacteria;Cyanobacteria;Cyanobacteriia;Chloroplast;uncultured cyanobacterium	NA	NA	NA	1	4	11	NA	NA	NA	NA	NA	NA	NA	NA	NA	NA
278	Bacteria;Cyanobacteria;Cyanobacteriia;Chloroplast;uncultured Cyanobacterium sp.	NA	NA	NA	1	NA	3	NA	NA	NA	NA	NA	NA	NA	NA	NA	NA
279	Bacteria;Cyanobacteria;Cyanobacteriia;Chloroplast;uncultured eukaryote	NA	10	26	4	8	23	2	NA	NA	2	NA	20	3	8	NA	NA
280	Bacteria;Cyanobacteria;Cyanobacteriia;Chloroplast;uncultured phototrophic eukaryote	4	14	4	NA	8	8	87	132	64	18	2	15	4	6	NA	NA
281	Bacteria;Cyanobacteria;Cyanobacteriia;Chloroplast;uncultured prokaryote	NA	NA	NA	NA	2	NA	NA	2	NA	NA	NA	2	NA	NA	NA	NA
282	Bacteria;Cyanobacteria;Cyanobacteriia;Chloroplast;unidentified rhodophyte PRD01a010B	NA	NA	NA	NA	NA	NA	NA	1	NA	NA	NA	NA	NA	NA	NA	NA
283	Bacteria;Cyanobacteria;Cyanobacteriia;Chloroplast;Vaucheria litorea	NA	NA	NA	NA	NA	NA	NA	NA	NA	NA	NA	NA	1	NA	NA	NA
284	Bacteria;Cyanobacteria;Cyanobacteriia;Cyanobacteriales;Chamaesiphonaceae;Chamaesiphon PCC-6605;uncultured bacterium	NA	NA	NA	NA	NA	NA	NA	NA	NA	NA	NA	NA	NA	3	NA	NA
285	Bacteria;Cyanobacteria;Cyanobacteriia;Cyanobacteriales;Chamaesiphonaceae;Chamaesiphon PCC-6605;uncultured cyanobacterium	NA	NA	NA	NA	NA	NA	NA	NA	NA	NA	NA	NA	NA	2	NA	NA
286	Bacteria;Cyanobacteria;Cyanobacteriia;Cyanobacteriales;Gloeocapsaceae;Gloeocapsa;Chroococcus subviolaceus CCIBt3505	NA	NA	NA	NA	NA	NA	NA	NA	NA	NA	NA	NA	1	NA	NA	NA
287	Bacteria;Cyanobacteria;Cyanobacteriia;Cyanobacteriales;Nostocaceae;Stigonema SAG 48.90;Stigonema dinghuense DHS0072	NA	NA	NA	NA	NA	NA	NA	NA	NA	NA	NA	NA	NA	2	NA	NA
288	Bacteria;Cyanobacteria;Cyanobacteriia;Cyanobacteriales;Nostocaceae;uncultured;uncultured bacterium	NA	NA	NA	NA	NA	NA	NA	NA	NA	NA	NA	NA	NA	4	NA	NA
289	Bacteria;Cyanobacteria;Cyanobacteriia;Eurycoccales;Eurycoccales Incertae Sedis;Synechococcus PCC-7336;Synechococcus sp. PCC 7336	NA	NA	NA	NA	NA	NA	NA	NA	NA	NA	NA	NA	NA	2	NA	NA
290	Bacteria;Cyanobacteria;Cyanobacteriia;Leptolyngbyales;Leptolyngbyaceae;Calothrix KVSF5;uncultured bacterium	NA	NA	NA	NA	NA	2	NA	NA	NA	NA	NA	NA	2	NA	NA	NA
291	Bacteria;Cyanobacteria;Cyanobacteriia;Leptolyngbyales;Leptolyngbyaceae;Chamaesiphon PCC-7430;Chamaesiphon polonicus SAG 32.87	NA	NA	NA	NA	NA	NA	NA	NA	NA	NA	NA	NA	NA	2	NA	NA
292	Bacteria;Cyanobacteria;Cyanobacteriia;Leptolyngbyales;Leptolyngbyaceae;Chamaesiphon PCC-7430;uncultured bacterium	NA	NA	NA	NA	NA	NA	NA	NA	NA	NA	NA	NA	4	4	NA	NA
293	Bacteria;Cyanobacteria;Cyanobacteriia;Leptolyngbyales;Leptolyngbyaceae;Chamaesiphon PCC-7430;uncultured Chamaesiphon sp.	NA	NA	NA	NA	NA	NA	NA	NA	NA	NA	NA	NA	2	9	NA	NA
294	Bacteria;Cyanobacteria;Cyanobacteriia;Leptolyngbyales;Leptolyngbyaceae;Leptolyngbya ANT.L52.2;Drouetiella sp. ANT.L52.2	NA	NA	NA	NA	NA	NA	NA	NA	NA	NA	NA	NA	NA	2	NA	NA
295	Bacteria;Cyanobacteria;Cyanobacteriia;Leptolyngbyales;Leptolyngbyaceae;uncultured bacterium	NA	NA	NA	NA	NA	NA	NA	NA	NA	NA	NA	NA	37	41	NA	NA
296	Bacteria;Cyanobacteria;Cyanobacteriia;Leptolyngbyales;Leptolyngbyaceae;uncultured;uncultured cyanobacterium	NA	NA	NA	NA	NA	NA	NA	NA	NA	NA	NA	NA	2	9	NA	NA
297	Bacteria;Cyanobacteria;Cyanobacteriia;Leptolyngbyales;Leptolyngbyaceae;uncultured;uncultured Oscillatoriales cyanobacterium	NA	NA	NA	NA	NA	NA	NA	NA	NA	NA	NA	NA	48	54	NA	NA
298	Bacteria;Deinococcota;Deinococci;Deinococcales;Deinococcaceae;Deinococcus;Deinococcus radiodurans R1	NA	NA	NA	NA	NA	NA	NA	NA	NA	NA	NA	NA	1	NA	NA	NA
299	Bacteria;Deinococcota;Deinococci;Deinococcales;Deinococcaceae;Deinococcus;Deinococcus sp. Leaf326	NA	NA	NA	NA	NA	NA	NA	NA	NA	NA	NA	NA	1	NA	NA	NA
300	Bacteria;Deinococcota;Deinococci;Deinococcales;Deinococcaceae;Deinococcus;uncultured bacterium	NA	NA	NA	NA	NA	NA	NA	NA	NA	2	NA	NA	2	2	NA	NA
301	Bacteria;Desulfobacterota;Desulfobulbia;Desulfobulbales;Desulfobulbaceae;Desulfobulbus;uncultured bacterium	NA	NA	NA	NA	NA	2	NA	NA	NA	NA	NA	NA	NA	NA	NA	NA
302	Bacteria;Desulfobacterota;Desulfuromonadia;Geobacterales;Geobacteraceae;Geobacter;uncultured Banisveld landfill bacterium BVB33	NA	NA	NA	NA	NA	NA	NA	NA	NA	NA	NA	NA	2	NA	NA	NA
303	Bacteria;Desulfobacterota;Desulfuromonadia;Geobacterales;Geobacteraceae;Geobacter;uncultured delta proteobacterium	NA	NA	NA	NA	NA	NA	NA	NA	NA	NA	NA	NA	2	NA	NA	NA
304	Bacteria;Desulfobacterota;Desulfuromonadia;Geobacterales;Geobacteraceae;Geobacter;uncultured Geobacter sp.	NA	NA	NA	NA	NA	NA	NA	NA	NA	NA	NA	NA	NA	2	NA	NA
305	Bacteria;Desulfobacterota;Desulfuromonadia;Geobacterales;Pseudopelobacteraceae;Pseudopelobacter;Pelobacter propionicus DSM 2379	NA	NA	NA	NA	NA	2	NA	NA	NA	NA	NA	NA	NA	NA	NA	NA
306	Bacteria;Desulfobacterota;Desulfuromonadia;PB19;uncultured bacterium	NA	NA	NA	NA	NA	NA	NA	NA	NA	NA	NA	NA	NA	2	NA	NA
307	Bacteria;Fibrobacterota;Fibrobacteria;Fibrobacterales;B122;uncultured bacterium	NA	NA	NA	NA	NA	1	NA	NA	NA	NA	NA	NA	NA	NA	NA	NA
308	Bacteria;Fibrobacterota;Fibrobacteria;Fibrobacterales;B122;uncultured Fibrobacteres bacterium	NA	NA	NA	NA	NA	1	NA	NA	NA	NA	NA	NA	NA	NA	NA	NA
309	Bacteria;Firmicutes;Bacilli;Bacillales;Bacillaceae;Bacillus;Bacillus circulans	NA	2	NA	NA	NA	NA	NA	NA	NA	NA	NA	NA	NA	NA	NA	NA
310	Bacteria;Firmicutes;Bacilli;Bacillales;Bacillaceae;Bacillus;Streptococcus pneumoniae	NA	NA	2	NA	NA	NA	NA	NA	NA	NA	NA	NA	NA	NA	NA	NA
311	Bacteria;Firmicutes;Bacilli;Bacillales;Bacillaceae;Bacillus;uncultured Bacillus sp.	NA	2	NA	NA	NA	NA	NA	NA	NA	NA	NA	NA	NA	NA	NA	NA
312	Bacteria;Firmicutes;Bacilli;Bacillales;Bacillaceae;Bacillus;uncultured bacterium	NA	2	NA	NA	NA	NA	NA	NA	NA	NA	NA	NA	NA	NA	NA	NA
313	Bacteria;Firmicutes;Bacilli;Lactobacillales;Aerococcaceae;Aerococcus;Aerococcus urinaeequi	NA	NA	NA	NA	NA	NA	NA	NA	NA	NA	NA	NA	NA	NA	2	NA
314	Bacteria;Firmicutes;Bacilli;Lactobacillales;Carnobacteriaceae;Carnobacterium;uncultured Carnobacterium sp.	NA	NA	NA	NA	NA	NA	NA	NA	NA	NA	NA	NA	NA	1	NA	NA
315	Bacteria;Firmicutes;Bacilli;Lactobacillales;Streptococcaceae;Streptococcus;uncultured bacterium	NA	NA	NA	NA	NA	NA	NA	NA	NA	NA	NA	NA	NA	NA	2	NA
316	Bacteria;Firmicutes;Bacilli;Paenibacillales;Paenibacillaceae;Paenibacillus;metagenome	NA	2	NA	NA	NA	NA	NA	NA	NA	NA	NA	NA	NA	NA	NA	NA
317	Bacteria;Firmicutes;Bacilli;Paenibacillales;Paenibacillaceae;Paenibacillus;Paenibacillus glucanolyticus	NA	4	NA	NA	2	NA	NA	NA	NA	NA	NA	NA	NA	NA	NA	NA
318	Bacteria;Firmicutes;Bacilli;Paenibacillales;Paenibacillaceae;Paenibacillus;Paenibacillus odorifer	NA	2	NA	NA	NA	NA	NA	6	NA	NA	NA	NA	NA	NA	NA	NA
319	Bacteria;Firmicutes;Bacilli;Paenibacillales;Paenibacillaceae;Paenibacillus;Paenibacillus sp. P22V	NA	2	NA	NA	NA	NA	NA	NA	NA	NA	NA	NA	NA	NA	NA	NA
320	Bacteria;Firmicutes;Bacilli;Paenibacillales;Paenibacillaceae;Paenibacillus;Paenibacillus sp. PA231	NA	NA	NA	NA	NA	NA	NA	2	NA	NA	NA	NA	NA	NA	NA	NA
321	Bacteria;Firmicutes;Bacilli;Paenibacillales;Paenibacillaceae;Paenibacillus;uncultured bacterium	NA	2	NA	NA	2	NA	NA	NA	NA	NA	NA	NA	NA	NA	NA	NA
322	Bacteria;Firmicutes;Clostridia;Clostridiales;Caloramatoraceae;Fonticella;uncultured Firmicutes bacterium	NA	NA	NA	NA	NA	NA	NA	NA	NA	NA	NA	NA	2	NA	NA	NA
323	Bacteria;Firmicutes;Clostridia;Clostridiales;Clostridiaceae;Clostridium sensu stricto 1;uncultured bacterium	NA	NA	NA	NA	NA	NA	NA	NA	NA	NA	2	NA	NA	NA	NA	NA
324	Bacteria;Firmicutes;Clostridia;Clostridiales;Clostridiaceae;Clostridium sensu stricto 13;uncultured bacterium	NA	NA	NA	2	2	NA	NA	NA	NA	NA	NA	NA	4	NA	NA	NA
325	Bacteria;Firmicutes;Clostridia;Clostridiales;Clostridiaceae;Clostridium sensu stricto 9;uncultured bacterium	NA	NA	NA	NA	NA	NA	NA	NA	NA	NA	NA	NA	NA	2	NA	NA
326	Bacteria;Firmicutes;Clostridia;Clostridiales;Clostridiaceae;Clostridium sensu stricto 9;uncultured Clostridium sp.	NA	NA	NA	NA	NA	NA	NA	NA	NA	NA	NA	NA	NA	3	NA	NA
327	Bacteria;Firmicutes;Clostridia;Peptococcales;Peptococcaceae;uncultured;uncultured bacterium	NA	NA	NA	NA	NA	NA	NA	NA	NA	NA	NA	NA	NA	2	NA	NA
328	Bacteria;Firmicutes;Desulfitobacteriia;Desulfitobacteriales;Desulfitobacteriaceae;Desulfosporosinus;uncultured bacterium	NA	NA	NA	NA	2	NA	NA	NA	NA	NA	NA	NA	2	NA	NA	NA
329	Bacteria;Firmicutes;Incertae Sedis;DTU014;uncultured bacterium	35	18	34	3	NA	1	2	2	2	10	NA	9	NA	2	NA	NA
330	Bacteria;Firmicutes;Limnochordia;Limnochordales;Limnochordaceae;uncultured compost bacterium	NA	2	NA	NA	NA	NA	NA	NA	NA	NA	NA	NA	NA	NA	NA	NA
331	Bacteria;Gemmatimonadota;Gemmatimonadetes;Gemmatimonadales;Gemmatimonadaceae;Gemmatimonas;metagenome	NA	NA	NA	NA	NA	2	NA	NA	NA	NA	NA	NA	4	NA	NA	NA
332	Bacteria;Gemmatimonadota;Gemmatimonadetes;Gemmatimonadales;Gemmatimonadaceae;Gemmatimonas;uncultured bacterium	NA	NA	NA	2	NA	6	NA	NA	2	NA	NA	NA	1	4	NA	NA
333	Bacteria;Gemmatimonadota;Gemmatimonadetes;Gemmatimonadales;Gemmatimonadaceae;Gemmatimonas;uncultured Gemmatimonadaceae bacterium	NA	NA	NA	NA	NA	NA	NA	NA	NA	NA	NA	NA	1	NA	NA	NA
334	Bacteria;Gemmatimonadota;Gemmatimonadetes;Gemmatimonadales;Gemmatimonadaceae;uncultured;Gemmatimonadetes bacterium WY71	NA	NA	NA	NA	NA	2	NA	NA	NA	NA	NA	NA	NA	NA	NA	NA
335	Bacteria;Gemmatimonadota;Gemmatimonadetes;Gemmatimonadales;Gemmatimonadaceae;uncultured;uncultured bacterium	NA	NA	NA	NA	10	NA	NA	NA	NA	NA	NA	NA	2	NA	NA	NA
336	Bacteria;Gemmatimonadota;Gemmatimonadetes;Gemmatimonadales;Gemmatimonadaceae;uncultured;uncultured Gemmatimonadetes bacterium	NA	NA	NA	NA	4	NA	NA	NA	NA	NA	NA	NA	NA	NA	NA	NA
337	Bacteria;Gemmatimonadota;Gemmatimonadetes;Gemmatimonadales;Gemmatimonadaceae;uncultured;uncultured soil bacterium	NA	NA	NA	NA	NA	2	NA	NA	NA	NA	NA	NA	NA	NA	NA	NA
338	Bacteria;Myxococcota;Myxococcia;Myxococcales;Anaeromyxobacteraceae;Anaeromyxobacter;Anaeromyxobacter dehalogenans	NA	NA	NA	1	NA	NA	NA	NA	NA	NA	NA	NA	NA	NA	NA	NA
339	Bacteria;Myxococcota;Myxococcia;Myxococcales;Anaeromyxobacteraceae;Anaeromyxobacter;uncultured bacterium	NA	NA	NA	1	NA	NA	NA	NA	NA	NA	NA	NA	NA	2	NA	NA
340	Bacteria;Myxococcota;Polyangia;Haliangiales;Haliangiaceae;Haliangium;metagenome	NA	NA	NA	NA	2	NA	NA	NA	2	NA	NA	NA	NA	NA	NA	NA
341	Bacteria;Myxococcota;Polyangia;Haliangiales;Haliangiaceae;Haliangium;uncultured bacterium	NA	NA	NA	NA	NA	NA	NA	NA	NA	NA	NA	NA	NA	2	NA	NA
342	Bacteria;Myxococcota;Polyangia;mle1-27;uncultured bacterium	NA	NA	NA	NA	NA	NA	NA	NA	NA	NA	NA	NA	1	NA	NA	NA
343	Bacteria;Myxococcota;Polyangia;mle1-27;uncultured delta proteobacterium	NA	NA	NA	NA	NA	NA	NA	NA	NA	NA	NA	NA	1	NA	NA	NA
344	Bacteria;Myxococcota;Polyangia;Polyangiales;Phaselicystidaceae;Phaselicystis;uncultured bacterium	NA	NA	NA	NA	NA	NA	NA	NA	NA	NA	NA	NA	NA	1	NA	NA
345	Bacteria;Myxococcota;Polyangia;Polyangiales;Polyangiaceae;Aetherobacter;Aetherobacter rufus	NA	NA	NA	NA	NA	2	NA	NA	NA	NA	NA	NA	NA	NA	NA	NA
346	Bacteria;Myxococcota;Polyangia;Polyangiales;Polyangiaceae;Pajaroellobacter;metagenome	NA	NA	NA	NA	NA	NA	NA	NA	NA	NA	NA	NA	NA	2	NA	NA
347	Bacteria;Myxococcota;Polyangia;Polyangiales;Polyangiaceae;Pajaroellobacter;uncultured bacterium	NA	NA	NA	NA	NA	NA	2	NA	NA	NA	NA	NA	NA	1	NA	NA
348	Bacteria;Nitrospirota;Thermodesulfovibrionia;uncultured;uncultured bacterium	NA	2	NA	NA	NA	NA	NA	NA	NA	NA	NA	NA	NA	NA	NA	NA
349	Bacteria;Patescibacteria;Parcubacteria;Candidatus Adlerbacteria;metagenome	NA	NA	NA	NA	NA	NA	NA	NA	NA	NA	NA	NA	1	NA	NA	NA
350	Bacteria;Patescibacteria;Parcubacteria;Candidatus Adlerbacteria;uncultured soil bacterium	NA	NA	NA	NA	NA	NA	NA	NA	NA	NA	NA	NA	1	NA	NA	NA
351	Bacteria;Patescibacteria;Parcubacteria;Candidatus Nomurabacteria;uncultured soil bacterium	NA	NA	NA	NA	NA	NA	2	NA	NA	NA	NA	NA	NA	NA	NA	NA
352	Bacteria;Patescibacteria;Parcubacteria;Candidatus Zambryskibacteria;Parcubacteria group bacterium GW2011_GWE2_42_14	NA	NA	NA	NA	2	NA	NA	NA	NA	NA	NA	NA	NA	NA	NA	NA
353	Bacteria;Patescibacteria;Saccharimonadia;Saccharimonadales;uncultured bacterium	NA	NA	NA	NA	NA	NA	NA	NA	NA	NA	NA	NA	2	2	NA	NA
354	Bacteria;Patescibacteria;Saccharimonadia;Saccharimonadales;uncultured Candidatus Saccharibacteria bacterium	NA	NA	NA	NA	NA	NA	NA	NA	NA	NA	NA	NA	2	NA	NA	NA
355	Bacteria;Planctomycetota;Phycisphaerae;Tepidisphaerales;WD2101 soil group;uncultured bacterium	NA	NA	NA	NA	NA	4	NA	NA	NA	NA	NA	NA	NA	NA	NA	NA
356	Bacteria;Planctomycetota;Phycisphaerae;Tepidisphaerales;WD2101 soil group;uncultured soil bacterium	NA	NA	NA	NA	2	NA	NA	NA	NA	NA	NA	NA	NA	NA	NA	NA
357	Bacteria;Planctomycetota;Planctomycetes;Gemmatales;Gemmataceae;Fimbriiglobus;uncultured bacterium	NA	NA	NA	NA	NA	NA	4	2	NA	NA	NA	NA	NA	NA	NA	NA
358	Bacteria;Planctomycetota;Planctomycetes;Gemmatales;Gemmataceae;Gemmata;uncultured bacterium	NA	NA	NA	NA	NA	NA	NA	NA	NA	NA	NA	NA	2	NA	NA	NA
359	Bacteria;Planctomycetota;Planctomycetes;Gemmatales;Gemmataceae;uncultured;uncultured bacterium	NA	NA	NA	2	1	1	NA	NA	NA	NA	NA	NA	2	NA	NA	NA
360	Bacteria;Planctomycetota;Planctomycetes;Gemmatales;Gemmataceae;uncultured;uncultured planctomycete	NA	NA	NA	NA	1	1	NA	NA	NA	NA	NA	NA	NA	NA	NA	NA
361	Bacteria;Planctomycetota;Planctomycetes;Isosphaerales;Isosphaeraceae;Candidatus Nostocoida;Nostocoida limicola III	NA	NA	NA	NA	NA	1	NA	NA	NA	NA	NA	NA	NA	NA	NA	NA
362	Bacteria;Planctomycetota;Planctomycetes;Isosphaerales;Isosphaeraceae;Candidatus Nostocoida;uncultured Nostocoida sp.	NA	NA	NA	NA	NA	3	NA	NA	NA	NA	NA	NA	2	NA	NA	NA
363	Bacteria;Planctomycetota;Planctomycetes;Isosphaerales;Isosphaeraceae;Candidatus Nostocoida;uncultured soil bacterium	NA	NA	NA	2	NA	NA	NA	NA	NA	NA	NA	NA	NA	NA	NA	NA
364	Bacteria;Planctomycetota;Planctomycetes;Isosphaerales;Isosphaeraceae;Singulisphaera;metagenome	NA	NA	NA	2	2	4	2	2	NA	NA	NA	2	NA	NA	NA	NA
365	Bacteria;Planctomycetota;Planctomycetes;Isosphaerales;Isosphaeraceae;Tundrisphaera;metagenome	NA	NA	NA	NA	NA	NA	NA	NA	NA	NA	NA	NA	NA	2	NA	NA
366	Bacteria;Planctomycetota;Planctomycetes;Isosphaerales;Isosphaeraceae;Tundrisphaera;uncultured bacterium	NA	6	NA	6	4	4	5	10	2	NA	NA	2	NA	6	NA	NA
367	Bacteria;Planctomycetota;Planctomycetes;Isosphaerales;Isosphaeraceae;Tundrisphaera;uncultured Isosphaera sp.	NA	NA	NA	NA	NA	NA	NA	NA	NA	NA	NA	NA	NA	2	NA	NA
368	Bacteria;Planctomycetota;Planctomycetes;Isosphaerales;Isosphaeraceae;Tundrisphaera;uncultured planctomycete	NA	NA	NA	NA	NA	NA	1	NA	NA	NA	NA	NA	NA	NA	NA	NA
369	Bacteria;Planctomycetota;Planctomycetes;Isosphaerales;Isosphaeraceae;Tundrisphaera;uncultured Singulisphaera sp.	NA	NA	NA	NA	NA	NA	NA	NA	NA	NA	NA	NA	NA	2	NA	NA
370	Bacteria;Planctomycetota;Planctomycetes;Isosphaerales;Isosphaeraceae;uncultured;uncultured bacterium	4	6	2	6	NA	20	6	6	4	6	NA	2	4	2	NA	NA
371	Bacteria;Planctomycetota;Planctomycetes;Planctomycetales;uncultured;uncultured bacterium	NA	NA	NA	NA	NA	2	NA	NA	NA	NA	NA	NA	NA	NA	NA	NA
372	Bacteria;Proteobacteria;Alphaproteobacteria;Acetobacterales;Acetobacteraceae;Acetobacter;Acetobacter ascendens	NA	4	4	2	NA	2	NA	2	NA	NA	NA	2	NA	NA	NA	NA
373	Bacteria;Proteobacteria;Alphaproteobacteria;Acetobacterales;Acetobacteraceae;Acetobacter;Acetobacter oeni	NA	2	NA	NA	NA	NA	NA	NA	NA	NA	NA	NA	2	NA	NA	NA
374	Bacteria;Proteobacteria;Alphaproteobacteria;Acetobacterales;Acetobacteraceae;Acidicaldus;uncultured bacterium	NA	NA	NA	NA	NA	2	NA	NA	NA	NA	NA	NA	NA	NA	NA	NA
375	Bacteria;Proteobacteria;Alphaproteobacteria;Acetobacterales;Acetobacteraceae;Acidiphilium;Acidiphilium iwatense	NA	NA	NA	2	NA	4	NA	NA	NA	2	NA	NA	NA	NA	NA	NA
376	Bacteria;Proteobacteria;Alphaproteobacteria;Acetobacterales;Acetobacteraceae;Acidiphilium;metagenome	NA	NA	NA	NA	NA	NA	NA	NA	NA	2	NA	NA	NA	NA	NA	NA
377	Bacteria;Proteobacteria;Alphaproteobacteria;Acetobacterales;Acetobacteraceae;Acidiphilium;uncultured Alphaproteobacteria bacterium	NA	NA	NA	NA	NA	2	NA	NA	NA	NA	NA	NA	NA	NA	NA	NA
378	Bacteria;Proteobacteria;Alphaproteobacteria;Acetobacterales;Acetobacteraceae;Acidiphilium;uncultured bacterium	NA	NA	NA	4	NA	NA	NA	NA	NA	2	NA	NA	NA	2	NA	NA
379	Bacteria;Proteobacteria;Alphaproteobacteria;Acetobacterales;Acetobacteraceae;Acidisoma;metagenome	NA	3	2	NA	NA	NA	NA	NA	NA	NA	NA	NA	NA	NA	NA	NA
380	Bacteria;Proteobacteria;Alphaproteobacteria;Acetobacterales;Acetobacteraceae;Acidisoma;uncultured bacterium	NA	NA	NA	NA	NA	NA	2	NA	1	NA	NA	NA	NA	NA	NA	NA
381	Bacteria;Proteobacteria;Alphaproteobacteria;Acetobacterales;Acetobacteraceae;Acidocella;uncultured bacterium	NA	2	NA	NA	NA	NA	NA	NA	NA	NA	NA	NA	NA	NA	NA	NA
382	Bacteria;Proteobacteria;Alphaproteobacteria;Acetobacterales;Acetobacteraceae;Gluconobacter;Gluconobacter oxydans DSM 3504	NA	NA	1	NA	NA	NA	NA	NA	NA	NA	NA	NA	NA	NA	NA	NA
383	Bacteria;Proteobacteria;Alphaproteobacteria;Acetobacterales;Acetobacteraceae;Komagataeibacter;Komagataeibacter saccharivorans	NA	NA	NA	NA	NA	NA	NA	2	NA	NA	NA	NA	NA	NA	NA	NA
384	Bacteria;Proteobacteria;Alphaproteobacteria;Acetobacterales;Acetobacteraceae;Rhodovastum;metagenome	NA	NA	2	10	NA	2	NA	2	NA	NA	NA	NA	NA	4	NA	NA
385	Bacteria;Proteobacteria;Alphaproteobacteria;Acetobacterales;Acetobacteraceae;Rhodovastum;uncultured bacterium	38	22	41	28	10	42	30	27	9	13	NA	19	13	41	NA	NA
386	Bacteria;Proteobacteria;Alphaproteobacteria;Acetobacterales;Acetobacteraceae;Rhodovastum;uncultured eubacterium WD236	30	25	52	26	6	23	12	12	11	8	NA	8	10	21	NA	NA
387	Bacteria;Proteobacteria;Alphaproteobacteria;Acetobacterales;Acetobacteraceae;uncultured;metagenome	30	31	58	15	8	27	12	12	6	10	NA	20	14	4	NA	NA
388	Bacteria;Proteobacteria;Alphaproteobacteria;Acetobacterales;Acetobacteraceae;uncultured;Rhodovastum atsumiense	NA	NA	NA	NA	NA	1	NA	NA	NA	NA	NA	NA	NA	NA	NA	NA
389	Bacteria;Proteobacteria;Alphaproteobacteria;Acetobacterales;Acetobacteraceae;uncultured;uncultured bacterium	321	275	434	129	40	167	96	95	41	117	NA	165	63	102	NA	NA
390	Bacteria;Proteobacteria;Alphaproteobacteria;Acetobacterales;Acetobacteraceae;uncultured;uncultured eubacterium WD2105	NA	8	2	NA	NA	6	2	2	NA	2	NA	NA	NA	NA	NA	NA
391	Bacteria;Proteobacteria;Alphaproteobacteria;Azospirillales;Azospirillaceae;Skermanella;uncultured bacterium	NA	NA	NA	NA	NA	NA	NA	NA	NA	NA	NA	NA	NA	NA	2	NA
392	Bacteria;Proteobacteria;Alphaproteobacteria;Caulobacterales;Caulobacteraceae;Phenylobacterium;metagenome	NA	1	NA	NA	NA	NA	NA	NA	NA	NA	NA	NA	NA	NA	NA	NA
393	Bacteria;Proteobacteria;Alphaproteobacteria;Caulobacterales;Caulobacteraceae;Phenylobacterium;uncultured bacterium	NA	1	NA	NA	NA	2	NA	NA	NA	NA	NA	NA	2	NA	NA	NA
394	Bacteria;Proteobacteria;Alphaproteobacteria;Caulobacterales;Caulobacteraceae;uncultured;Phenylobacterium sp. B6.10-61	NA	NA	NA	NA	NA	2	NA	NA	NA	NA	NA	NA	NA	NA	NA	NA
395	Bacteria;Proteobacteria;Alphaproteobacteria;Paracaedibacterales;Paracaedibacteraceae;uncultured;uncultured bacterium	NA	NA	NA	NA	NA	NA	NA	NA	NA	NA	NA	2	NA	NA	NA	NA
396	Bacteria;Proteobacteria;Alphaproteobacteria;Reyranellales;Reyranellaceae;Reyranella;metagenome	NA	NA	NA	NA	NA	2	NA	NA	NA	NA	NA	NA	2	NA	NA	NA
397	Bacteria;Proteobacteria;Alphaproteobacteria;Rhizobiales;Beijerinckiaceae;alphaI cluster;uncultured Alphaproteobacteria bacterium	NA	NA	NA	NA	NA	NA	NA	NA	NA	NA	NA	NA	2	NA	NA	NA
398	Bacteria;Proteobacteria;Alphaproteobacteria;Rhizobiales;Beijerinckiaceae;alphaI cluster;uncultured bacterium	NA	NA	NA	NA	NA	NA	NA	NA	NA	NA	NA	NA	NA	2	NA	NA
399	Bacteria;Proteobacteria;Alphaproteobacteria;Rhizobiales;Beijerinckiaceae;Methylobacterium-Methylorubrum;Methylobacterium sp. PC30.44	NA	NA	NA	2	NA	NA	NA	NA	NA	NA	NA	NA	NA	NA	NA	NA
400	Bacteria;Proteobacteria;Alphaproteobacteria;Rhizobiales;Beijerinckiaceae;Methylorosula;Methylorosula polaris	NA	NA	NA	NA	NA	NA	NA	2	NA	NA	NA	NA	NA	NA	NA	NA
401	Bacteria;Proteobacteria;Alphaproteobacteria;Rhizobiales;Beijerinckiaceae;Methylorosula;uncultured Alphaproteobacteria bacterium	NA	NA	NA	NA	NA	NA	NA	NA	NA	NA	NA	NA	NA	2	NA	NA
402	Bacteria;Proteobacteria;Alphaproteobacteria;Rhizobiales;Beijerinckiaceae;Methylovirgula;uncultured bacterium	NA	NA	NA	NA	NA	NA	2	NA	NA	NA	NA	NA	NA	NA	NA	NA
403	Bacteria;Proteobacteria;Alphaproteobacteria;Rhizobiales;Beijerinckiaceae;Roseiarcus;uncultured bacterium	NA	NA	NA	2	NA	NA	NA	NA	NA	NA	NA	NA	NA	NA	NA	NA
404	Bacteria;Proteobacteria;Alphaproteobacteria;Rhizobiales;Hyphomicrobiaceae;Hyphomicrobium;uncultured bacterium	NA	NA	NA	2	NA	NA	NA	NA	NA	NA	NA	NA	NA	NA	NA	NA
405	Bacteria;Proteobacteria;Alphaproteobacteria;Rhizobiales;Rhizobiaceae;Chelativorans;Chelativorans sp. J32	NA	NA	NA	NA	NA	NA	NA	NA	NA	NA	NA	NA	2	NA	NA	NA
406	Bacteria;Proteobacteria;Alphaproteobacteria;Rhizobiales;Rhizobiales Incertae Sedis;uncultured;uncultured bacterium	NA	NA	NA	NA	NA	2	2	NA	NA	NA	NA	NA	NA	NA	NA	NA
407	Bacteria;Proteobacteria;Alphaproteobacteria;Rhizobiales;Xanthobacteraceae;Afipia;metagenome	NA	NA	NA	NA	NA	2	NA	NA	NA	NA	NA	NA	NA	NA	NA	NA
408	Bacteria;Proteobacteria;Alphaproteobacteria;Rhizobiales;Xanthobacteraceae;Bradyrhizobium;Bradyrhizobium canariense	NA	NA	NA	NA	2	NA	NA	NA	NA	NA	NA	NA	NA	NA	NA	NA
409	Bacteria;Proteobacteria;Alphaproteobacteria;Rhizobiales;Xanthobacteraceae;Bradyrhizobium;metagenome	NA	NA	NA	NA	NA	2	NA	1	NA	NA	NA	NA	NA	NA	NA	NA
410	Bacteria;Proteobacteria;Alphaproteobacteria;Rhizobiales;Xanthobacteraceae;Bradyrhizobium;uncultured bacterium	NA	NA	NA	NA	NA	NA	NA	1	NA	NA	NA	NA	NA	NA	NA	NA
411	Bacteria;Proteobacteria;Alphaproteobacteria;Rhizobiales;Xanthobacteraceae;Rhodopseudomonas;alpha proteobacterium SK50-23	NA	NA	NA	NA	NA	2	NA	NA	NA	NA	NA	NA	NA	NA	NA	NA
412	Bacteria;Proteobacteria;Alphaproteobacteria;Rhizobiales;Xanthobacteraceae;Rhodopseudomonas;Rhodopseudomonas palustris BisA53	NA	NA	NA	NA	NA	NA	NA	NA	NA	1	NA	NA	NA	NA	NA	NA
413	Bacteria;Proteobacteria;Alphaproteobacteria;Rhizobiales;Xanthobacteraceae;Tardiphaga;metagenome	NA	NA	NA	NA	NA	NA	NA	NA	2	NA	NA	NA	NA	NA	NA	NA
414	Bacteria;Proteobacteria;Alphaproteobacteria;Rhizobiales;Xanthobacteraceae;Tardiphaga;Tardiphaga robiniae	NA	NA	2	NA	NA	2	2	NA	NA	NA	NA	NA	NA	NA	NA	NA
415	Bacteria;Proteobacteria;Alphaproteobacteria;Rhizobiales;Xanthobacteraceae;Tardiphaga;uncultured Rhodopseudomonas sp.	NA	NA	NA	NA	NA	NA	NA	NA	NA	1	NA	NA	NA	NA	NA	NA
416	Bacteria;Proteobacteria;Alphaproteobacteria;Rhizobiales;Xanthobacteraceae;uncultured;uncultured bacterium	NA	NA	NA	2	2	NA	NA	NA	NA	NA	NA	NA	NA	NA	2	NA
417	Bacteria;Proteobacteria;Alphaproteobacteria;Rhodobacterales;Rhodobacteraceae;Rhodobacter;metagenome	NA	NA	NA	NA	NA	2	2	NA	NA	NA	NA	NA	NA	NA	NA	NA
418	Bacteria;Proteobacteria;Alphaproteobacteria;Rhodobacterales;Rhodobacteraceae;Rhodobacter;uncultured bacterium	NA	NA	NA	2	NA	NA	NA	NA	NA	NA	NA	NA	NA	NA	NA	NA
419	Bacteria;Proteobacteria;Alphaproteobacteria;Rhodobacterales;Rhodobacteraceae;uncultured;metagenome	NA	NA	NA	2	NA	NA	NA	NA	NA	NA	NA	NA	NA	NA	NA	NA
420	Bacteria;Proteobacteria;Alphaproteobacteria;Rhodospirillales;uncultured;metagenome	NA	NA	NA	2	NA	NA	NA	NA	NA	NA	NA	NA	NA	NA	NA	NA
421	Bacteria;Proteobacteria;Alphaproteobacteria;Rickettsiales;Mitochondria;Atrichum angustatum	NA	2	NA	NA	NA	NA	NA	NA	NA	NA	NA	NA	NA	NA	NA	NA
422	Bacteria;Proteobacteria;Alphaproteobacteria;Rickettsiales;Mitochondria;Chlorella pyrenoidosa	NA	2	NA	NA	NA	NA	NA	NA	NA	2	NA	2	NA	NA	NA	NA
423	Bacteria;Proteobacteria;Alphaproteobacteria;Rickettsiales;Mitochondria;Cladonia rangiferina	NA	2	NA	NA	NA	NA	NA	NA	NA	NA	NA	NA	NA	NA	NA	NA
424	Bacteria;Proteobacteria;Alphaproteobacteria;Rickettsiales;Mitochondria;Cladosiphon okamuranus	NA	NA	2	NA	NA	NA	NA	NA	NA	NA	NA	NA	NA	2	NA	NA
425	Bacteria;Proteobacteria;Alphaproteobacteria;Rickettsiales;Mitochondria;Frisvollia varia	NA	2	NA	NA	NA	NA	NA	NA	NA	NA	NA	NA	NA	NA	NA	NA
426	Bacteria;Proteobacteria;Alphaproteobacteria;Rickettsiales;Mitochondria;Imshaugia aleurites	NA	NA	NA	NA	NA	NA	NA	NA	NA	2	NA	NA	NA	NA	NA	NA
427	Bacteria;Proteobacteria;Alphaproteobacteria;Rickettsiales;Mitochondria;Lecanora strobilina	NA	NA	1	NA	NA	NA	NA	NA	NA	NA	NA	NA	NA	NA	NA	NA
428	Bacteria;Proteobacteria;Alphaproteobacteria;Rickettsiales;Mitochondria;Lepraria oxybapha	NA	NA	1	NA	NA	NA	NA	NA	NA	NA	NA	NA	NA	NA	NA	NA
429	Bacteria;Proteobacteria;Alphaproteobacteria;Rickettsiales;Mitochondria;Rhynchosporium orthosporum	NA	2	NA	2	NA	NA	NA	NA	NA	NA	NA	NA	NA	NA	NA	NA
430	Bacteria;Proteobacteria;Alphaproteobacteria;Rickettsiales;Mitochondria;Rhynchosporium secalis (leaf blotch of barley)	NA	2	NA	NA	NA	NA	NA	2	NA	NA	NA	NA	NA	NA	NA	NA
431	Bacteria;Proteobacteria;Alphaproteobacteria;Rickettsiales;Mitochondria;Solanum melongena (eggplant)	NA	2	NA	NA	NA	NA	NA	NA	NA	2	NA	NA	2	NA	NA	NA
432	Bacteria;Proteobacteria;Alphaproteobacteria;Rickettsiales;Mitochondria;uncultured Alphaproteobacteria bacterium	NA	NA	NA	NA	NA	2	NA	NA	NA	NA	NA	NA	NA	NA	NA	NA
433	Bacteria;Proteobacteria;Alphaproteobacteria;Rickettsiales;Mitochondria;uncultured bacterium	6	8	12	2	NA	4	2	NA	2	NA	NA	18	NA	2	NA	NA
434	Bacteria;Proteobacteria;Alphaproteobacteria;Rickettsiales;Mitochondria;uncultured organism	4	2	4	NA	2	4	NA	NA	2	NA	NA	2	NA	NA	NA	NA
435	Bacteria;Proteobacteria;Alphaproteobacteria;Rickettsiales;Rickettsiaceae;Candidatus Megaira;uncultured bacterium	NA	NA	NA	NA	NA	NA	NA	NA	NA	2	NA	NA	NA	NA	NA	NA
436	Bacteria;Proteobacteria;Alphaproteobacteria;Rickettsiales;Rickettsiaceae;Rickettsia;uncultured bacterium	NA	NA	NA	2	NA	NA	NA	NA	NA	NA	NA	NA	NA	NA	NA	NA
437	Bacteria;Proteobacteria;Alphaproteobacteria;Rickettsiales;Rickettsiaceae;Rickettsia;uncultured Rickettsia sp.	NA	NA	NA	2	NA	NA	NA	2	NA	NA	NA	NA	NA	NA	NA	NA
438	Bacteria;Proteobacteria;Alphaproteobacteria;Sphingomonadales;Sphingomonadaceae;Novosphingobium;Novosphingobium bradum	NA	NA	NA	NA	NA	NA	NA	NA	NA	NA	NA	2	NA	NA	NA	NA
439	Bacteria;Proteobacteria;Alphaproteobacteria;Sphingomonadales;Sphingomonadaceae;Novosphingobium;Novosphingobium sp.	NA	NA	NA	NA	NA	NA	NA	2	NA	NA	NA	NA	NA	NA	NA	NA
440	Bacteria;Proteobacteria;Alphaproteobacteria;Sphingomonadales;Sphingomonadaceae;Novosphingobium;Novosphingobium sp. S23435	NA	NA	NA	NA	NA	NA	NA	NA	NA	NA	NA	NA	2	NA	NA	NA
441	Bacteria;Proteobacteria;Alphaproteobacteria;Sphingomonadales;Sphingomonadaceae;Novosphingobium;uncultured bacterium	2	NA	NA	NA	NA	NA	NA	NA	NA	NA	NA	NA	NA	1	NA	NA
442	Bacteria;Proteobacteria;Alphaproteobacteria;Sphingomonadales;Sphingomonadaceae;Polymorphobacter;Polymorphobacter fuscus	NA	NA	NA	NA	NA	2	NA	NA	NA	NA	NA	NA	NA	NA	NA	NA
443	Bacteria;Proteobacteria;Alphaproteobacteria;Sphingomonadales;Sphingomonadaceae;Polymorphobacter;uncultured Alphaproteobacteria bacterium	NA	NA	NA	NA	2	NA	NA	NA	NA	NA	NA	NA	NA	NA	NA	NA
444	Bacteria;Proteobacteria;Alphaproteobacteria;Sphingomonadales;Sphingomonadaceae;Rhizorhapis;uncultured Alphaproteobacteria bacterium	NA	NA	NA	NA	NA	NA	NA	NA	NA	NA	NA	2	4	6	NA	NA
445	Bacteria;Proteobacteria;Alphaproteobacteria;Sphingomonadales;Sphingomonadaceae;Rhizorhapis;uncultured bacterium	NA	NA	NA	NA	NA	NA	NA	NA	NA	NA	NA	NA	NA	2	NA	NA
446	Bacteria;Proteobacteria;Alphaproteobacteria;Sphingomonadales;Sphingomonadaceae;Sphingobium;Sphingobium chlorophenolicum L-1	NA	NA	2	NA	NA	NA	NA	NA	NA	NA	NA	NA	NA	NA	NA	NA
447	Bacteria;Proteobacteria;Alphaproteobacteria;Sphingomonadales;Sphingomonadaceae;Sphingobium;uncultured bacterium	NA	NA	NA	NA	NA	NA	NA	NA	NA	NA	NA	NA	NA	2	NA	NA
448	Bacteria;Proteobacteria;Alphaproteobacteria;Sphingomonadales;Sphingomonadaceae;Sphingomonas;metagenome	NA	NA	NA	NA	NA	2	NA	NA	NA	NA	NA	NA	NA	NA	NA	NA
449	Bacteria;Proteobacteria;Alphaproteobacteria;Sphingomonadales;Sphingomonadaceae;Sphingomonas;Sphingomonas indica	NA	NA	NA	NA	NA	NA	NA	NA	NA	NA	NA	NA	2	NA	NA	NA
450	Bacteria;Proteobacteria;Alphaproteobacteria;Sphingomonadales;Sphingomonadaceae;Sphingomonas;Sphingomonas psychrolutea	NA	NA	1	NA	NA	2	NA	NA	NA	NA	NA	NA	NA	NA	NA	NA
451	Bacteria;Proteobacteria;Alphaproteobacteria;Sphingomonadales;Sphingomonadaceae;Sphingomonas;Sphingomonas sp.	NA	NA	NA	NA	NA	NA	NA	NA	NA	NA	NA	NA	NA	1	NA	NA
452	Bacteria;Proteobacteria;Alphaproteobacteria;Sphingomonadales;Sphingomonadaceae;Sphingomonas;Sphingomonas sp. B6.09-105	4	NA	NA	NA	NA	NA	NA	NA	NA	NA	NA	NA	NA	NA	NA	NA
453	Bacteria;Proteobacteria;Alphaproteobacteria;Sphingomonadales;Sphingomonadaceae;Sphingomonas;Sphingomonas sp. Leaf339	NA	NA	NA	2	NA	NA	NA	NA	NA	NA	NA	NA	NA	NA	NA	NA
454	Bacteria;Proteobacteria;Alphaproteobacteria;Sphingomonadales;Sphingomonadaceae;Sphingomonas;Sphingomonas sp. Leaf357	NA	2	NA	NA	NA	NA	NA	NA	NA	NA	NA	NA	NA	NA	NA	NA
455	Bacteria;Proteobacteria;Alphaproteobacteria;Sphingomonadales;Sphingomonadaceae;Sphingomonas;Sphingomonas sp. MN4-2	NA	4	NA	NA	NA	NA	NA	NA	NA	NA	NA	NA	NA	NA	NA	NA
456	Bacteria;Proteobacteria;Alphaproteobacteria;Sphingomonadales;Sphingomonadaceae;Sphingomonas;Sphingomonas sp. PAMC 26621	NA	NA	NA	NA	2	NA	NA	NA	NA	NA	NA	NA	NA	NA	NA	NA
457	Bacteria;Proteobacteria;Alphaproteobacteria;Sphingomonadales;Sphingomonadaceae;Sphingomonas;uncultured bacterium	NA	NA	3	NA	NA	4	NA	NA	NA	NA	NA	NA	3	9	NA	NA
458	Bacteria;Proteobacteria;Alphaproteobacteria;Sphingomonadales;Sphingomonadaceae;Sphingomonas;uncultured endolithic bacterium	NA	2	NA	NA	NA	NA	NA	NA	NA	NA	NA	NA	NA	NA	NA	NA
459	Bacteria;Proteobacteria;Alphaproteobacteria;Sphingomonadales;Sphingomonadaceae;Sphingomonas;uncultured soil bacterium	NA	NA	NA	NA	NA	NA	NA	NA	NA	NA	NA	NA	1	NA	NA	NA
460	Bacteria;Proteobacteria;Alphaproteobacteria;Sphingomonadales;Sphingomonadaceae;Sphingomonas;uncultured Sphingomonas sp.	NA	2	NA	NA	NA	NA	NA	NA	NA	NA	NA	NA	NA	1	NA	NA
461	Bacteria;Proteobacteria;Gammaproteobacteria;Beggiatoales;Beggiatoaceae;uncultured;uncultured bacterium	NA	NA	NA	NA	NA	NA	NA	NA	NA	NA	NA	NA	NA	1	NA	NA
462	Bacteria;Proteobacteria;Gammaproteobacteria;Burkholderiales;Alcaligenaceae;Parvibium;uncultured bacterium	NA	NA	NA	1	NA	NA	NA	2	2	6	NA	13	4	1	NA	NA
463	Bacteria;Proteobacteria;Gammaproteobacteria;Burkholderiales;Alcaligenaceae;uncultured;uncultured bacterium	NA	NA	2	NA	NA	NA	NA	NA	NA	NA	NA	NA	2	2	NA	NA
464	Bacteria;Proteobacteria;Gammaproteobacteria;Burkholderiales;Burkholderiaceae;Burkholderia-Caballeronia-Paraburkholderia;Burkholderia gladioli	NA	NA	NA	NA	NA	NA	NA	NA	NA	NA	NA	NA	NA	2	NA	NA
465	Bacteria;Proteobacteria;Gammaproteobacteria;Burkholderiales;Burkholderiaceae;Burkholderia-Caballeronia-Paraburkholderia;Paraburkholderia tropica	NA	NA	NA	NA	NA	NA	NA	NA	NA	NA	NA	NA	NA	1	NA	NA
466	Bacteria;Proteobacteria;Gammaproteobacteria;Burkholderiales;Burkholderiaceae;Limnobacter;uncultured bacterium	NA	NA	2	1	NA	NA	NA	NA	NA	NA	NA	NA	NA	2	NA	NA
467	Bacteria;Proteobacteria;Gammaproteobacteria;Burkholderiales;Burkholderiaceae;Limnobacter;uncultured beta proteobacterium	NA	NA	NA	1	NA	NA	NA	NA	NA	NA	NA	NA	2	NA	NA	NA
468	Bacteria;Proteobacteria;Gammaproteobacteria;Burkholderiales;Burkholderiaceae;Polynucleobacter;uncultured beta proteobacterium	NA	NA	NA	NA	2	NA	NA	NA	NA	NA	NA	NA	NA	NA	NA	NA
469	Bacteria;Proteobacteria;Gammaproteobacteria;Burkholderiales;Burkholderiaceae;Ralstonia;metagenome	NA	NA	NA	NA	NA	NA	NA	NA	NA	NA	NA	NA	NA	1	NA	NA
470	Bacteria;Proteobacteria;Gammaproteobacteria;Burkholderiales;Burkholderiaceae;Ralstonia;Ralstonia pickettii 12D	NA	NA	NA	NA	NA	NA	NA	NA	NA	NA	NA	NA	NA	NA	4	NA
471	Bacteria;Proteobacteria;Gammaproteobacteria;Burkholderiales;Chromobacteriaceae;Vogesella;uncultured bacterium	NA	NA	NA	NA	NA	NA	2	NA	NA	NA	NA	NA	NA	NA	NA	NA
472	Bacteria;Proteobacteria;Gammaproteobacteria;Burkholderiales;Comamonadaceae;Acidovorax;Acidovorax sp. Leaf160	NA	NA	NA	NA	NA	NA	NA	NA	NA	NA	NA	NA	NA	1	NA	NA
473	Bacteria;Proteobacteria;Gammaproteobacteria;Burkholderiales;Comamonadaceae;Acidovorax;Acidovorax sp. Leaf78	NA	NA	1	NA	NA	NA	NA	NA	NA	NA	NA	NA	NA	NA	NA	NA
474	Bacteria;Proteobacteria;Gammaproteobacteria;Burkholderiales;Comamonadaceae;Acidovorax;Acidovorax sp. RAC01	NA	NA	NA	NA	NA	NA	NA	2	2	NA	NA	NA	NA	NA	NA	NA
475	Bacteria;Proteobacteria;Gammaproteobacteria;Burkholderiales;Comamonadaceae;Acidovorax;uncultured bacterium	NA	NA	NA	NA	NA	NA	3	NA	NA	NA	NA	NA	2	NA	NA	NA
476	Bacteria;Proteobacteria;Gammaproteobacteria;Burkholderiales;Comamonadaceae;Aquabacterium;uncultured bacterium	NA	NA	NA	NA	NA	NA	2	2	NA	2	NA	2	6	2	NA	NA
477	Bacteria;Proteobacteria;Gammaproteobacteria;Burkholderiales;Comamonadaceae;Caenimonas;metagenome	NA	NA	2	NA	NA	NA	NA	NA	NA	NA	NA	NA	NA	NA	NA	NA
478	Bacteria;Proteobacteria;Gammaproteobacteria;Burkholderiales;Comamonadaceae;Candidatus Symbiobacter;uncultured bacterium	NA	NA	2	NA	NA	NA	NA	NA	NA	NA	NA	NA	2	6	NA	NA
479	Bacteria;Proteobacteria;Gammaproteobacteria;Burkholderiales;Comamonadaceae;Curvibacter;Curvibacter sp. PAE-UM	3	NA	NA	NA	NA	2	2	NA	NA	6	NA	4	2	1	NA	NA
480	Bacteria;Proteobacteria;Gammaproteobacteria;Burkholderiales;Comamonadaceae;Delftia;Delftia acidovorans	NA	2	NA	NA	NA	NA	NA	NA	NA	4	NA	NA	2	NA	NA	NA
481	Bacteria;Proteobacteria;Gammaproteobacteria;Burkholderiales;Comamonadaceae;Hydrogenophaga;uncultured bacterium	NA	NA	NA	2	NA	NA	NA	NA	NA	NA	NA	NA	NA	NA	NA	NA
482	Bacteria;Proteobacteria;Gammaproteobacteria;Burkholderiales;Comamonadaceae;Ideonella;Cenchrus americanus	NA	NA	NA	NA	NA	NA	3	4	2	NA	NA	NA	NA	NA	NA	NA
483	Bacteria;Proteobacteria;Gammaproteobacteria;Burkholderiales;Comamonadaceae;Ideonella;Rubrivivax gelatinosus	NA	NA	NA	NA	2	2	NA	4	NA	NA	NA	NA	2	2	NA	NA
484	Bacteria;Proteobacteria;Gammaproteobacteria;Burkholderiales;Comamonadaceae;Limnohabitans;Limnohabitans sp. 103DPR2	NA	NA	2	NA	NA	NA	NA	NA	NA	NA	NA	NA	NA	NA	NA	NA
485	Bacteria;Proteobacteria;Gammaproteobacteria;Burkholderiales;Comamonadaceae;Limnohabitans;metagenome	NA	2	NA	5	NA	4	NA	2	2	4	NA	2	NA	2	NA	NA
486	Bacteria;Proteobacteria;Gammaproteobacteria;Burkholderiales;Comamonadaceae;Limnohabitans;uncultured bacterium	4	5	10	NA	2	2	4	11	8	6	NA	12	4	10	NA	NA
487	Bacteria;Proteobacteria;Gammaproteobacteria;Burkholderiales;Comamonadaceae;Limnohabitans;uncultured Curvibacter sp.	NA	NA	NA	NA	NA	NA	NA	NA	NA	NA	NA	2	NA	1	NA	NA
488	Bacteria;Proteobacteria;Gammaproteobacteria;Burkholderiales;Comamonadaceae;metagenome	NA	NA	NA	NA	2	2	NA	NA	NA	NA	NA	NA	NA	2	NA	NA
489	Bacteria;Proteobacteria;Gammaproteobacteria;Burkholderiales;Comamonadaceae;Methylibium;Methylibium petroleiphilum PM1	NA	NA	NA	NA	NA	2	NA	NA	NA	NA	NA	NA	NA	NA	NA	NA
490	Bacteria;Proteobacteria;Gammaproteobacteria;Burkholderiales;Comamonadaceae;Methylibium;uncultured bacterium	NA	NA	NA	NA	NA	NA	NA	NA	NA	NA	NA	NA	2	NA	NA	NA
491	Bacteria;Proteobacteria;Gammaproteobacteria;Burkholderiales;Comamonadaceae;Mitsuaria sp. 7	NA	NA	NA	NA	NA	NA	2	NA	NA	NA	NA	NA	NA	NA	NA	NA
492	Bacteria;Proteobacteria;Gammaproteobacteria;Burkholderiales;Comamonadaceae;Mitsuaria;uncultured Mitsuaria sp.	NA	NA	NA	NA	NA	NA	2	8	4	NA	NA	NA	NA	NA	NA	NA
493	Bacteria;Proteobacteria;Gammaproteobacteria;Burkholderiales;Comamonadaceae;Paucibacter;Antarctic bacterium R-8875	NA	NA	NA	NA	NA	NA	NA	1	NA	NA	NA	NA	NA	NA	NA	NA
494	Bacteria;Proteobacteria;Gammaproteobacteria;Burkholderiales;Comamonadaceae;Paucibacter;Paucibacter sp. 186	NA	NA	NA	NA	NA	NA	1	NA	NA	NA	NA	NA	NA	NA	NA	NA
495	Bacteria;Proteobacteria;Gammaproteobacteria;Burkholderiales;Comamonadaceae;Paucibacter;Paucibacter sp. KCTC 42545	NA	NA	NA	NA	NA	NA	2	4	NA	NA	NA	NA	NA	NA	NA	NA
496	Bacteria;Proteobacteria;Gammaproteobacteria;Burkholderiales;Comamonadaceae;Paucibacter;uncultured bacterium	NA	NA	NA	NA	NA	NA	48	102	14	NA	NA	NA	2	NA	NA	NA
497	Bacteria;Proteobacteria;Gammaproteobacteria;Burkholderiales;Comamonadaceae;Paucibacter;uncultured beta proteobacterium	NA	NA	NA	NA	NA	NA	NA	1	NA	NA	NA	NA	NA	NA	NA	NA
498	Bacteria;Proteobacteria;Gammaproteobacteria;Burkholderiales;Comamonadaceae;Pelomonas;metagenome	NA	NA	NA	NA	2	NA	NA	NA	NA	NA	NA	NA	NA	NA	NA	NA
499	Bacteria;Proteobacteria;Gammaproteobacteria;Burkholderiales;Comamonadaceae;Polaromonas;beta proteobacterium JS666	16	10	22	6	6	6	2	4	4	68	NA	54	16	14	NA	NA
500	Bacteria;Proteobacteria;Gammaproteobacteria;Burkholderiales;Comamonadaceae;Polaromonas;metagenome	NA	NA	NA	NA	2	NA	NA	NA	NA	NA	NA	NA	NA	2	NA	NA
501	Bacteria;Proteobacteria;Gammaproteobacteria;Burkholderiales;Comamonadaceae;Polaromonas;Polaromonas cryoconiti	NA	NA	NA	NA	NA	NA	NA	NA	NA	NA	NA	2	NA	NA	NA	NA
502	Bacteria;Proteobacteria;Gammaproteobacteria;Burkholderiales;Comamonadaceae;Polaromonas;Polaromonas jejuensis	NA	NA	NA	NA	NA	NA	NA	NA	NA	NA	NA	NA	1	NA	NA	NA
503	Bacteria;Proteobacteria;Gammaproteobacteria;Burkholderiales;Comamonadaceae;Polaromonas;Polaromonas naphthalenivorans CJ2	2	2	NA	NA	NA	NA	NA	NA	NA	10	NA	8	NA	NA	NA	NA
504	Bacteria;Proteobacteria;Gammaproteobacteria;Burkholderiales;Comamonadaceae;Polaromonas;Polaromonas sp.	8	2	11	NA	NA	NA	2	NA	NA	44	NA	38	8	9	NA	NA
505	Bacteria;Proteobacteria;Gammaproteobacteria;Burkholderiales;Comamonadaceae;Polaromonas;Polaromonas sp. BAC39	NA	NA	NA	NA	NA	NA	NA	NA	NA	NA	NA	2	NA	3	NA	NA
506	Bacteria;Proteobacteria;Gammaproteobacteria;Burkholderiales;Comamonadaceae;Polaromonas;Polaromonas sp. Cza23	NA	NA	NA	NA	NA	NA	NA	NA	NA	1	NA	NA	NA	NA	NA	NA
507	Bacteria;Proteobacteria;Gammaproteobacteria;Burkholderiales;Comamonadaceae;Polaromonas;Polaromonas sp. H4N	11	NA	7	NA	2	NA	NA	4	NA	10	NA	37	NA	2	NA	NA
508	Bacteria;Proteobacteria;Gammaproteobacteria;Burkholderiales;Comamonadaceae;Polaromonas;Polaromonas sp. MsC-08-1CB1-02	NA	NA	NA	NA	NA	4	NA	NA	NA	1	NA	NA	NA	NA	NA	NA
509	Bacteria;Proteobacteria;Gammaproteobacteria;Burkholderiales;Comamonadaceae;Polaromonas;Polaromonas sp. R-36500	NA	NA	NA	NA	NA	NA	NA	NA	NA	NA	NA	2	NA	NA	NA	NA
510	Bacteria;Proteobacteria;Gammaproteobacteria;Burkholderiales;Comamonadaceae;Polaromonas;Polaromonas sp. SP1	NA	2	NA	NA	NA	NA	NA	NA	NA	2	NA	NA	NA	NA	NA	NA
511	Bacteria;Proteobacteria;Gammaproteobacteria;Burkholderiales;Comamonadaceae;Polaromonas;Polaromonas sp. tsz31	NA	NA	NA	NA	NA	NA	NA	NA	NA	NA	NA	NA	NA	1	NA	NA
512	Bacteria;Proteobacteria;Gammaproteobacteria;Burkholderiales;Comamonadaceae;Polaromonas;uncultured bacterium	42	45	60	8	22	29	13	6	6	298	NA	378	70	99	NA	NA
513	Bacteria;Proteobacteria;Gammaproteobacteria;Burkholderiales;Comamonadaceae;Polaromonas;uncultured beta proteobacterium	NA	NA	NA	NA	NA	NA	NA	NA	NA	4	NA	2	1	NA	NA	NA
514	Bacteria;Proteobacteria;Gammaproteobacteria;Burkholderiales;Comamonadaceae;Polaromonas;uncultured Polaromonas sp.	8	2	2	NA	2	NA	NA	NA	NA	4	NA	14	1	5	NA	NA
515	Bacteria;Proteobacteria;Gammaproteobacteria;Burkholderiales;Comamonadaceae;Ramlibacter;uncultured bacterium	NA	NA	NA	NA	NA	NA	NA	NA	2	NA	NA	NA	NA	NA	NA	NA
516	Bacteria;Proteobacteria;Gammaproteobacteria;Burkholderiales;Comamonadaceae;Rhizobacter;Bragasellus peltatus	NA	NA	NA	NA	NA	NA	NA	2	NA	NA	NA	NA	NA	NA	NA	NA
517	Bacteria;Proteobacteria;Gammaproteobacteria;Burkholderiales;Comamonadaceae;Rhizobacter;metagenome	8	2	2	9	1	4	4	6	NA	1	NA	4	8	16	NA	NA
518	Bacteria;Proteobacteria;Gammaproteobacteria;Burkholderiales;Comamonadaceae;Rhizobacter;Methylibium sp. NZG	NA	NA	NA	NA	2	2	4	4	NA	3	NA	6	6	8	NA	NA
519	Bacteria;Proteobacteria;Gammaproteobacteria;Burkholderiales;Comamonadaceae;Rhizobacter;Rhizobacter dauci	NA	NA	NA	NA	NA	NA	NA	NA	NA	NA	NA	NA	1	NA	NA	NA
520	Bacteria;Proteobacteria;Gammaproteobacteria;Burkholderiales;Comamonadaceae;Rhizobacter;Rhizobacter gummiphilus	NA	NA	NA	NA	NA	2	NA	NA	NA	2	NA	NA	NA	NA	NA	NA
521	Bacteria;Proteobacteria;Gammaproteobacteria;Burkholderiales;Comamonadaceae;Rhizobacter;uncultured bacterium	4	4	4	12	10	28	12	24	12	26	NA	8	16	31	NA	NA
522	Bacteria;Proteobacteria;Gammaproteobacteria;Burkholderiales;Comamonadaceae;Rhizobacter;uncultured beta proteobacterium	NA	NA	2	NA	NA	NA	NA	2	NA	2	NA	NA	1	1	NA	NA
523	Bacteria;Proteobacteria;Gammaproteobacteria;Burkholderiales;Comamonadaceae;Rhizobacter;uncultured Burkholderiales bacterium	NA	NA	NA	NA	NA	NA	NA	2	NA	2	NA	NA	NA	NA	NA	NA
524	Bacteria;Proteobacteria;Gammaproteobacteria;Burkholderiales;Comamonadaceae;Rhizobacter;uncultured organism	NA	NA	NA	NA	NA	NA	NA	2	NA	NA	NA	NA	NA	NA	NA	NA
525	Bacteria;Proteobacteria;Gammaproteobacteria;Burkholderiales;Comamonadaceae;Rhizobacter;uncultured soil bacterium	NA	NA	NA	1	1	NA	NA	NA	NA	NA	NA	NA	NA	NA	NA	NA
526	Bacteria;Proteobacteria;Gammaproteobacteria;Burkholderiales;Comamonadaceae;Rhodoferax;Albidiferax sp. R-37567	NA	NA	NA	2	NA	1	NA	NA	NA	NA	NA	NA	NA	2	NA	NA
527	Bacteria;Proteobacteria;Gammaproteobacteria;Burkholderiales;Comamonadaceae;Rhodoferax;beta proteobacterium LH90	NA	NA	NA	NA	NA	NA	NA	2	NA	NA	NA	NA	2	2	NA	NA
528	Bacteria;Proteobacteria;Gammaproteobacteria;Burkholderiales;Comamonadaceae;Rhodoferax;metagenome	NA	NA	NA	NA	2	2	3	NA	NA	NA	NA	NA	2	NA	NA	NA
529	Bacteria;Proteobacteria;Gammaproteobacteria;Burkholderiales;Comamonadaceae;Rhodoferax;Rhodoferax antarcticus	NA	NA	NA	NA	NA	NA	NA	NA	NA	NA	NA	NA	1	NA	NA	NA
530	Bacteria;Proteobacteria;Gammaproteobacteria;Burkholderiales;Comamonadaceae;Rhodoferax;Rhodoferax ferrireducens T118	NA	NA	2	NA	NA	NA	NA	2	NA	NA	NA	NA	5	8	NA	NA
531	Bacteria;Proteobacteria;Gammaproteobacteria;Burkholderiales;Comamonadaceae;Rhodoferax;Rhodoferax koreense	NA	NA	NA	NA	2	NA	NA	NA	NA	NA	NA	NA	NA	NA	NA	NA
532	Bacteria;Proteobacteria;Gammaproteobacteria;Burkholderiales;Comamonadaceae;Rhodoferax;Rhodoferax saidenbachensis	NA	NA	NA	NA	NA	NA	NA	NA	NA	NA	NA	2	2	NA	NA	NA
533	Bacteria;Proteobacteria;Gammaproteobacteria;Burkholderiales;Comamonadaceae;Rhodoferax;uncultured bacterium	4	NA	2	3	NA	4	12	14	10	2	NA	6	2	18	NA	NA
534	Bacteria;Proteobacteria;Gammaproteobacteria;Burkholderiales;Comamonadaceae;Rhodoferax;uncultured beta proteobacterium	NA	NA	NA	2	NA	2	NA	1	NA	NA	NA	2	4	2	NA	NA
535	Bacteria;Proteobacteria;Gammaproteobacteria;Burkholderiales;Comamonadaceae;Rhodoferax;uncultured Rhodoferax sp.	NA	3	1	8	NA	4	NA	NA	NA	9	NA	23	10	5	NA	NA
536	Bacteria;Proteobacteria;Gammaproteobacteria;Burkholderiales;Comamonadaceae;RS62 marine group;uncultured bacterium	NA	NA	2	NA	NA	4	NA	2	2	10	NA	16	NA	NA	NA	NA
537	Bacteria;Proteobacteria;Gammaproteobacteria;Burkholderiales;Comamonadaceae;Rubrivivax;uncultured bacterium	NA	NA	NA	NA	NA	NA	NA	NA	NA	NA	NA	NA	2	NA	NA	NA
538	Bacteria;Proteobacteria;Gammaproteobacteria;Burkholderiales;Comamonadaceae;uncultured bacterium	NA	NA	NA	2	NA	NA	NA	NA	NA	NA	NA	NA	NA	NA	NA	NA
539	Bacteria;Proteobacteria;Gammaproteobacteria;Burkholderiales;Comamonadaceae;uncultured;Ideonella sp.	NA	NA	NA	NA	NA	NA	NA	2	NA	NA	NA	NA	NA	NA	NA	NA
540	Bacteria;Proteobacteria;Gammaproteobacteria;Burkholderiales;Comamonadaceae;uncultured;metagenome	NA	NA	NA	2	NA	4	NA	NA	2	2	NA	2	6	6	NA	NA
541	Bacteria;Proteobacteria;Gammaproteobacteria;Burkholderiales;Comamonadaceae;uncultured;Methylibium sp. IFP 2052	NA	NA	2	NA	NA	NA	2	NA	NA	NA	NA	4	NA	2	NA	NA
542	Bacteria;Proteobacteria;Gammaproteobacteria;Burkholderiales;Comamonadaceae;uncultured;uncultured bacterium	2	2	NA	2	NA	7	7	20	NA	24	NA	11	5	3	NA	NA
543	Bacteria;Proteobacteria;Gammaproteobacteria;Burkholderiales;Comamonadaceae;uncultured;uncultured Rhodoferax sp.	NA	NA	2	NA	4	NA	2	NA	NA	6	NA	4	2	2	NA	NA
544	Bacteria;Proteobacteria;Gammaproteobacteria;Burkholderiales;Comamonadaceae;uncultured;uncultured sludge bacterium A2	NA	NA	NA	2	NA	NA	NA	NA	NA	NA	NA	NA	NA	NA	NA	NA
545	Bacteria;Proteobacteria;Gammaproteobacteria;Burkholderiales;Comamonadaceae;Variovorax;metagenome	4	4	2	NA	NA	2	NA	NA	NA	3	NA	NA	NA	2	NA	NA
546	Bacteria;Proteobacteria;Gammaproteobacteria;Burkholderiales;Comamonadaceae;Variovorax;uncultured bacterium	NA	3	1	NA	NA	2	NA	NA	NA	NA	NA	NA	2	NA	NA	NA
547	Bacteria;Proteobacteria;Gammaproteobacteria;Burkholderiales;Comamonadaceae;Variovorax;uncultured Variovorax sp.	NA	NA	NA	NA	NA	1	NA	NA	NA	NA	NA	NA	NA	NA	NA	NA
548	Bacteria;Proteobacteria;Gammaproteobacteria;Burkholderiales;Comamonadaceae;Variovorax;Variovorax boronicumulans	NA	NA	NA	NA	NA	NA	NA	NA	NA	NA	NA	NA	2	NA	NA	NA
549	Bacteria;Proteobacteria;Gammaproteobacteria;Burkholderiales;Comamonadaceae;Variovorax;Variovorax ginsengisoli	4	NA	NA	NA	NA	2	NA	NA	NA	2	NA	NA	NA	NA	NA	NA
550	Bacteria;Proteobacteria;Gammaproteobacteria;Burkholderiales;Comamonadaceae;Variovorax;Variovorax paradoxus S110	4	2	NA	NA	NA	3	2	2	NA	NA	NA	2	NA	NA	NA	NA
551	Bacteria;Proteobacteria;Gammaproteobacteria;Burkholderiales;Comamonadaceae;Variovorax;Variovorax sp. Alb12	NA	NA	NA	NA	NA	NA	NA	NA	NA	NA	NA	NA	NA	2	NA	NA
552	Bacteria;Proteobacteria;Gammaproteobacteria;Burkholderiales;Comamonadaceae;Variovorax;Variovorax sp. Dra10	NA	NA	1	NA	NA	NA	NA	NA	NA	2	NA	NA	NA	NA	NA	NA
553	Bacteria;Proteobacteria;Gammaproteobacteria;Burkholderiales;Comamonadaceae;Variovorax;Variovorax sp. DT 6-08	NA	NA	2	NA	NA	NA	NA	NA	NA	NA	NA	NA	NA	NA	NA	NA
554	Bacteria;Proteobacteria;Gammaproteobacteria;Burkholderiales;Comamonadaceae;Xenophilus;uncultured bacterium	NA	NA	NA	NA	NA	NA	NA	NA	NA	NA	NA	NA	2	NA	NA	NA
555	Bacteria;Proteobacteria;Gammaproteobacteria;Burkholderiales;Comamonadaceae;Xylophilus;metagenome	NA	NA	NA	NA	NA	2	NA	NA	NA	NA	NA	NA	NA	2	NA	NA
556	Bacteria;Proteobacteria;Gammaproteobacteria;Burkholderiales;Comamonadaceae;Xylophilus;uncultured bacterium	NA	NA	NA	NA	NA	NA	NA	NA	NA	NA	NA	NA	2	2	NA	NA
557	Bacteria;Proteobacteria;Gammaproteobacteria;Burkholderiales;Gallionellaceae;Gallionella;uncultured bacterium	NA	NA	NA	NA	NA	2	NA	NA	NA	NA	NA	NA	NA	NA	NA	NA
558	Bacteria;Proteobacteria;Gammaproteobacteria;Burkholderiales;Hydrogenophilaceae;Hydrogenophilus;Hydrogenophilus islandicus	NA	NA	NA	NA	NA	NA	NA	NA	NA	NA	NA	NA	NA	NA	NA	2
559	Bacteria;Proteobacteria;Gammaproteobacteria;Burkholderiales;Leeiaceae;Leeia;uncultured bacterium	NA	2	NA	NA	NA	NA	NA	NA	NA	NA	NA	NA	NA	NA	NA	NA
560	Bacteria;Proteobacteria;Gammaproteobacteria;Burkholderiales;Methylophilaceae;Candidatus Methylopumilus;Candidatus Methylopumilus turicensis	NA	NA	NA	NA	NA	NA	NA	NA	NA	NA	NA	NA	NA	1	NA	NA
561	Bacteria;Proteobacteria;Gammaproteobacteria;Burkholderiales;Methylophilaceae;Methylotenera;freshwater sediment metagenome	NA	NA	2	NA	NA	NA	NA	1	NA	NA	NA	4	NA	NA	NA	NA
562	Bacteria;Proteobacteria;Gammaproteobacteria;Burkholderiales;Methylophilaceae;Methylotenera;hydrothermal vent metagenome	NA	NA	NA	NA	NA	NA	NA	NA	NA	NA	NA	NA	1	NA	NA	NA
563	Bacteria;Proteobacteria;Gammaproteobacteria;Burkholderiales;Methylophilaceae;Methylotenera;marine metagenome	NA	NA	NA	NA	NA	NA	NA	NA	NA	NA	NA	NA	NA	2	NA	NA
564	Bacteria;Proteobacteria;Gammaproteobacteria;Burkholderiales;Methylophilaceae;Methylotenera;metagenome	NA	NA	NA	NA	NA	NA	NA	1	NA	NA	NA	NA	NA	2	NA	NA
565	Bacteria;Proteobacteria;Gammaproteobacteria;Burkholderiales;Methylophilaceae;Methylotenera;Methylotenera mobilis 13	NA	NA	NA	NA	NA	NA	2	NA	NA	NA	NA	NA	NA	NA	NA	NA
566	Bacteria;Proteobacteria;Gammaproteobacteria;Burkholderiales;Methylophilaceae;Methylotenera;Methylotenera sp. G11	NA	NA	NA	NA	NA	NA	NA	NA	2	NA	NA	NA	NA	NA	NA	NA
567	Bacteria;Proteobacteria;Gammaproteobacteria;Burkholderiales;Methylophilaceae;Methylotenera;Methylotenera versatilis 301	NA	NA	NA	NA	NA	NA	2	4	1	NA	NA	NA	4	2	NA	NA
568	Bacteria;Proteobacteria;Gammaproteobacteria;Burkholderiales;Methylophilaceae;Methylotenera;Methylotenera versatilis 79	NA	NA	NA	NA	NA	NA	NA	NA	NA	2	NA	NA	NA	NA	NA	NA
569	Bacteria;Proteobacteria;Gammaproteobacteria;Burkholderiales;Methylophilaceae;Methylotenera;uncultured bacterium	8	4	8	4	2	10	NA	4	NA	20	NA	18	19	33	NA	NA
570	Bacteria;Proteobacteria;Gammaproteobacteria;Burkholderiales;Methylophilaceae;Methylotenera;uncultured beta proteobacterium	NA	NA	NA	NA	NA	NA	6	6	9	4	NA	2	NA	NA	NA	NA
571	Bacteria;Proteobacteria;Gammaproteobacteria;Burkholderiales;Methylophilaceae;Methylotenera;uncultured Methylophilus sp.	NA	NA	NA	NA	NA	NA	NA	NA	NA	4	NA	2	NA	NA	NA	NA
572	Bacteria;Proteobacteria;Gammaproteobacteria;Burkholderiales;Methylophilaceae;Methylotenera;uncultured soil bacterium	NA	NA	NA	NA	NA	NA	NA	NA	NA	2	NA	NA	NA	NA	NA	NA
573	Bacteria;Proteobacteria;Gammaproteobacteria;Burkholderiales;Methylophilaceae;OM43 clade;uncultured bacterium	NA	NA	NA	NA	NA	NA	NA	NA	NA	NA	NA	NA	2	NA	NA	NA
574	Bacteria;Proteobacteria;Gammaproteobacteria;Burkholderiales;Nitrosomonadaceae;Ellin6067;Betaproteobacteria bacterium UKL13-2	NA	NA	NA	NA	NA	NA	NA	NA	NA	NA	NA	NA	NA	2	NA	NA
575	Bacteria;Proteobacteria;Gammaproteobacteria;Burkholderiales;Nitrosomonadaceae;Ellin6067;uncultured bacterium	NA	NA	2	NA	NA	2	NA	1	NA	NA	NA	NA	4	13	NA	NA
576	Bacteria;Proteobacteria;Gammaproteobacteria;Burkholderiales;Nitrosomonadaceae;Ellin6067;uncultured beta proteobacterium	NA	NA	NA	NA	NA	2	NA	1	NA	2	NA	2	54	46	NA	NA
577	Bacteria;Proteobacteria;Gammaproteobacteria;Burkholderiales;Nitrosomonadaceae;GOUTA6;metagenome	NA	NA	NA	NA	NA	NA	NA	NA	NA	NA	NA	NA	2	NA	NA	NA
578	Bacteria;Proteobacteria;Gammaproteobacteria;Burkholderiales;Oxalobacteraceae;[Aquaspirillum] arcticum group;Actimicrobium sp. MsC-12-4CB4-02	4	6	6	NA	NA	NA	1	2	NA	4	NA	10	18	21	NA	NA
579	Bacteria;Proteobacteria;Gammaproteobacteria;Burkholderiales;Oxalobacteraceae;[Aquaspirillum] arcticum group;Antarctic bacterium GA091	NA	NA	NA	NA	NA	NA	1	NA	NA	1	NA	NA	NA	NA	NA	NA
580	Bacteria;Proteobacteria;Gammaproteobacteria;Burkholderiales;Oxalobacteraceae;[Aquaspirillum] arcticum group;Aquaspirillum arcticum	NA	NA	NA	NA	NA	NA	NA	NA	NA	NA	NA	NA	NA	NA	NA	NA
581	Bacteria;Proteobacteria;Gammaproteobacteria;Burkholderiales;Oxalobacteraceae;[Aquaspirillum] arcticum group;uncultured bacterium	6	2	12	1	2	NA	5	4	NA	10	NA	4	12	16	NA	NA
582	Bacteria;Proteobacteria;Gammaproteobacteria;Burkholderiales;Oxalobacteraceae;Actimicrobium;Actimicrobium antarcticum	NA	2	2	NA	2	NA	NA	NA	NA	4	NA	5	2	2	NA	NA
583	Bacteria;Proteobacteria;Gammaproteobacteria;Burkholderiales;Oxalobacteraceae;Actimicrobium;Antarctic bacterium CCQ	NA	2	NA	2	2	NA	NA	2	NA	NA	NA	NA	NA	NA	NA	NA
584	Bacteria;Proteobacteria;Gammaproteobacteria;Burkholderiales;Oxalobacteraceae;Actimicrobium;Arctic sea ice bacterium ARK10172	NA	NA	NA	NA	NA	1	2	1	NA	NA	NA	NA	NA	NA	NA	NA
585	Bacteria;Proteobacteria;Gammaproteobacteria;Burkholderiales;Oxalobacteraceae;Actimicrobium;Arctic sea ice bacterium ARK10284	NA	NA	NA	NA	NA	NA	2	NA	NA	NA	NA	NA	NA	2	NA	NA
586	Bacteria;Proteobacteria;Gammaproteobacteria;Burkholderiales;Oxalobacteraceae;Actimicrobium;uncultured bacterium	NA	NA	NA	2	NA	4	3	1	NA	4	NA	3	2	3	NA	NA
587	Bacteria;Proteobacteria;Gammaproteobacteria;Burkholderiales;Oxalobacteraceae;Actimicrobium;uncultured beta proteobacterium	NA	NA	NA	NA	NA	1	NA	NA	NA	NA	NA	NA	NA	NA	NA	NA
588	Bacteria;Proteobacteria;Gammaproteobacteria;Burkholderiales;Oxalobacteraceae;Collimonas;Collimonas arenae	NA	NA	NA	NA	NA	NA	NA	NA	2	NA	NA	NA	NA	NA	NA	NA
589	Bacteria;Proteobacteria;Gammaproteobacteria;Burkholderiales;Oxalobacteraceae;Duganella;Duganella sp. OV510	NA	NA	NA	NA	NA	NA	NA	NA	NA	NA	NA	NA	NA	1	NA	NA
590	Bacteria;Proteobacteria;Gammaproteobacteria;Burkholderiales;Oxalobacteraceae;Duganella;Duganella sp. RU4Y-5-2	NA	NA	NA	NA	NA	NA	NA	NA	NA	2	NA	NA	NA	2	NA	NA
591	Bacteria;Proteobacteria;Gammaproteobacteria;Burkholderiales;Oxalobacteraceae;Duganella;Oxalobacteraceae bacterium AB_14	NA	5	NA	NA	2	NA	4	6	NA	6	NA	2	NA	8	NA	NA
592	Bacteria;Proteobacteria;Gammaproteobacteria;Burkholderiales;Oxalobacteraceae;Duganella;rainbow trout intestinal bacterium B115	NA	NA	NA	1	NA	NA	NA	NA	NA	NA	NA	NA	NA	NA	NA	NA
593	Bacteria;Proteobacteria;Gammaproteobacteria;Burkholderiales;Oxalobacteraceae;Duganella;uncultured bacterium	NA	NA	3	NA	NA	NA	NA	NA	NA	NA	NA	NA	NA	NA	NA	NA
594	Bacteria;Proteobacteria;Gammaproteobacteria;Burkholderiales;Oxalobacteraceae;Glaciimonas;Glaciimonas alpina	8	6	4	NA	NA	2	2	4	8	2	NA	2	6	3	NA	NA
595	Bacteria;Proteobacteria;Gammaproteobacteria;Burkholderiales;Oxalobacteraceae;Glaciimonas;Glaciimonas immobilis	NA	NA	2	NA	NA	NA	2	2	4	6	NA	2	NA	4	NA	NA
596	Bacteria;Proteobacteria;Gammaproteobacteria;Burkholderiales;Oxalobacteraceae;Glaciimonas;Glaciimonas singularis	NA	NA	NA	NA	NA	NA	NA	NA	NA	NA	NA	NA	2	NA	NA	NA
597	Bacteria;Proteobacteria;Gammaproteobacteria;Burkholderiales;Oxalobacteraceae;Glaciimonas;uncultured bacterium	NA	NA	NA	NA	NA	6	2	2	2	NA	NA	NA	NA	1	NA	NA
598	Bacteria;Proteobacteria;Gammaproteobacteria;Burkholderiales;Oxalobacteraceae;Herbaspirillum;Herbaspirillum frisingense GSF30	NA	1	NA	NA	NA	NA	NA	NA	NA	NA	NA	NA	NA	NA	NA	NA
599	Bacteria;Proteobacteria;Gammaproteobacteria;Burkholderiales;Oxalobacteraceae;Herbaspirillum;Herbaspirillum seropedicae SmR1	NA	NA	1	NA	NA	NA	NA	NA	NA	NA	NA	NA	NA	1	NA	NA
600	Bacteria;Proteobacteria;Gammaproteobacteria;Burkholderiales;Oxalobacteraceae;Herbaspirillum;Herbaspirillum sp. G8A1	NA	NA	NA	NA	NA	NA	NA	NA	NA	NA	NA	NA	NA	2	NA	NA
601	Bacteria;Proteobacteria;Gammaproteobacteria;Burkholderiales;Oxalobacteraceae;Herbaspirillum;Herbaspirillum sp. meg3	NA	NA	NA	NA	NA	NA	NA	NA	NA	NA	NA	NA	2	NA	NA	NA
602	Bacteria;Proteobacteria;Gammaproteobacteria;Burkholderiales;Oxalobacteraceae;Herbaspirillum;uncultured Herbaspirillum sp.	NA	NA	NA	NA	NA	NA	2	1	2	NA	NA	NA	2	2	NA	NA
603	Bacteria;Proteobacteria;Gammaproteobacteria;Burkholderiales;Oxalobacteraceae;Herminiimonas;Herminiimonas sp. CN	NA	NA	1	NA	1	NA	1	NA	NA	NA	NA	NA	1	NA	NA	NA
604	Bacteria;Proteobacteria;Gammaproteobacteria;Burkholderiales;Oxalobacteraceae;Herminiimonas;Janthinobacterium sp. Marseille	2	NA	NA	NA	NA	NA	NA	NA	NA	NA	NA	NA	NA	NA	NA	NA
605	Bacteria;Proteobacteria;Gammaproteobacteria;Burkholderiales;Oxalobacteraceae;Herminiimonas;uncultured bacterium	NA	4	2	1	5	NA	2	NA	2	NA	NA	NA	2	9	NA	NA
606	Bacteria;Proteobacteria;Gammaproteobacteria;Burkholderiales;Oxalobacteraceae;Janthinobacterium;Janthinobacterium agaricidamnosum NBRC 102515 = DSM 9628	NA	1	NA	NA	NA	NA	NA	NA	NA	NA	NA	NA	NA	NA	NA	NA
607	Bacteria;Proteobacteria;Gammaproteobacteria;Burkholderiales;Oxalobacteraceae;Janthinobacterium;uncultured bacterium	NA	NA	NA	NA	NA	NA	NA	NA	NA	NA	NA	NA	NA	1	NA	NA
608	Bacteria;Proteobacteria;Gammaproteobacteria;Burkholderiales;Oxalobacteraceae;Massilia;Janthinobacterium sp. CG3	NA	NA	NA	NA	NA	2	NA	NA	NA	NA	NA	NA	NA	NA	NA	NA
609	Bacteria;Proteobacteria;Gammaproteobacteria;Burkholderiales;Oxalobacteraceae;Massilia;Massilia oculi	NA	NA	NA	NA	NA	NA	NA	NA	NA	2	NA	NA	NA	NA	NA	NA
610	Bacteria;Proteobacteria;Gammaproteobacteria;Burkholderiales;Oxalobacteraceae;Massilia;Massilia putida	NA	NA	NA	NA	NA	NA	NA	1	NA	NA	NA	NA	NA	NA	NA	NA
611	Bacteria;Proteobacteria;Gammaproteobacteria;Burkholderiales;Oxalobacteraceae;Massilia;Massilia sp. CFH S0344	NA	NA	NA	NA	NA	2	NA	NA	NA	NA	NA	NA	NA	NA	NA	NA
612	Bacteria;Proteobacteria;Gammaproteobacteria;Burkholderiales;Oxalobacteraceae;Massilia;Massilia sp. NR 4-1	NA	7	NA	NA	2	NA	2	1	NA	2	NA	NA	NA	2	NA	NA
613	Bacteria;Proteobacteria;Gammaproteobacteria;Burkholderiales;Oxalobacteraceae;Massilia;metagenome	NA	NA	NA	1	NA	4	NA	NA	2	NA	NA	NA	2	NA	NA	NA
614	Bacteria;Proteobacteria;Gammaproteobacteria;Burkholderiales;Oxalobacteraceae;Massilia;uncultured bacterium	NA	1	2	NA	NA	4	NA	2	2	NA	NA	NA	2	1	NA	NA
615	Bacteria;Proteobacteria;Gammaproteobacteria;Burkholderiales;Oxalobacteraceae;metagenome	NA	NA	NA	NA	NA	2	3	NA	NA	NA	NA	2	2	NA	NA	NA
616	Bacteria;Proteobacteria;Gammaproteobacteria;Burkholderiales;Oxalobacteraceae;Noviherbaspirillum;metagenome	NA	NA	NA	NA	NA	NA	NA	4	NA	NA	NA	NA	NA	NA	NA	NA
617	Bacteria;Proteobacteria;Gammaproteobacteria;Burkholderiales;Oxalobacteraceae;Noviherbaspirillum;Noviherbaspirillum sp. Root189	NA	NA	NA	NA	NA	NA	NA	NA	NA	NA	NA	NA	2	NA	NA	NA
618	Bacteria;Proteobacteria;Gammaproteobacteria;Burkholderiales;Oxalobacteraceae;Noviherbaspirillum;uncultured bacterium	NA	NA	NA	NA	2	2	NA	NA	NA	NA	NA	NA	8	3	NA	NA
619	Bacteria;Proteobacteria;Gammaproteobacteria;Burkholderiales;Oxalobacteraceae;Noviherbaspirillum;uncultured Burkholderiales bacterium	NA	NA	NA	NA	NA	NA	NA	NA	NA	NA	NA	NA	2	NA	NA	NA
620	Bacteria;Proteobacteria;Gammaproteobacteria;Burkholderiales;Oxalobacteraceae;Noviherbaspirillum;uncultured Oxalobacteraceae bacterium	NA	NA	NA	NA	NA	2	NA	NA	NA	NA	NA	2	NA	NA	NA	NA
621	Bacteria;Proteobacteria;Gammaproteobacteria;Burkholderiales;Oxalobacteraceae;Noviherbaspirillum;uncultured proteobacterium	NA	NA	NA	NA	NA	NA	NA	NA	NA	NA	NA	NA	2	NA	NA	NA
622	Bacteria;Proteobacteria;Gammaproteobacteria;Burkholderiales;Oxalobacteraceae;Oxalicibacterium;metagenome	NA	NA	NA	NA	NA	NA	NA	NA	NA	NA	NA	NA	NA	2	NA	NA
623	Bacteria;Proteobacteria;Gammaproteobacteria;Burkholderiales;Oxalobacteraceae;Oxalicibacterium;uncultured bacterium	NA	NA	NA	NA	NA	NA	NA	NA	NA	NA	NA	NA	NA	2	NA	NA
624	Bacteria;Proteobacteria;Gammaproteobacteria;Burkholderiales;Oxalobacteraceae;Paucimonas;Paucimonas lemoignei	NA	NA	NA	NA	NA	NA	NA	NA	NA	NA	NA	NA	1	NA	NA	NA
625	Bacteria;Proteobacteria;Gammaproteobacteria;Burkholderiales;Oxalobacteraceae;uncultured;metagenome	NA	NA	NA	NA	2	NA	NA	1	NA	1	NA	NA	2	2	NA	NA
626	Bacteria;Proteobacteria;Gammaproteobacteria;Burkholderiales;Oxalobacteraceae;uncultured;uncultured bacterium	NA	NA	NA	2	NA	2	NA	2	NA	2	NA	2	NA	2	NA	NA
627	Bacteria;Proteobacteria;Gammaproteobacteria;Burkholderiales;Oxalobacteraceae;uncultured;uncultured beta proteobacterium	NA	NA	NA	2	NA	NA	NA	NA	NA	NA	NA	NA	2	NA	NA	NA
628	Bacteria;Proteobacteria;Gammaproteobacteria;Burkholderiales;Oxalobacteraceae;Undibacterium;uncultured bacterium	13	12	17	2	NA	6	2	12	NA	NA	NA	NA	NA	NA	NA	NA
629	Bacteria;Proteobacteria;Gammaproteobacteria;Burkholderiales;Oxalobacteraceae;Undibacterium;uncultured Janthinobacterium sp.	NA	1	4	NA	2	NA	NA	NA	NA	NA	NA	2	2	4	NA	NA
630	Bacteria;Proteobacteria;Gammaproteobacteria;Burkholderiales;Oxalobacteraceae;Undibacterium;Undibacterium oligocarboniphilum	NA	NA	NA	NA	1	NA	NA	NA	NA	NA	NA	NA	NA	NA	NA	NA
631	Bacteria;Proteobacteria;Gammaproteobacteria;Burkholderiales;Oxalobacteraceae;Undibacterium;Undibacterium parvum	NA	NA	NA	NA	NA	2	NA	NA	NA	NA	NA	NA	NA	NA	NA	NA
632	Bacteria;Proteobacteria;Gammaproteobacteria;Burkholderiales;Oxalobacteraceae;Undibacterium;Undibacterium sp. W1.09-20	NA	NA	NA	1	NA	NA	NA	NA	NA	NA	NA	NA	NA	NA	NA	NA
633	Bacteria;Proteobacteria;Gammaproteobacteria;Burkholderiales;Rhodocyclaceae;Candidatus Accumulibacter;metagenome	NA	NA	NA	NA	NA	NA	NA	NA	NA	NA	NA	NA	1	NA	NA	NA
634	Bacteria;Proteobacteria;Gammaproteobacteria;Burkholderiales;Rhodocyclaceae;Propionivibrio;uncultured bacterium	NA	NA	NA	NA	NA	NA	NA	NA	NA	NA	NA	NA	1	NA	NA	NA
635	Bacteria;Proteobacteria;Gammaproteobacteria;Burkholderiales;Rhodocyclaceae;Zoogloea;uncultured bacterium	NA	NA	NA	NA	2	4	NA	NA	NA	NA	NA	NA	NA	NA	NA	NA
636	Bacteria;Proteobacteria;Gammaproteobacteria;Burkholderiales;SC-I-84;uncultured Cupriavidus sp.	NA	NA	NA	NA	2	NA	NA	NA	NA	NA	NA	NA	NA	NA	NA	NA
637	Bacteria;Proteobacteria;Gammaproteobacteria;Burkholderiales;Sulfuricellaceae;Ferritrophicum;uncultured Rhodocyclaceae bacterium	NA	NA	NA	NA	NA	NA	NA	NA	NA	NA	NA	NA	2	NA	NA	NA
638	Bacteria;Proteobacteria;Gammaproteobacteria;Burkholderiales;Sutterellaceae;AAP99;metagenome	NA	NA	NA	NA	NA	NA	NA	NA	NA	NA	NA	NA	4	3	NA	NA
639	Bacteria;Proteobacteria;Gammaproteobacteria;Burkholderiales;Sutterellaceae;AAP99;uncultured bacterium	NA	NA	NA	NA	NA	NA	NA	NA	NA	NA	NA	NA	NA	2	NA	NA
640	Bacteria;Proteobacteria;Gammaproteobacteria;Burkholderiales;TRA3-20;uncultured bacterium	NA	NA	NA	NA	NA	2	NA	NA	NA	NA	NA	NA	NA	NA	NA	NA
641	Bacteria;Proteobacteria;Gammaproteobacteria;Coxiellales;Coxiellaceae;Coxiella;uncultured bacterium	NA	2	NA	NA	NA	NA	NA	NA	NA	NA	NA	NA	NA	NA	NA	NA
642	Bacteria;Proteobacteria;Gammaproteobacteria;Diplorickettsiales;Diplorickettsiaceae;Rickettsiella;Proasellus assaforensis	NA	NA	NA	NA	NA	NA	NA	2	NA	NA	NA	NA	NA	NA	NA	NA
643	Bacteria;Proteobacteria;Gammaproteobacteria;Diplorickettsiales;Diplorickettsiaceae;uncultured;uncultured bacterium	NA	NA	NA	NA	NA	NA	4	2	NA	NA	NA	NA	2	NA	NA	NA
644	Bacteria;Proteobacteria;Gammaproteobacteria;Enterobacterales;Enterobacteriaceae;Enterobacter;Enterobacter sp. UCD-UG_FMILLET	NA	NA	NA	NA	NA	NA	NA	2	NA	NA	NA	NA	NA	NA	NA	NA
645	Bacteria;Proteobacteria;Gammaproteobacteria;Gammaproteobacteria Incertae Sedis;Unknown Family;Candidatus Berkiella;uncultured bacterium	NA	NA	NA	NA	NA	NA	NA	2	NA	NA	NA	NA	NA	NA	NA	NA
646	Bacteria;Proteobacteria;Gammaproteobacteria;Gammaproteobacteria Incertae Sedis;Unknown Family;Candidatus Ovatusbacter;uncultured bacterium	NA	NA	NA	NA	NA	2	NA	NA	NA	NA	NA	NA	NA	NA	NA	NA
647	Bacteria;Proteobacteria;Gammaproteobacteria;Gammaproteobacteria Incertae Sedis;Unknown Family;Candidatus Ovatusbacter;uncultured Methylococcaceae bacterium	NA	NA	NA	NA	NA	NA	NA	NA	2	NA	NA	NA	NA	NA	NA	NA
648	Bacteria;Proteobacteria;Gammaproteobacteria;Gammaproteobacteria Incertae Sedis;Unknown Family;Wenzhouxiangella;uncultured bacterium	NA	2	NA	NA	NA	NA	NA	NA	NA	NA	NA	NA	NA	NA	NA	NA
649	Bacteria;Proteobacteria;Gammaproteobacteria;Legionellales;Legionellaceae;Legionella;Legionella birminghamensis	NA	NA	NA	NA	NA	1	NA	NA	NA	NA	NA	NA	NA	NA	NA	NA
650	Bacteria;Proteobacteria;Gammaproteobacteria;Legionellales;Legionellaceae;Legionella;metagenome	NA	NA	NA	NA	NA	1	NA	NA	NA	NA	NA	NA	NA	NA	NA	NA
651	Bacteria;Proteobacteria;Gammaproteobacteria;Legionellales;Legionellaceae;Legionella;uncultured bacterium	NA	NA	NA	NA	2	NA	NA	NA	2	NA	NA	NA	NA	NA	NA	NA
652	Bacteria;Proteobacteria;Gammaproteobacteria;Pseudomonadales;MBAE14;uncultured gamma proteobacterium	NA	NA	NA	NA	NA	NA	NA	NA	NA	NA	NA	NA	NA	2	NA	NA
653	Bacteria;Proteobacteria;Gammaproteobacteria;Pseudomonadales;Moraxellaceae;Acinetobacter;Acinetobacter baumannii BIDMC 57	NA	NA	NA	NA	NA	NA	NA	NA	NA	NA	NA	NA	2	NA	NA	NA
654	Bacteria;Proteobacteria;Gammaproteobacteria;Pseudomonadales;Pseudomonadaceae;Pseudomonas;metagenome	NA	NA	NA	NA	NA	2	NA	NA	NA	NA	NA	NA	NA	NA	NA	NA
655	Bacteria;Proteobacteria;Gammaproteobacteria;Pseudomonadales;Pseudomonadaceae;Pseudomonas;Pseudomonas fluorescens	NA	NA	NA	NA	NA	NA	NA	NA	NA	NA	NA	NA	NA	NA	NA	2
656	Bacteria;Proteobacteria;Gammaproteobacteria;Pseudomonadales;Pseudomonadaceae;Pseudomonas;Pseudomonas sp. M30-35	NA	NA	NA	NA	NA	NA	NA	NA	NA	NA	NA	1	NA	NA	NA	NA
657	Bacteria;Proteobacteria;Gammaproteobacteria;Pseudomonadales;Pseudomonadaceae;Pseudomonas;Pseudomonas taeanensis MS-3	NA	NA	NA	NA	NA	NA	NA	NA	NA	NA	NA	1	NA	NA	NA	NA
658	Bacteria;Proteobacteria;Gammaproteobacteria;Pseudomonadales;Spongiibacteraceae;BD1-7 clade;metagenome	NA	NA	2	NA	NA	NA	NA	NA	NA	NA	NA	NA	NA	NA	NA	NA
659	Bacteria;Proteobacteria;Gammaproteobacteria;Salinisphaerales;Solimonadaceae;Panacagrimonas;uncultured bacterium	NA	NA	NA	NA	NA	NA	NA	2	NA	NA	NA	NA	NA	NA	NA	NA
660	Bacteria;Proteobacteria;Gammaproteobacteria;Steroidobacterales;Steroidobacteraceae;uncultured;uncultured Sinobacteraceae bacterium	NA	NA	NA	NA	NA	NA	NA	NA	NA	NA	NA	NA	NA	2	NA	NA
661	Bacteria;Proteobacteria;Gammaproteobacteria;WD260;uncultured bacterium	NA	4	NA	8	NA	NA	NA	2	NA	NA	NA	NA	NA	NA	NA	NA
662	Bacteria;Proteobacteria;Gammaproteobacteria;WD260;uncultured eubacterium WD260	NA	NA	2	NA	2	2	NA	2	NA	NA	NA	NA	NA	NA	NA	NA
663	Bacteria;Proteobacteria;Gammaproteobacteria;Xanthomonadales;Rhodanobacteraceae;Dokdonella;metagenome	NA	NA	NA	4	1	2	NA	NA	NA	NA	NA	NA	NA	NA	NA	NA
664	Bacteria;Proteobacteria;Gammaproteobacteria;Xanthomonadales;Rhodanobacteraceae;Dokdonella;uncultured bacterium	NA	NA	NA	2	1	4	NA	NA	NA	NA	NA	NA	NA	NA	NA	NA
665	Bacteria;Proteobacteria;Gammaproteobacteria;Xanthomonadales;Rhodanobacteraceae;Dyella;Dyella sp.	NA	NA	NA	NA	NA	NA	2	NA	NA	NA	NA	NA	NA	NA	NA	NA
666	Bacteria;Proteobacteria;Gammaproteobacteria;Xanthomonadales;Rhodanobacteraceae;Frateuria;Frateuria aurantia	NA	NA	NA	2	NA	2	2	NA	NA	NA	NA	NA	NA	NA	NA	NA
667	Bacteria;Proteobacteria;Gammaproteobacteria;Xanthomonadales;Rhodanobacteraceae;Luteibacter;Luteibacter rhizovicinus	NA	NA	NA	NA	NA	NA	2	NA	NA	NA	NA	NA	NA	NA	NA	NA
668	Bacteria;Proteobacteria;Gammaproteobacteria;Xanthomonadales;Rhodanobacteraceae;Luteibacter;metagenome	NA	2	NA	NA	NA	4	NA	NA	NA	2	NA	NA	1	2	NA	NA
669	Bacteria;Proteobacteria;Gammaproteobacteria;Xanthomonadales;Rhodanobacteraceae;Rhodanobacter;groundwater metagenome	NA	NA	NA	NA	2	NA	NA	NA	NA	NA	NA	NA	NA	NA	NA	NA
670	Bacteria;Proteobacteria;Gammaproteobacteria;Xanthomonadales;Rhodanobacteraceae;Rhodanobacter;metagenome	NA	NA	NA	2	5	4	2	2	NA	2	NA	1	NA	NA	NA	NA
671	Bacteria;Proteobacteria;Gammaproteobacteria;Xanthomonadales;Rhodanobacteraceae;Rhodanobacter;Rhodanobacter fulvus Jip2	NA	1	NA	NA	NA	NA	NA	1	NA	NA	NA	NA	NA	NA	NA	NA
672	Bacteria;Proteobacteria;Gammaproteobacteria;Xanthomonadales;Rhodanobacteraceae;Rhodanobacter;Rhodanobacter ginsengisoli	NA	NA	NA	NA	1	8	NA	NA	NA	NA	NA	NA	2	NA	NA	NA
673	Bacteria;Proteobacteria;Gammaproteobacteria;Xanthomonadales;Rhodanobacteraceae;Rhodanobacter;Rhodanobacter sp.	NA	NA	NA	NA	NA	4	NA	NA	NA	NA	NA	NA	NA	NA	NA	NA
674	Bacteria;Proteobacteria;Gammaproteobacteria;Xanthomonadales;Rhodanobacteraceae;Rhodanobacter;Rhodanobacter sp. B05	NA	1	NA	4	NA	NA	NA	1	NA	NA	NA	NA	NA	NA	NA	NA
675	Bacteria;Proteobacteria;Gammaproteobacteria;Xanthomonadales;Rhodanobacteraceae;Rhodanobacter;Rhodanobacter sp. OR92	NA	NA	NA	2	NA	2	NA	NA	NA	NA	NA	NA	NA	NA	NA	NA
676	Bacteria;Proteobacteria;Gammaproteobacteria;Xanthomonadales;Rhodanobacteraceae;Rhodanobacter;Rhodanobacter sp. PAMC 26557	NA	NA	NA	2	NA	NA	NA	NA	NA	NA	NA	NA	NA	NA	NA	NA
677	Bacteria;Proteobacteria;Gammaproteobacteria;Xanthomonadales;Rhodanobacteraceae;Rhodanobacter;Rhodanobacter sp. XBBSY3	NA	2	NA	NA	NA	NA	NA	NA	NA	NA	NA	NA	NA	NA	NA	NA
678	Bacteria;Proteobacteria;Gammaproteobacteria;Xanthomonadales;Rhodanobacteraceae;Rhodanobacter;Rhodanobacter spathiphylli B39	NA	NA	NA	NA	NA	2	NA	NA	NA	NA	NA	NA	NA	NA	NA	NA
679	Bacteria;Proteobacteria;Gammaproteobacteria;Xanthomonadales;Rhodanobacteraceae;Rhodanobacter;uncultured bacterium	26	24	26	20	10	38	14	18	16	6	NA	5	9	8	NA	NA
680	Bacteria;Proteobacteria;Gammaproteobacteria;Xanthomonadales;Rhodanobacteraceae;Rhodanobacter;uncultured Dokdonella sp.	NA	NA	NA	NA	NA	1	NA	NA	NA	NA	NA	NA	NA	NA	NA	NA
681	Bacteria;Proteobacteria;Gammaproteobacteria;Xanthomonadales;Rhodanobacteraceae;Rhodanobacter;uncultured Xanthomonadaceae bacterium	NA	NA	NA	NA	2	NA	NA	NA	NA	NA	NA	NA	NA	NA	NA	NA
682	Bacteria;Proteobacteria;Gammaproteobacteria;Xanthomonadales;Xanthomonadaceae;Pseudoxanthomonas;uncultured bacterium	NA	NA	NA	NA	NA	1	NA	NA	NA	NA	NA	NA	NA	NA	NA	NA
683	Bacteria;Proteobacteria;Gammaproteobacteria;Xanthomonadales;Xanthomonadaceae;Stenotrophomonas;uncultured bacterium	NA	NA	NA	NA	NA	NA	NA	NA	NA	NA	NA	NA	2	2	NA	NA
684	Bacteria;Proteobacteria;Gammaproteobacteria;Xanthomonadales;Xanthomonadaceae;Thermomonas;uncultured gamma proteobacterium	NA	NA	NA	NA	1	NA	NA	NA	NA	NA	NA	NA	NA	NA	NA	NA
685	Bacteria;Proteobacteria;Gammaproteobacteria;Xanthomonadales;Xanthomonadaceae;uncultured;uncultured gamma proteobacterium	NA	NA	NA	NA	NA	1	NA	NA	NA	NA	NA	NA	NA	NA	NA	NA
686	Bacteria;Verrucomicrobiota;Chlamydiae;Chlamydiales;Chlamydiaceae;metagenome	NA	NA	NA	NA	2	NA	NA	NA	NA	NA	NA	NA	NA	NA	NA	NA
687	Bacteria;Verrucomicrobiota;Chlamydiae;Chlamydiales;Parachlamydiaceae;Neochlamydia;metagenome	NA	2	NA	2	NA	NA	NA	NA	NA	2	NA	NA	NA	NA	NA	NA
688	Bacteria;Verrucomicrobiota;Chlamydiae;Chlamydiales;Parachlamydiaceae;Parachlamydia;Parachlamydia acanthamoebae	NA	NA	NA	NA	NA	NA	NA	2	NA	NA	NA	NA	NA	NA	NA	NA
689	Bacteria;Verrucomicrobiota;Chlamydiae;Chlamydiales;Simkaniaceae;Ga0074140;Chlamydiae bacterium Ga0074140	NA	NA	NA	NA	2	NA	NA	NA	NA	NA	NA	NA	NA	NA	NA	NA
690	Bacteria;Verrucomicrobiota;Verrucomicrobiae;Chthoniobacterales;Terrimicrobiaceae;FukuN18 freshwater group;metagenome	NA	NA	NA	NA	NA	NA	1	NA	NA	NA	NA	NA	NA	NA	NA	NA
691	Bacteria;Verrucomicrobiota;Verrucomicrobiae;Chthoniobacterales;Terrimicrobiaceae;FukuN18 freshwater group;uncultured bacterium FukuN106	NA	NA	NA	NA	NA	NA	1	NA	NA	NA	NA	NA	NA	NA	NA	NA
692	Bacteria;Verrucomicrobiota;Verrucomicrobiae;Opitutales;Opitutaceae;Cephaloticoccus;uncultured bacterium	NA	NA	NA	2	NA	2	NA	2	NA	NA	NA	NA	NA	NA	NA	NA
693	Bacteria;Verrucomicrobiota;Verrucomicrobiae;Opitutales;Opitutaceae;Lacunisphaera;metagenome	NA	NA	NA	NA	NA	2	NA	NA	NA	NA	NA	NA	NA	NA	NA	NA
694	Bacteria;Verrucomicrobiota;Verrucomicrobiae;Opitutales;Opitutaceae;Opitutus;uncultured Opitutae bacterium	NA	NA	NA	NA	2	NA	NA	NA	NA	NA	NA	NA	NA	NA	NA	NA
695	Bacteria;Verrucomicrobiota;Verrucomicrobiae;Pedosphaerales;Pedosphaeraceae;metagenome	NA	NA	NA	NA	2	2	NA	NA	NA	NA	NA	NA	NA	NA	NA	NA
696	Bacteria;Verrucomicrobiota;Verrucomicrobiae;Pedosphaerales;Pedosphaeraceae;uncultured;uncultured bacterium	NA	1	NA	NA	NA	2	NA	NA	NA	NA	NA	NA	NA	NA	NA	NA
697	Bacteria;Verrucomicrobiota;Verrucomicrobiae;Pedosphaerales;Pedosphaeraceae;uncultured;uncultured Verrucomicrobia bacterium	NA	1	NA	2	NA	NA	NA	2	NA	NA	NA	NA	NA	NA	NA	NA
698	Bacteria;Verrucomicrobiota;Verrucomicrobiae;Verrucomicrobiales;Verrucomicrobiaceae;Prosthecobacter;uncultured bacterium	NA	NA	NA	2	NA	NA	2	NA	NA	NA	NA	NA	NA	NA	NA	NA
699	Bacteria;WPS-2;metagenome	NA	NA	NA	2	NA	2	NA	4	2	NA	NA	NA	NA	NA	NA	NA
700	Bacteria;WPS-2;uncultured bacterium	NA	NA	NA	NA	2	2	2	NA	NA	2	NA	NA	NA	NA	NA	NA
701	Eukaryota;Amorphea;Amoebozoa;Discosea;Longamoebia;Centramoebida;Acanthamoeba;Acanthamoeba sp.	NA	2	NA	NA	NA	NA	NA	NA	NA	NA	NA	NA	NA	NA	NA	NA
702	Eukaryota;Amorphea;Amoebozoa;SAR;Stramenopiles;Labyrinthulomycetes;Sorodiplophrys;uncultured eukaryote	NA	NA	NA	NA	NA	NA	NA	2	NA	NA	NA	NA	NA	NA	NA	NA
703	Eukaryota;Amorphea;Amoebozoa;Schizoplasmodiida;Phalansterium;uncultured eukaryote	NA	NA	NA	2	NA	NA	NA	2	NA	NA	NA	NA	NA	NA	NA	NA
704	Eukaryota;Amorphea;Amoebozoa;Tubulinea;Euamoebida;BOLA868;metagenome	NA	NA	NA	NA	NA	NA	NA	NA	NA	NA	NA	NA	NA	2	NA	NA
705	Eukaryota;Amorphea;Amoebozoa;Tubulinea;Euamoebida;Ptolemeba bulliensis	NA	NA	2	NA	NA	NA	NA	NA	NA	NA	NA	NA	NA	NA	NA	NA
706	Eukaryota;Amorphea;Obazoa;Opisthokonta;Holozoa;Choanozoa;Choanoflagellata;Choanoflagellida;Craspedida;Salpingoecidae;Salpingoeca;uncultured eukaryote	4	6	NA	NA	NA	NA	NA	2	NA	NA	NA	NA	NA	NA	NA	NA
707	Eukaryota;Amorphea;Obazoa;Opisthokonta;Holozoa;Choanozoa;Metazoa;Animalia;BCP clade;Bilateria;Deuterostomia;Chordata;Vertebrata;Gnathostomata;Euteleostomi;Actinopterygii;Neopterygii;Teleostei;Danio rerio (zebrafish)	NA	2	NA	NA	NA	NA	2	NA	NA	NA	NA	NA	NA	NA	NA	NA
708	Eukaryota;Amorphea;Obazoa;Opisthokonta;Holozoa;Choanozoa;Metazoa;Animalia;BCP clade;Bilateria;Protostomia;Ecdysozoa;Arthropoda;Hexapoda;Insecta;Pterygota;Neoptera;Coleoptera;Peridexia fulvipes	NA	2	NA	NA	NA	NA	NA	NA	NA	NA	NA	NA	NA	NA	NA	NA
709	Eukaryota;Amorphea;Obazoa;Opisthokonta;Holozoa;Choanozoa;Metazoa;Animalia;BCP clade;Bilateria;Protostomia;Ecdysozoa;Arthropoda;Hexapoda;Insecta;Pterygota;Neoptera;Diptera;Cratyna nobilis	NA	NA	NA	NA	NA	NA	NA	NA	NA	NA	NA	2	NA	NA	NA	NA
710	Eukaryota;Amorphea;Obazoa;Opisthokonta;Holozoa;Choanozoa;Metazoa;Animalia;BCP clade;Bilateria;Protostomia;Ecdysozoa;Arthropoda;Hexapoda;Insecta;Pterygota;Neoptera;Diptera;Diptera sp. SLW-2008	NA	NA	NA	NA	NA	NA	NA	NA	NA	NA	NA	2	NA	NA	NA	NA
711	Eukaryota;Amorphea;Obazoa;Opisthokonta;Holozoa;Choanozoa;Metazoa;Animalia;BCP clade;Bilateria;Protostomia;Ecdysozoa;Arthropoda;Hexapoda;Insecta;Pterygota;Neoptera;Diptera;Drosophila melanogaster (fruit fly)	NA	NA	NA	NA	2	NA	NA	NA	NA	NA	NA	NA	NA	NA	NA	NA
712	Eukaryota;Amorphea;Obazoa;Opisthokonta;Holozoa;Choanozoa;Metazoa;Animalia;BCP clade;Bilateria;Protostomia;Ecdysozoa;Arthropoda;Hexapoda;Insecta;Pterygota;Neoptera;Neuroptera;Australysmus lacustris	NA	NA	NA	NA	NA	NA	2	2	2	NA	NA	NA	NA	NA	2	NA
713	Eukaryota;Amorphea;Obazoa;Opisthokonta;Holozoa;Choanozoa;Metazoa;Animalia;BCP clade;Bilateria;Protostomia;Lophotrochozoa;Annelida;Polychaeta;Palpata;Eunicida;Parougia sp. SHP-2002	NA	NA	2	NA	NA	NA	NA	NA	NA	NA	NA	NA	NA	NA	NA	NA
714	Eukaryota;Amorphea;Obazoa;Opisthokonta;Holozoa;Choanozoa;Metazoa;Animalia;BCP clade;Bilateria;Protostomia;Lophotrochozoa;Platyhelminthes;Cestoda;Eucestoda;Cyclophyllidea;Hydatigera taeniaeformis	NA	4	NA	NA	NA	NA	18	12	8	2	NA	NA	NA	4	NA	NA
715	Eukaryota;Amorphea;Obazoa;Opisthokonta;Holozoa;Choanozoa;Metazoa;Animalia;BCP clade;Bilateria;Protostomia;Lophotrochozoa;Rotifera;Bdelloidea;Adinetida;Adineta vaga	NA	NA	NA	NA	NA	NA	NA	NA	NA	1	NA	NA	NA	NA	NA	NA
716	Eukaryota;Amorphea;Obazoa;Opisthokonta;Holozoa;Choanozoa;Metazoa;Animalia;BCP clade;Bilateria;Protostomia;Lophotrochozoa;Rotifera;Bdelloidea;Adinetida;Bdelloidea environmental sample	NA	NA	NA	NA	NA	NA	NA	NA	NA	NA	NA	4	NA	NA	NA	NA
717	Eukaryota;Amorphea;Obazoa;Opisthokonta;Holozoa;Choanozoa;Metazoa;Animalia;BCP clade;Bilateria;Protostomia;Lophotrochozoa;Rotifera;Bdelloidea;Adinetida;Biomphalaria glabrata	2	NA	NA	NA	NA	NA	NA	NA	NA	NA	NA	NA	NA	NA	NA	NA
718	Eukaryota;Amorphea;Obazoa;Opisthokonta;Holozoa;Choanozoa;Metazoa;Animalia;BCP clade;Bilateria;Protostomia;Lophotrochozoa;Rotifera;Bdelloidea;Adinetida;uncultured metazoan	NA	NA	NA	NA	NA	NA	NA	2	NA	2	NA	NA	NA	NA	NA	NA
719	Eukaryota;Amorphea;Obazoa;Opisthokonta;Holozoa;Choanozoa;Metazoa;Animalia;BCP clade;Bilateria;Protostomia;Lophotrochozoa;Rotifera;Bdelloidea;Rotaria;Adineta vaga	NA	NA	NA	NA	NA	NA	NA	NA	NA	1	NA	NA	NA	NA	NA	NA
720	Eukaryota;Amorphea;Obazoa;Opisthokonta;Holozoa;Choanozoa;Metazoa;Animalia;BCP clade;Bilateria;Protostomia;Lophotrochozoa;Rotifera;Monogononta;Ploimida;Dicranophorus forcipatus	NA	NA	NA	NA	NA	NA	2	NA	NA	NA	NA	NA	NA	NA	NA	NA
721	Eukaryota;Amorphea;Obazoa;Opisthokonta;Holozoa;Choanozoa;Metazoa;Animalia;BCP clade;Bilateria;Protostomia;Lophotrochozoa;Rotifera;Monogononta;Ploimida;Notholca acuminata	NA	NA	NA	NA	NA	NA	NA	NA	2	2	NA	NA	NA	NA	NA	NA
722	Eukaryota;Amorphea;Obazoa;Opisthokonta;Holozoa;Choanozoa;Metazoa;Porifera;Calcarea;Calcaronea;Plectroninia neocaledoniense	NA	2	NA	NA	NA	NA	NA	NA	NA	NA	NA	NA	NA	NA	NA	NA
723	Eukaryota;Amorphea;Obazoa;Opisthokonta;Nucletmycea;Fungi;Chytridiomycota;Incertae Sedis;Chytridiomycetes;Chytridiales;Chytriomycetaceae;uncultured eukaryote	NA	NA	NA	NA	NA	NA	NA	2	NA	NA	NA	NA	NA	NA	NA	NA
724	Eukaryota;Amorphea;Obazoa;Opisthokonta;Nucletmycea;Fungi;Chytridiomycota;Incertae Sedis;Chytridiomycetes;Chytridiales;Incertae Sedis;uncultured eukaryote	NA	2	NA	NA	NA	NA	NA	NA	NA	NA	NA	NA	NA	NA	NA	NA
725	Eukaryota;Amorphea;Obazoa;Opisthokonta;Nucletmycea;Fungi;Chytridiomycota;Incertae Sedis;Chytridiomycetes;Gromochytriales;Gromochytriaceae;Gromochytrium;Gromochytrium mamkaevae	NA	NA	NA	NA	NA	NA	NA	NA	2	NA	NA	NA	NA	NA	NA	NA
726	Eukaryota;Amorphea;Obazoa;Opisthokonta;Nucletmycea;Fungi;Chytridiomycota;Incertae Sedis;Chytridiomycetes;Gromochytriales;Gromochytriaceae;uncultured;uncultured Chytridiomycota	97	402	180	36	36	119	66	167	57	20	NA	32	14	27	NA	NA
727	Eukaryota;Amorphea;Obazoa;Opisthokonta;Nucletmycea;Fungi;Chytridiomycota;Incertae Sedis;Chytridiomycetes;Gromochytriales;Gromochytriaceae;uncultured;uncultured eukaryote	NA	1	9	2	NA	3	10	7	2	2	NA	NA	NA	NA	NA	NA
728	Eukaryota;Amorphea;Obazoa;Opisthokonta;Nucletmycea;Fungi;Chytridiomycota;Incertae Sedis;Chytridiomycetes;Gromochytriales;Gromochytriaceae;uncultured;uncultured fungus	NA	NA	NA	NA	NA	1	NA	NA	NA	NA	NA	NA	NA	NA	NA	NA
729	Eukaryota;Amorphea;Obazoa;Opisthokonta;Nucletmycea;Fungi;Chytridiomycota;Incertae Sedis;Chytridiomycetes;Incertae Sedis;Incertae Sedis;Catenomyces;Catenomyces persicinus	NA	NA	NA	NA	NA	NA	NA	NA	NA	NA	NA	NA	NA	2	NA	NA
730	Eukaryota;Amorphea;Obazoa;Opisthokonta;Nucletmycea;Fungi;Chytridiomycota;Incertae Sedis;Chytridiomycetes;Incertae Sedis;Incertae Sedis;uncultured fungus	NA	NA	NA	NA	NA	NA	NA	NA	2	NA	NA	NA	NA	NA	NA	NA
731	Eukaryota;Amorphea;Obazoa;Opisthokonta;Nucletmycea;Fungi;Chytridiomycota;Incertae Sedis;Chytridiomycetes;Rhizophydiales;Kappamycetaceae;eukaryotic picoplankton environmental sample	NA	4	2	2	NA	NA	NA	NA	NA	NA	NA	NA	2	NA	NA	NA
732	Eukaryota;Amorphea;Obazoa;Opisthokonta;Nucletmycea;Fungi;Chytridiomycota;Incertae Sedis;Chytridiomycetes;Rhizophydiales;Kappamycetaceae;uncultured Chytridiomycota	NA	10	2	NA	4	NA	NA	NA	NA	NA	NA	2	5	2	NA	NA
733	Eukaryota;Amorphea;Obazoa;Opisthokonta;Nucletmycea;Fungi;Chytridiomycota;Incertae Sedis;Chytridiomycetes;Rhizophydiales;metagenome	5	7	2	NA	NA	NA	NA	NA	NA	NA	NA	NA	2	2	NA	NA
734	Eukaryota;Amorphea;Obazoa;Opisthokonta;Nucletmycea;Fungi;Chytridiomycota;Incertae Sedis;Chytridiomycetes;Rhizophydiales;Rhizophydiaceae;Rhizophydium;Entophlyctis sp. JEL174	NA	NA	NA	NA	NA	NA	NA	NA	NA	NA	NA	NA	NA	3	NA	NA
735	Eukaryota;Amorphea;Obazoa;Opisthokonta;Nucletmycea;Fungi;Chytridiomycota;Incertae Sedis;Chytridiomycetes;Rhizophydiales;Rhizophydiaceae;Rhizophydium;Rhizophydium patellarium	NA	NA	NA	NA	NA	NA	NA	NA	NA	NA	NA	NA	2	NA	NA	NA
736	Eukaryota;Amorphea;Obazoa;Opisthokonta;Nucletmycea;Fungi;Chytridiomycota;Incertae Sedis;Chytridiomycetes;Rhizophydiales;Rhizophydiaceae;Rhizophydium;uncultured Chytridiomycota	NA	NA	NA	NA	NA	NA	NA	NA	NA	NA	NA	NA	NA	1	NA	NA
737	Eukaryota;Amorphea;Obazoa;Opisthokonta;Nucletmycea;Fungi;Chytridiomycota;Incertae Sedis;Chytridiomycetes;Rhizophydiales;Rhizophydiaceae;Rhizophydium;uncultured Rhizophydiales	NA	NA	NA	NA	2	NA	NA	NA	NA	NA	NA	NA	NA	2	NA	NA
738	Eukaryota;Amorphea;Obazoa;Opisthokonta;Nucletmycea;Fungi;Chytridiomycota;Incertae Sedis;Chytridiomycetes;Rhizophydiales;Rhizophydiaceae;uncultured Chytridiomycota	NA	2	NA	NA	NA	NA	NA	NA	NA	NA	NA	NA	3	6	NA	NA
739	Eukaryota;Amorphea;Obazoa;Opisthokonta;Nucletmycea;Fungi;Chytridiomycota;Incertae Sedis;Chytridiomycetes;Rhizophydiales;Rhizophydiaceae;uncultured marine eukaryote	NA	2	NA	NA	NA	NA	NA	NA	NA	NA	NA	NA	NA	NA	NA	NA
740	Eukaryota;Amorphea;Obazoa;Opisthokonta;Nucletmycea;Fungi;Chytridiomycota;Incertae Sedis;Chytridiomycetes;Rhizophydiales;uncultured Chytridiomycota	3	3	NA	NA	NA	NA	NA	NA	NA	NA	NA	NA	NA	2	NA	NA
741	Eukaryota;Amorphea;Obazoa;Opisthokonta;Nucletmycea;Fungi;Chytridiomycota;Incertae Sedis;Chytridiomycetes;Rhizophydiales;uncultured eukaryote	2	2	NA	NA	2	NA	NA	NA	NA	NA	NA	NA	NA	NA	NA	NA
742	Eukaryota;Amorphea;Obazoa;Opisthokonta;Nucletmycea;Fungi;Chytridiomycota;Incertae Sedis;Chytridiomycetes;Rhizophydiales;uncultured;uncultured Chytridiomycota	NA	NA	NA	NA	NA	NA	NA	NA	NA	NA	NA	NA	NA	2	NA	NA
743	Eukaryota;Amorphea;Obazoa;Opisthokonta;Nucletmycea;Fungi;Chytridiomycota;Incertae Sedis;Chytridiomycetes;Rhizophydiales;uncultured;uncultured eukaryote	NA	2	2	NA	2	2	NA	4	NA	6	2	8	NA	NA	NA	NA
744	Eukaryota;Amorphea;Obazoa;Opisthokonta;Nucletmycea;Fungi;Chytridiomycota;Incertae Sedis;Chytridiomycetes;Rhizophydiales;uncultured;uncultured Rhizophydiales	NA	2	NA	NA	NA	NA	NA	NA	NA	NA	NA	NA	NA	NA	NA	NA
745	Eukaryota;Amorphea;Obazoa;Opisthokonta;Nucletmycea;Fungi;Chytridiomycota;Incertae Sedis;Chytridiomycetes;Rhizophydium sp. MP8	NA	NA	NA	NA	NA	NA	NA	NA	NA	NA	NA	2	2	NA	NA	NA
746	Eukaryota;Amorphea;Obazoa;Opisthokonta;Nucletmycea;Fungi;Chytridiomycota;Incertae Sedis;Chytridiomycetes;uncultured;eukaryotic picoplankton environmental sample	NA	2	NA	NA	NA	2	NA	NA	NA	NA	NA	NA	NA	NA	NA	NA
747	Eukaryota;Amorphea;Obazoa;Opisthokonta;Nucletmycea;Fungi;Chytridiomycota;Incertae Sedis;Chytridiomycetes;uncultured;uncultured Chytridiomycota	2	4	3	2	NA	NA	3	2	NA	NA	NA	2	NA	NA	NA	NA
748	Eukaryota;Amorphea;Obazoa;Opisthokonta;Nucletmycea;Fungi;Chytridiomycota;Incertae Sedis;Chytridiomycetes;uncultured;uncultured marine eukaryote	NA	2	NA	2	NA	NA	NA	NA	NA	NA	NA	NA	NA	NA	NA	NA
749	Eukaryota;Amorphea;Obazoa;Opisthokonta;Nucletmycea;Fungi;Chytridiomycota;Incertae Sedis;Monoblepharidomycetes;Monoblepharidales;metagenome	NA	2	NA	NA	NA	NA	8	NA	2	NA	NA	NA	NA	NA	NA	NA
750	Eukaryota;Amorphea;Obazoa;Opisthokonta;Nucletmycea;Fungi;Chytridiomycota;Incertae Sedis;Monoblepharidomycetes;Monoblepharidales;uncultured eukaryote	NA	NA	2	NA	NA	NA	NA	NA	NA	NA	NA	NA	NA	NA	NA	NA
751	Eukaryota;Amorphea;Obazoa;Opisthokonta;Nucletmycea;Fungi;Cryptomycota;LKM11;invertebrate environmental sample	NA	NA	NA	NA	NA	NA	NA	2	NA	NA	NA	NA	NA	NA	NA	NA
752	Eukaryota;Amorphea;Obazoa;Opisthokonta;Nucletmycea;Fungi;Cryptomycota;LKM11;uncultured eukaryote	NA	NA	1	2	NA	NA	NA	4	NA	NA	NA	NA	2	NA	NA	NA
753	Eukaryota;Amorphea;Obazoa;Opisthokonta;Nucletmycea;Fungi;Dikarya;Ascomycota;Pezizomycotina;Dothideomycetes;Capnodiales;Cladosporiaceae;Cladosporium;Cladosporium cladosporioides	NA	NA	NA	NA	NA	NA	NA	8	NA	NA	NA	4	NA	NA	NA	NA
754	Eukaryota;Amorphea;Obazoa;Opisthokonta;Nucletmycea;Fungi;Dikarya;Ascomycota;Pezizomycotina;Dothideomycetes;Capnodiales;Cladosporiaceae;Cladosporium;uncultured fungus	NA	NA	NA	NA	NA	NA	NA	NA	NA	NA	NA	NA	2	4	NA	NA
755	Eukaryota;Amorphea;Obazoa;Opisthokonta;Nucletmycea;Fungi;Dikarya;Ascomycota;Pezizomycotina;Dothideomycetes;Capnodiales;Mycosphaerellaceae;Zymoseptoria;Zymoseptoria tritici ST99CH_3D7	NA	2	2	NA	NA	NA	NA	NA	NA	NA	NA	2	NA	NA	NA	NA
756	Eukaryota;Amorphea;Obazoa;Opisthokonta;Nucletmycea;Fungi;Dikarya;Ascomycota;Pezizomycotina;Dothideomycetes;Capnodiales;Teratosphaeriaceae;Baudoinia;Baudoinia compniacensis	NA	1	NA	NA	NA	NA	NA	NA	NA	NA	NA	NA	NA	NA	NA	NA
757	Eukaryota;Amorphea;Obazoa;Opisthokonta;Nucletmycea;Fungi;Dikarya;Ascomycota;Pezizomycotina;Dothideomycetes;Pleosporales;Corynespora;Corynespora cassiicola UM 591	NA	2	NA	NA	NA	NA	NA	NA	NA	NA	NA	NA	1	NA	NA	NA
758	Eukaryota;Amorphea;Obazoa;Opisthokonta;Nucletmycea;Fungi;Dikarya;Ascomycota;Pezizomycotina;Dothideomycetes;Pleosporales;Cucurbitariaceae;uncultured;uncultured fungus	NA	NA	NA	NA	NA	NA	NA	NA	NA	2	NA	2	NA	NA	NA	NA
759	Eukaryota;Amorphea;Obazoa;Opisthokonta;Nucletmycea;Fungi;Dikarya;Ascomycota;Pezizomycotina;Dothideomycetes;Pleosporales;Didymellaceae;Didymella;Mangifera indica (mango)	NA	NA	NA	NA	NA	NA	NA	NA	NA	NA	NA	2	NA	NA	NA	NA
760	Eukaryota;Amorphea;Obazoa;Opisthokonta;Nucletmycea;Fungi;Dikarya;Ascomycota;Pezizomycotina;Dothideomycetes;Pleosporales;Incertae Sedis;uncultured fungus	NA	NA	NA	NA	NA	NA	NA	NA	NA	NA	NA	NA	1	NA	NA	NA
761	Eukaryota;Amorphea;Obazoa;Opisthokonta;Nucletmycea;Fungi;Dikarya;Ascomycota;Pezizomycotina;Dothideomycetes;Pleosporales;Leptosphaeriaceae;Leptosphaeria;Leptosphaeria doliolum	NA	NA	2	NA	NA	NA	NA	NA	NA	NA	NA	NA	NA	NA	NA	NA
762	Eukaryota;Amorphea;Obazoa;Opisthokonta;Nucletmycea;Fungi;Dikarya;Ascomycota;Pezizomycotina;Dothideomycetes;Pleosporales;Phaeosphaeriaceae;Ophiosphaerella;uncultured fungus	NA	NA	NA	NA	2	NA	NA	NA	NA	NA	NA	NA	NA	NA	NA	NA
763	Eukaryota;Amorphea;Obazoa;Opisthokonta;Nucletmycea;Fungi;Dikarya;Ascomycota;Pezizomycotina;Dothideomycetes;Pleosporales;Pleosporaceae;Alternaria;Alternaria caespitosa	NA	NA	NA	NA	NA	NA	NA	NA	NA	NA	NA	2	NA	NA	NA	NA
764	Eukaryota;Amorphea;Obazoa;Opisthokonta;Nucletmycea;Fungi;Dikarya;Ascomycota;Pezizomycotina;Dothideomycetes;Pleosporales;Pleosporaceae;Alternaria;Alternaria eureka	NA	NA	2	NA	NA	NA	NA	NA	NA	NA	NA	NA	NA	NA	NA	NA
765	Eukaryota;Amorphea;Obazoa;Opisthokonta;Nucletmycea;Fungi;Dikarya;Ascomycota;Pezizomycotina;Dothideomycetes;Pleosporales;Pleosporaceae;Alternaria;uncultured fungus	NA	NA	NA	NA	NA	NA	NA	NA	NA	1	NA	NA	NA	NA	NA	NA
766	Eukaryota;Amorphea;Obazoa;Opisthokonta;Nucletmycea;Fungi;Dikarya;Ascomycota;Pezizomycotina;Dothideomycetes;Pleosporales;Pleosporaceae;Bipolaris;fungal sp. LF52	NA	NA	NA	NA	NA	NA	NA	NA	NA	NA	NA	NA	NA	NA	2	NA
767	Eukaryota;Amorphea;Obazoa;Opisthokonta;Nucletmycea;Fungi;Dikarya;Ascomycota;Pezizomycotina;Dothideomycetes;Pleosporales;Pleosporaceae;Bipolaris;uncultured fungus	NA	NA	NA	NA	NA	NA	NA	NA	NA	NA	NA	NA	NA	NA	2	NA
768	Eukaryota;Amorphea;Obazoa;Opisthokonta;Nucletmycea;Fungi;Dikarya;Ascomycota;Pezizomycotina;Dothideomycetes;Venturiales;Venturiaceae;Venturia;Venturia carpophila	NA	NA	NA	NA	NA	NA	NA	NA	NA	NA	NA	2	NA	2	NA	NA
769	Eukaryota;Amorphea;Obazoa;Opisthokonta;Nucletmycea;Fungi;Dikarya;Ascomycota;Pezizomycotina;Dothideomycetes;Venturiales;Venturiaceae;Venturia;Venturia oleaginea	NA	NA	NA	NA	NA	NA	NA	NA	NA	2	NA	NA	NA	NA	NA	NA
770	Eukaryota;Amorphea;Obazoa;Opisthokonta;Nucletmycea;Fungi;Dikarya;Ascomycota;Pezizomycotina;Dothideomycetes;Venturiales;Venturiaceae;Venturia;Venturia pyrina ICMP 11032	2	NA	NA	NA	NA	NA	NA	NA	NA	NA	NA	NA	NA	NA	NA	NA
771	Eukaryota;Amorphea;Obazoa;Opisthokonta;Nucletmycea;Fungi;Dikarya;Ascomycota;Pezizomycotina;Eurotiomycetes;Chaetothyriales;Cyphellophoraceae;Cyphellophora;Cyphellophora laciniata	NA	NA	2	NA	NA	NA	NA	NA	NA	NA	NA	NA	NA	NA	NA	NA
772	Eukaryota;Amorphea;Obazoa;Opisthokonta;Nucletmycea;Fungi;Dikarya;Ascomycota;Pezizomycotina;Eurotiomycetes;Chaetothyriales;Herpotrichiellaceae;Cladophialophora;Cladophialophora minutissima	NA	2	NA	NA	2	NA	NA	NA	NA	NA	NA	NA	NA	NA	NA	NA
773	Eukaryota;Amorphea;Obazoa;Opisthokonta;Nucletmycea;Fungi;Dikarya;Ascomycota;Pezizomycotina;Eurotiomycetes;Chaetothyriales;Trichomeriaceae;Knufia;Coniosporium sp. MA 4597	NA	2	NA	NA	NA	NA	NA	NA	NA	NA	NA	NA	NA	NA	NA	NA
774	Eukaryota;Amorphea;Obazoa;Opisthokonta;Nucletmycea;Fungi;Dikarya;Ascomycota;Pezizomycotina;Lecanoromycetes;Epithamnolia rangiferinae	NA	2	NA	NA	NA	NA	NA	NA	NA	NA	NA	NA	NA	NA	NA	NA
775	Eukaryota;Amorphea;Obazoa;Opisthokonta;Nucletmycea;Fungi;Dikarya;Ascomycota;Pezizomycotina;Lecanoromycetes;Lecanorales;Stereocaulaceae;Stereocaulon;Stereocaulon paschale	NA	NA	NA	NA	NA	2	NA	NA	NA	NA	NA	NA	NA	NA	NA	NA
776	Eukaryota;Amorphea;Obazoa;Opisthokonta;Nucletmycea;Fungi;Dikarya;Ascomycota;Pezizomycotina;Lecanoromycetes;Lecideales;Lecideaceae;Lecidea;Lecidea plana	NA	NA	NA	NA	NA	NA	NA	NA	NA	NA	2	NA	NA	NA	NA	NA
777	Eukaryota;Amorphea;Obazoa;Opisthokonta;Nucletmycea;Fungi;Dikarya;Ascomycota;Pezizomycotina;Lecanoromycetes;Rhizocarpales;Rhizocarpaceae;Rhizocarpon;Rhizocarpon norvegicum	NA	NA	2	NA	NA	NA	NA	NA	NA	NA	NA	NA	NA	NA	NA	NA
778	Eukaryota;Amorphea;Obazoa;Opisthokonta;Nucletmycea;Fungi;Dikarya;Ascomycota;Pezizomycotina;Leotiomycetes;Erysiphales;Erysiphaceae;Blumeria;Blumeria graminis f. sp. hordei A6	NA	1	NA	NA	NA	NA	NA	NA	NA	2	NA	NA	NA	NA	NA	NA
779	Eukaryota;Amorphea;Obazoa;Opisthokonta;Nucletmycea;Fungi;Dikarya;Ascomycota;Pezizomycotina;Leotiomycetes;Helotiales;Calycina;Calycina herbarum	NA	2	2	NA	NA	NA	NA	NA	NA	NA	NA	NA	NA	NA	NA	NA
780	Eukaryota;Amorphea;Obazoa;Opisthokonta;Nucletmycea;Fungi;Dikarya;Ascomycota;Pezizomycotina;Leotiomycetes;Helotiales;Chlorociboriaceae;Chlorociboria;Chlorociboria aeruginosa	NA	NA	NA	NA	NA	NA	NA	NA	2	NA	NA	NA	NA	NA	NA	NA
781	Eukaryota;Amorphea;Obazoa;Opisthokonta;Nucletmycea;Fungi;Dikarya;Ascomycota;Pezizomycotina;Leotiomycetes;Helotiales;Chlorovibrissea;Chlorovibrissea albofusca	NA	1	NA	NA	NA	NA	NA	NA	NA	NA	NA	NA	NA	NA	NA	NA
782	Eukaryota;Amorphea;Obazoa;Opisthokonta;Nucletmycea;Fungi;Dikarya;Ascomycota;Pezizomycotina;Leotiomycetes;Helotiales;Glarea;Glarea lozoyensis 74030	NA	1	NA	2	NA	NA	NA	NA	NA	NA	NA	NA	NA	NA	NA	NA
783	Eukaryota;Amorphea;Obazoa;Opisthokonta;Nucletmycea;Fungi;Dikarya;Ascomycota;Pezizomycotina;Leotiomycetes;Helotiales;Helotiaceae;Meliniomyces;Hyaloscypha variabilis	NA	NA	NA	1	NA	NA	NA	NA	NA	NA	NA	NA	NA	NA	NA	NA
784	Eukaryota;Amorphea;Obazoa;Opisthokonta;Nucletmycea;Fungi;Dikarya;Ascomycota;Pezizomycotina;Leotiomycetes;Helotiales;Helotiaceae;Tetrachaetum;Tetrachaetum elegans	NA	1	NA	NA	NA	NA	NA	NA	NA	NA	NA	NA	NA	NA	NA	NA
785	Eukaryota;Amorphea;Obazoa;Opisthokonta;Nucletmycea;Fungi;Dikarya;Ascomycota;Pezizomycotina;Leotiomycetes;Helotiales;Hymenoscyphus;Hymenoscyphus fructigenus	NA	1	NA	NA	NA	NA	NA	NA	NA	NA	NA	NA	NA	NA	NA	NA
786	Eukaryota;Amorphea;Obazoa;Opisthokonta;Nucletmycea;Fungi;Dikarya;Ascomycota;Pezizomycotina;Leotiomycetes;Helotiales;Incertae Sedis;Phialocephala;Phialocephala sphaeroides	NA	NA	NA	1	NA	NA	NA	NA	NA	NA	NA	NA	NA	NA	NA	NA
787	Eukaryota;Amorphea;Obazoa;Opisthokonta;Nucletmycea;Fungi;Dikarya;Ascomycota;Pezizomycotina;Leotiomycetes;Helotiales;Neocudoniella;Neocudoniella radicella	NA	NA	2	NA	NA	NA	NA	NA	NA	NA	NA	NA	NA	NA	NA	NA
788	Eukaryota;Amorphea;Obazoa;Opisthokonta;Nucletmycea;Fungi;Dikarya;Ascomycota;Pezizomycotina;Leotiomycetes;Helotiales;Sclerotiniaceae;Botrytis;Botrytis cinerea B05.10	NA	NA	NA	NA	NA	2	NA	NA	NA	NA	NA	NA	NA	NA	NA	NA
789	Eukaryota;Amorphea;Obazoa;Opisthokonta;Nucletmycea;Fungi;Dikarya;Ascomycota;Pezizomycotina;Leotiomycetes;Helotiales;Sclerotiniaceae;Sclerotinia;Sclerotinia homoeocarpa	NA	2	NA	NA	NA	NA	NA	NA	NA	NA	NA	NA	NA	NA	NA	NA
790	Eukaryota;Amorphea;Obazoa;Opisthokonta;Nucletmycea;Fungi;Dikarya;Ascomycota;Pezizomycotina;Leotiomycetes;Helotiales;Sclerotiniaceae;Sclerotinia;Sclerotinia sclerotiorum	NA	1	NA	NA	2	NA	NA	NA	NA	NA	NA	NA	NA	NA	NA	NA
791	Eukaryota;Amorphea;Obazoa;Opisthokonta;Nucletmycea;Fungi;Dikarya;Ascomycota;Pezizomycotina;Leotiomycetes;Helotiales;Sclerotiniaceae;Sclerotinia;Sclerotinia trifoliorum	NA	2	NA	NA	NA	NA	NA	NA	NA	NA	NA	NA	NA	NA	NA	NA
792	Eukaryota;Amorphea;Obazoa;Opisthokonta;Nucletmycea;Fungi;Dikarya;Ascomycota;Pezizomycotina;Leotiomycetes;Helotiales;uncultured fungus	NA	2	NA	NA	NA	NA	NA	NA	NA	NA	NA	NA	NA	NA	NA	NA
793	Eukaryota;Amorphea;Obazoa;Opisthokonta;Nucletmycea;Fungi;Dikarya;Ascomycota;Pezizomycotina;Leotiomycetes;Rhytismatales;Cudoniaceae;Spathularia;Spathularia velutipes	NA	1	NA	NA	NA	NA	NA	NA	NA	NA	NA	NA	NA	NA	NA	NA
794	Eukaryota;Amorphea;Obazoa;Opisthokonta;Nucletmycea;Fungi;Dikarya;Ascomycota;Pezizomycotina;Sordariomycetes;Diaporthales;Gnomoniaceae;Ophiognomonia;Ophiognomonia clavigignenti-juglandacearum	NA	NA	4	NA	NA	NA	NA	NA	NA	NA	NA	NA	NA	NA	NA	NA
795	Eukaryota;Amorphea;Obazoa;Opisthokonta;Nucletmycea;Fungi;Dikarya;Ascomycota;Pezizomycotina;Sordariomycetes;Xylariales;Sporocadaceae;Seiridium;Seiridium unicorne	NA	2	2	NA	NA	NA	NA	NA	NA	NA	NA	NA	NA	NA	NA	NA
796	Eukaryota;Amorphea;Obazoa;Opisthokonta;Nucletmycea;Fungi;Dikarya;Ascomycota;Saccharomycotina;Saccharomycetes;Saccharomycetales;Saccharomycodaceae;Saccharomycodes;Saccharomycodes ludwigii	NA	NA	NA	NA	NA	NA	1	NA	NA	NA	NA	NA	NA	NA	NA	NA
797	Eukaryota;Amorphea;Obazoa;Opisthokonta;Nucletmycea;Fungi;Dikarya;Basidiomycota;Agaricomycotina;Agaricomycetes;Agaricales;Chrysomphalina;Chrysomphalina chrysophylla	NA	2	NA	NA	NA	NA	NA	NA	NA	NA	NA	NA	NA	NA	NA	NA
798	Eukaryota;Amorphea;Obazoa;Opisthokonta;Nucletmycea;Fungi;Dikarya;Basidiomycota;Agaricomycotina;Agaricomycetes;Agaricales;Chrysomphalina;Chrysomphalina grossula	NA	NA	NA	NA	NA	NA	NA	2	NA	NA	NA	NA	NA	NA	NA	NA
799	Eukaryota;Amorphea;Obazoa;Opisthokonta;Nucletmycea;Fungi;Dikarya;Basidiomycota;Agaricomycotina;Agaricomycetes;Agaricales;Omphalotaceae;Lentinula;Lentinula edodes (shiitake mushroom)	NA	NA	NA	NA	NA	NA	NA	NA	NA	NA	NA	NA	NA	NA	NA	2
800	Eukaryota;Amorphea;Obazoa;Opisthokonta;Nucletmycea;Fungi;Dikarya;Basidiomycota;Agaricomycotina;Agaricomycetes;Agaricales;Pleuroflammula;Pleuroflammula flammea	NA	NA	2	NA	NA	NA	NA	NA	NA	NA	NA	NA	NA	NA	NA	NA
801	Eukaryota;Amorphea;Obazoa;Opisthokonta;Nucletmycea;Fungi;Dikarya;Basidiomycota;Agaricomycotina;Agaricomycetes;Agaricales;Schizophyllaceae;Schizophyllum;Schizophyllum sp. MI 01	NA	NA	NA	NA	NA	NA	NA	2	NA	NA	NA	NA	NA	NA	NA	NA
802	Eukaryota;Amorphea;Obazoa;Opisthokonta;Nucletmycea;Fungi;Dikarya;Basidiomycota;Agaricomycotina;Agaricomycetes;Agaricales;Stropharia;Stropharia ambigua	NA	NA	2	NA	2	NA	NA	NA	NA	NA	NA	NA	NA	NA	NA	NA
803	Eukaryota;Amorphea;Obazoa;Opisthokonta;Nucletmycea;Fungi;Dikarya;Basidiomycota;Agaricomycotina;Agaricomycetes;Agaricales;Tricholomataceae;Tricholoma;Tricholoma matsutake	NA	NA	NA	NA	NA	NA	NA	NA	NA	NA	NA	1	NA	NA	NA	NA
804	Eukaryota;Amorphea;Obazoa;Opisthokonta;Nucletmycea;Fungi;Dikarya;Basidiomycota;Agaricomycotina;Agaricomycetes;Agaricales;uncultured fungus	NA	NA	2	2	NA	NA	NA	NA	NA	NA	NA	NA	NA	NA	NA	NA
805	Eukaryota;Amorphea;Obazoa;Opisthokonta;Nucletmycea;Fungi;Dikarya;Basidiomycota;Agaricomycotina;Agaricomycetes;Boletales;uncultured;uncultured Boletaceae	NA	2	NA	NA	NA	NA	NA	2	NA	NA	NA	NA	NA	NA	NA	NA
806	Eukaryota;Amorphea;Obazoa;Opisthokonta;Nucletmycea;Fungi;Dikarya;Basidiomycota;Agaricomycotina;Agaricomycetes;Corticiales;Corticiaceae;Hyphodontia;uncultured fungus	NA	NA	NA	NA	NA	NA	NA	NA	NA	NA	NA	1	NA	NA	NA	NA
807	Eukaryota;Amorphea;Obazoa;Opisthokonta;Nucletmycea;Fungi;Dikarya;Basidiomycota;Agaricomycotina;Tremellomycetes;Cystofilobasidiales;Mrakiaceae;Itersonilia;Itersonilia pannonica	NA	NA	NA	NA	NA	NA	NA	NA	2	NA	NA	NA	NA	NA	NA	NA
808	Eukaryota;Amorphea;Obazoa;Opisthokonta;Nucletmycea;Fungi;Dikarya;Basidiomycota;Agaricomycotina;Tremellomycetes;Cystofilobasidiales;Mrakiaceae;Itersonilia;uncultured Basidiomycota	NA	NA	2	NA	NA	NA	NA	NA	NA	NA	NA	NA	NA	NA	NA	NA
809	Eukaryota;Amorphea;Obazoa;Opisthokonta;Nucletmycea;Fungi;Dikarya;Basidiomycota;Agaricomycotina;Tremellomycetes;Trichosporonales;Trichosporonaceae;Apiotrichum;Apiotrichum scarabaeorum	NA	NA	2	NA	NA	NA	NA	NA	NA	NA	NA	NA	NA	NA	NA	NA
810	Eukaryota;Amorphea;Obazoa;Opisthokonta;Nucletmycea;Fungi;Dikarya;Basidiomycota;Pucciniomycotina;Agaricostilbomycetes;Agaricostilbales;Kondoaceae;Bensingtonia;Bensingtonia pseudonaganoensis	NA	NA	NA	NA	NA	NA	NA	1	NA	NA	NA	NA	NA	NA	NA	NA
811	Eukaryota;Amorphea;Obazoa;Opisthokonta;Nucletmycea;Fungi;Dikarya;Basidiomycota;Pucciniomycotina;Microbotryomycetes;Incertae Sedis;Chrysozymaceae;Bannozyma;Bannozyma arctica	NA	NA	NA	NA	NA	NA	NA	NA	NA	2	NA	2	NA	NA	NA	NA
812	Eukaryota;Amorphea;Obazoa;Opisthokonta;Nucletmycea;Fungi;Dikarya;Basidiomycota;Pucciniomycotina;Microbotryomycetes;Incertae Sedis;Chrysozymaceae;Chrysozyma;Chrysozyma fushanensis	NA	1	2	NA	NA	NA	NA	NA	NA	NA	NA	NA	NA	NA	NA	NA
813	Eukaryota;Amorphea;Obazoa;Opisthokonta;Nucletmycea;Fungi;Dikarya;Basidiomycota;Pucciniomycotina;Microbotryomycetes;Incertae Sedis;Chrysozymaceae;Fellozyma;Fellozyma inositophila	NA	1	8	5	2	NA	NA	1	NA	NA	NA	NA	NA	NA	NA	NA
814	Eukaryota;Amorphea;Obazoa;Opisthokonta;Nucletmycea;Fungi;Dikarya;Basidiomycota;Pucciniomycotina;Microbotryomycetes;Incertae Sedis;Chrysozymaceae;Hamamotoa;Hamamotoa lignophila	NA	3	1	NA	NA	NA	NA	NA	NA	3	NA	NA	NA	1	NA	NA
815	Eukaryota;Amorphea;Obazoa;Opisthokonta;Nucletmycea;Fungi;Dikarya;Basidiomycota;Pucciniomycotina;Microbotryomycetes;Incertae Sedis;Chrysozymaceae;Oberwinklerozyma;Oberwinklerozyma yarrowii	10	32	18	10	6	5	3	10	8	12	2	9	NA	NA	NA	NA
816	Eukaryota;Amorphea;Obazoa;Opisthokonta;Nucletmycea;Fungi;Dikarya;Basidiomycota;Pucciniomycotina;Microbotryomycetes;Incertae Sedis;Chrysozymaceae;Pseudohyphozyma;Pseudohyphozyma bogoriensis	NA	3	3	1	2	NA	NA	2	NA	NA	NA	2	NA	2	NA	NA
817	Eukaryota;Amorphea;Obazoa;Opisthokonta;Nucletmycea;Fungi;Dikarya;Basidiomycota;Pucciniomycotina;Microbotryomycetes;Incertae Sedis;Chrysozymaceae;Sampaiozyma;Sampaiozyma vanillica	NA	8	5	2	NA	3	2	3	NA	NA	NA	1	NA	NA	NA	NA
818	Eukaryota;Amorphea;Obazoa;Opisthokonta;Nucletmycea;Fungi;Dikarya;Basidiomycota;Pucciniomycotina;Microbotryomycetes;Incertae Sedis;Chrysozymaceae;Slooffia;Slooffia cresolica	NA	1	NA	1	NA	2	1	NA	NA	1	NA	1	NA	2	NA	NA
819	Eukaryota;Amorphea;Obazoa;Opisthokonta;Nucletmycea;Fungi;Dikarya;Basidiomycota;Pucciniomycotina;Microbotryomycetes;Incertae Sedis;Chrysozymaceae;Slooffia;Slooffia pilati	NA	4	4	1	NA	1	NA	5	NA	4	NA	4	NA	NA	NA	NA
820	Eukaryota;Amorphea;Obazoa;Opisthokonta;Nucletmycea;Fungi;Dikarya;Basidiomycota;Pucciniomycotina;Microbotryomycetes;Incertae Sedis;Chrysozymaceae;Slooffia;Slooffia tsugae	NA	5	4	1	NA	NA	NA	4	NA	2	NA	3	NA	NA	NA	NA
821	Eukaryota;Amorphea;Obazoa;Opisthokonta;Nucletmycea;Fungi;Dikarya;Basidiomycota;Pucciniomycotina;Microbotryomycetes;Incertae Sedis;Chrysozymaceae;uncultured Sporidiobolales	NA	1	2	2	NA	NA	NA	NA	NA	2	NA	4	4	1	NA	NA
822	Eukaryota;Amorphea;Obazoa;Opisthokonta;Nucletmycea;Fungi;Dikarya;Basidiomycota;Pucciniomycotina;Microbotryomycetes;Incertae Sedis;Chrysozymaceae;urediniomycete sp. F176	NA	NA	NA	NA	NA	NA	NA	NA	NA	NA	NA	2	NA	NA	NA	NA
823	Eukaryota;Amorphea;Obazoa;Opisthokonta;Nucletmycea;Fungi;Dikarya;Basidiomycota;Pucciniomycotina;Microbotryomycetes;Incertae Sedis;Chrysozymaceae;Vonarxula;Vonarxula javanica	4	14	6	2	NA	NA	NA	2	2	4	NA	1	NA	NA	NA	NA
824	Eukaryota;Amorphea;Obazoa;Opisthokonta;Nucletmycea;Fungi;Dikarya;Basidiomycota;Pucciniomycotina;Microbotryomycetes;Incertae Sedis;Incertae Sedis;Colacogloea;Colacogloea diffluens	NA	NA	NA	NA	2	NA	NA	1	NA	NA	NA	NA	NA	NA	NA	NA
825	Eukaryota;Amorphea;Obazoa;Opisthokonta;Nucletmycea;Fungi;Dikarya;Basidiomycota;Pucciniomycotina;Microbotryomycetes;Incertae Sedis;Incertae Sedis;Colacogloea;Colacogloea foliorum	NA	NA	NA	NA	NA	NA	2	NA	NA	2	NA	NA	NA	NA	NA	NA
826	Eukaryota;Amorphea;Obazoa;Opisthokonta;Nucletmycea;Fungi;Dikarya;Basidiomycota;Pucciniomycotina;Microbotryomycetes;Incertae Sedis;Incertae Sedis;Curvibasidium;Curvibasidium pallidicorallinum	NA	2	NA	NA	NA	NA	NA	NA	NA	NA	NA	NA	NA	NA	NA	NA
827	Eukaryota;Amorphea;Obazoa;Opisthokonta;Nucletmycea;Fungi;Dikarya;Basidiomycota;Pucciniomycotina;Microbotryomycetes;Kriegeriales;Camptobasidiaceae;Camptobasidium;Camptobasidium hydrophilum	NA	NA	NA	NA	NA	2	NA	NA	NA	NA	NA	NA	NA	NA	NA	NA
828	Eukaryota;Amorphea;Obazoa;Opisthokonta;Nucletmycea;Fungi;Dikarya;Basidiomycota;Pucciniomycotina;Microbotryomycetes;Kriegeriales;Camptobasidiaceae;Camptobasidium;Leucosporidium sp.	NA	2	NA	2	NA	NA	NA	NA	NA	NA	NA	2	NA	NA	NA	NA
829	Eukaryota;Amorphea;Obazoa;Opisthokonta;Nucletmycea;Fungi;Dikarya;Basidiomycota;Pucciniomycotina;Microbotryomycetes;Kriegeriales;Camptobasidiaceae;Camptobasidium;uncultured urediniomycete	NA	16	10	3	NA	2	4	10	4	8	NA	10	9	6	NA	NA
830	Eukaryota;Amorphea;Obazoa;Opisthokonta;Nucletmycea;Fungi;Dikarya;Basidiomycota;Pucciniomycotina;Microbotryomycetes;Kriegeriales;Camptobasidiaceae;uncultured eukaryote	15	48	25	10	2	8	4	11	4	28	NA	41	5	4	NA	NA
831	Eukaryota;Amorphea;Obazoa;Opisthokonta;Nucletmycea;Fungi;Dikarya;Basidiomycota;Pucciniomycotina;Microbotryomycetes;Kriegeriales;Kriegeriaceae;Kriegeria;Kriegeria eriophori	NA	6	3	3	1	NA	NA	1	NA	2	NA	3	NA	NA	NA	NA
832	Eukaryota;Amorphea;Obazoa;Opisthokonta;Nucletmycea;Fungi;Dikarya;Basidiomycota;Pucciniomycotina;Microbotryomycetes;Kriegeriales;Kriegeriaceae;Yamadamyces;Yamadamyces rosulatus	3	21	10	2	4	5	1	5	NA	4	NA	6	NA	2	NA	NA
833	Eukaryota;Amorphea;Obazoa;Opisthokonta;Nucletmycea;Fungi;Dikarya;Basidiomycota;Pucciniomycotina;Microbotryomycetes;Leucosporidiales;Leucosporidiaceae;Leucosporidium;Leucosporidium fellii	4	16	19	3	2	8	4	8	2	4	NA	8	NA	NA	NA	NA
834	Eukaryota;Amorphea;Obazoa;Opisthokonta;Nucletmycea;Fungi;Dikarya;Basidiomycota;Pucciniomycotina;Microbotryomycetes;Leucosporidiales;Leucosporidiaceae;Leucosporidium;Leucosporidium muscorum	6	2	NA	NA	4	6	NA	4	NA	2	NA	4	NA	NA	NA	NA
835	Eukaryota;Amorphea;Obazoa;Opisthokonta;Nucletmycea;Fungi;Dikarya;Basidiomycota;Pucciniomycotina;Microbotryomycetes;Leucosporidiales;Leucosporidiaceae;Leucosporidium;Leucosporidium scottii	4	12	10	NA	NA	2	2	6	NA	6	NA	NA	NA	2	NA	NA
836	Eukaryota;Amorphea;Obazoa;Opisthokonta;Nucletmycea;Fungi;Dikarya;Basidiomycota;Pucciniomycotina;Microbotryomycetes;Leucosporidiales;Leucosporidiaceae;Leucosporidium;Leucosporidium yakuticum	6	2	2	NA	NA	NA	NA	NA	NA	NA	NA	NA	NA	NA	NA	NA
837	Eukaryota;Amorphea;Obazoa;Opisthokonta;Nucletmycea;Fungi;Dikarya;Basidiomycota;Pucciniomycotina;Microbotryomycetes;Leucosporidiales;Leucosporidiaceae;Leucosporidium;uncultured fungus	NA	NA	3	NA	NA	NA	NA	NA	NA	NA	NA	NA	NA	NA	NA	NA
838	Eukaryota;Amorphea;Obazoa;Opisthokonta;Nucletmycea;Fungi;Dikarya;Basidiomycota;Pucciniomycotina;Microbotryomycetes;Microbotryales;Microbotryaceae;Microbotryum;Microbotryum violaceum	12	32	16	6	2	8	4	10	NA	4	NA	8	4	NA	NA	NA
839	Eukaryota;Amorphea;Obazoa;Opisthokonta;Nucletmycea;Fungi;Dikarya;Basidiomycota;Pucciniomycotina;Microbotryomycetes;Microbotryales;Microbotryaceae;Sphacelotheca;Sphacelotheca cf. koordersiana JAG 55	NA	1	1	1	1	NA	NA	NA	NA	NA	NA	2	NA	NA	NA	NA
840	Eukaryota;Amorphea;Obazoa;Opisthokonta;Nucletmycea;Fungi;Dikarya;Basidiomycota;Pucciniomycotina;Microbotryomycetes;Sporidiobolales;Sporidiobolaceae;Rhodosporidiobolus;Rhodosporidiobolus azoricus	12	24	6	NA	6	2	NA	6	2	10	NA	4	1	2	NA	NA
841	Eukaryota;Amorphea;Obazoa;Opisthokonta;Nucletmycea;Fungi;Dikarya;Basidiomycota;Pucciniomycotina;Microbotryomycetes;Sporidiobolales;Sporidiobolaceae;Rhodotorula;Rhodotorula alborubescens	NA	NA	NA	NA	NA	NA	NA	NA	NA	NA	NA	NA	1	NA	NA	NA
842	Eukaryota;Amorphea;Obazoa;Opisthokonta;Nucletmycea;Fungi;Dikarya;Basidiomycota;Pucciniomycotina;Microbotryomycetes;Sporidiobolales;Sporidiobolaceae;Rhodotorula;Rhodotorula babjevae	NA	10	8	3	2	NA	1	3	NA	4	NA	2	2	NA	NA	NA
843	Eukaryota;Amorphea;Obazoa;Opisthokonta;Nucletmycea;Fungi;Dikarya;Basidiomycota;Pucciniomycotina;Microbotryomycetes;Sporidiobolales;Sporidiobolaceae;Rhodotorula;Rhodotorula mucilaginosa	NA	NA	4	NA	NA	2	NA	2	NA	NA	NA	2	NA	NA	NA	NA
844	Eukaryota;Amorphea;Obazoa;Opisthokonta;Nucletmycea;Fungi;Dikarya;Basidiomycota;Pucciniomycotina;Microbotryomycetes;Sporidiobolales;Sporidiobolaceae;Rhodotorula;Rhodotorula toruloides	NA	2	4	NA	NA	NA	NA	NA	NA	NA	NA	NA	NA	NA	NA	NA
845	Eukaryota;Amorphea;Obazoa;Opisthokonta;Nucletmycea;Fungi;Dikarya;Basidiomycota;Pucciniomycotina;Microbotryomycetes;Sporidiobolales;Sporidiobolaceae;Rhodotorula;uncultured fungus	NA	12	2	NA	NA	NA	NA	NA	NA	NA	NA	NA	NA	NA	NA	NA
846	Eukaryota;Amorphea;Obazoa;Opisthokonta;Nucletmycea;Fungi;Dikarya;Basidiomycota;Pucciniomycotina;Microbotryomycetes;Sporidiobolales;Sporidiobolaceae;Sporobolomyces;Sporobolomyces johnsonii	NA	NA	NA	NA	NA	NA	NA	NA	2	NA	NA	2	NA	NA	NA	NA
847	Eukaryota;Amorphea;Obazoa;Opisthokonta;Nucletmycea;Fungi;Dikarya;Basidiomycota;Pucciniomycotina;Microbotryomycetes;Sporidiobolales;Sporidiobolaceae;Sporobolomyces;Sporobolomyces roseus	NA	2	NA	NA	NA	2	NA	NA	NA	6	NA	2	NA	NA	NA	NA
848	Eukaryota;Amorphea;Obazoa;Opisthokonta;Nucletmycea;Fungi;Dikarya;Basidiomycota;Pucciniomycotina;Microbotryomycetes;uncultured;uncultured fungus	17	23	8	6	2	4	2	9	NA	8	NA	11	NA	NA	NA	NA
849	Eukaryota;Amorphea;Obazoa;Opisthokonta;Nucletmycea;Fungi;Dikarya;Basidiomycota;Pucciniomycotina;Pucciniomycetes;Pucciniales;Melampsoraceae;Melampsora;Melampsora larici-populina 98AG31	NA	NA	NA	NA	NA	NA	NA	1	NA	NA	NA	NA	NA	NA	NA	NA
850	Eukaryota;Amorphea;Obazoa;Opisthokonta;Nucletmycea;Fungi;Dikarya;Basidiomycota;Pucciniomycotina;Pucciniomycetes;Pucciniales;Milesina;Milesina leviuscula	NA	NA	NA	NA	NA	NA	NA	1	NA	NA	NA	NA	NA	NA	NA	NA
851	Eukaryota;Amorphea;Obazoa;Opisthokonta;Nucletmycea;Fungi;Dikarya;Basidiomycota;Ustilaginomycotina;Ustilaginomycetes;Ustilaginales;Ustilaginaceae;Pseudozyma;Pseudozyma hubeiensis	NA	2	NA	NA	NA	NA	NA	NA	NA	NA	NA	NA	NA	NA	NA	NA
852	Eukaryota;Amorphea;Obazoa;Opisthokonta;Nucletmycea;Fungi;Dikarya;Basidiomycota;Ustilaginomycotina;Ustilaginomycetes;Ustilaginales;Ustilaginaceae;Ustilago;fungal sp. FCAS87	NA	NA	NA	2	NA	NA	NA	NA	NA	NA	NA	NA	NA	NA	NA	NA
853	Eukaryota;Amorphea;Obazoa;Opisthokonta;Nucletmycea;Fungi;Dikarya;Basidiomycota;Ustilaginomycotina;Ustilaginomycetes;Ustilaginales;Ustilaginaceae;Ustilago;Ustilago bromivora	2	NA	NA	NA	NA	NA	NA	NA	NA	NA	NA	NA	NA	NA	NA	NA
854	Eukaryota;Amorphea;Obazoa;Opisthokonta;Nucletmycea;Fungi;LKM15;Mitosporidium daphniae	NA	NA	NA	NA	NA	NA	NA	NA	NA	NA	NA	NA	NA	1	NA	NA
855	Eukaryota;Amorphea;Obazoa;Opisthokonta;Nucletmycea;Fungi;Mucoromycota;Glomeromycotina;Glomeromycetes;Diversisporales;Diversisporaceae;Diversispora;Diversispora eburnea	NA	NA	NA	NA	NA	NA	NA	NA	NA	2	NA	NA	NA	NA	NA	NA
856	Eukaryota;Amorphea;Obazoa;Opisthokonta;Nucletmycea;Fungi;Mucoromycota;Mortierellomycotina;Incertae Sedis;Mortierellales;Mortierellaceae;Mortierella;Mortierella alpina	NA	3	10	NA	NA	2	NA	2	NA	2	NA	NA	NA	NA	NA	NA
857	Eukaryota;Amorphea;Obazoa;Opisthokonta;Nucletmycea;Fungi;Mucoromycota;Mortierellomycotina;Incertae Sedis;Mortierellales;Mortierellaceae;Mortierella;uncultured Eimeriidae	NA	NA	NA	NA	NA	NA	NA	NA	2	NA	NA	NA	NA	NA	NA	NA
858	Eukaryota;Amorphea;Obazoa;Opisthokonta;Nucletmycea;Fungi;uncultured fungus	NA	NA	NA	NA	NA	NA	NA	NA	1	NA	NA	NA	NA	NA	NA	NA
859	Eukaryota;Amorphea;Obazoa;Opisthokonta;Nucletmycea;Fungi;uncultured;uncultured Eimeriidae	NA	NA	NA	NA	NA	NA	NA	NA	NA	NA	NA	NA	NA	2	NA	NA
860	Eukaryota;Amorphea;Obazoa;Opisthokonta;Nucletmycea;Fungi;Zoopagomycota;Kickxellomycotina;Incertae Sedis;Harpellales;Legeriomycetaceae;Barbatospora;Barbatospora ambicaudata	NA	NA	8	NA	NA	NA	NA	NA	2	NA	NA	NA	NA	NA	NA	NA
861	Eukaryota;Amorphea;Obazoa;Opisthokonta;Nucletmycea;Fungi;Zoopagomycota;Kickxellomycotina;Incertae Sedis;Harpellales;Legeriomycetaceae;Smittium;Smittium sp. CO-13-W10	NA	2	NA	NA	NA	NA	NA	NA	NA	NA	NA	NA	NA	NA	NA	NA
862	Eukaryota;Archaeplastida;Chloroplastida;Charophyta;Amb-18S-504;Phaseoleae environmental sample	NA	2	NA	NA	NA	NA	NA	2	1	2	NA	2	NA	4	NA	NA
863	Eukaryota;Archaeplastida;Chloroplastida;Charophyta;Klebsormidiophyceae;Klebsormidiales;Hormidiella;Hormidiella attenuata	NA	NA	NA	NA	NA	NA	NA	NA	NA	NA	NA	NA	NA	1	NA	NA
864	Eukaryota;Archaeplastida;Chloroplastida;Charophyta;Phragmoplastophyta;Streptophyta;Embryophyta;Bryophyta;Orthotrichales;Niphotrichum;Niphotrichum elongatum	NA	NA	NA	NA	NA	2	NA	NA	NA	NA	NA	NA	NA	NA	NA	NA
865	Eukaryota;Archaeplastida;Chloroplastida;Charophyta;Phragmoplastophyta;Streptophyta;Embryophyta;Bryophyta;Polytrichales;Atrichum;Atrichum undulatum (Catherines moss),2 Bacteria;Actinobacteriota;Actinobacteria;Micrococcales;Microbacteriaceae;Cryobacterium;Cryobacterium sp. LW097,2 Bacteria;Proteobacteria;Gammaproteobacteria;Burkholderiales;Oxalobacteraceae;Duganella;Oxalobacteraceae bacterium AB_14…	NA	NA	NA	NA	NA	NA	NA	NA	NA	NA	NA	NA	NA	NA	NA	NA
866	Eukaryota;Archaeplastida;Chloroplastida;Charophyta;Phragmoplastophyta;Streptophyta;Embryophyta;Tracheophyta;Monilophyta;Equisetales;Equisetaceae;Equisetum;Equisetum robustum	NA	NA	NA	NA	NA	NA	NA	2	NA	NA	NA	NA	NA	NA	NA	NA
867	Eukaryota;Archaeplastida;Chloroplastida;Charophyta;Phragmoplastophyta;Streptophyta;Embryophyta;Tracheophyta;Monilophyta;Polypodiales;Dryopteris;Dryopteris filix-mas	NA	NA	NA	NA	NA	NA	NA	NA	NA	2	NA	NA	NA	NA	NA	NA
868	Eukaryota;Archaeplastida;Chloroplastida;Charophyta;Phragmoplastophyta;Streptophyta;Embryophyta;Tracheophyta;Spermatophyta;Magnoliophyta;Chloromonas alpina	NA	NA	NA	NA	NA	NA	NA	2	NA	2	NA	NA	2	NA	NA	NA
869	Eukaryota;Archaeplastida;Chloroplastida;Charophyta;Phragmoplastophyta;Streptophyta;Embryophyta;Tracheophyta;Spermatophyta;Magnoliophyta;Cucurbitales;Cucumis;Cucumis sativus (cucumber)	NA	NA	NA	NA	NA	NA	NA	NA	NA	NA	NA	NA	NA	2	22	NA
870	Eukaryota;Archaeplastida;Chloroplastida;Charophyta;Phragmoplastophyta;Streptophyta;Embryophyta;Tracheophyta;Spermatophyta;Magnoliophyta;Malpighiales;Populus;Populus euphratica	NA	1	2	NA	NA	NA	NA	NA	NA	NA	NA	NA	NA	NA	NA	NA
871	Eukaryota;Archaeplastida;Chloroplastida;Charophyta;Phragmoplastophyta;Streptophyta;Embryophyta;Tracheophyta;Spermatophyta;Magnoliophyta;Malvales;Gossypium;Gossypium barbadense (sea-island cotton)	NA	NA	NA	NA	NA	NA	NA	NA	2	NA	NA	NA	NA	NA	6	NA
872	Eukaryota;Archaeplastida;Chloroplastida;Charophyta;Phragmoplastophyta;Streptophyta;Embryophyta;Tracheophyta;Spermatophyta;Magnoliophyta;Malvales;Gossypium;Gossypium hirsutum (upland cotton)	NA	NA	NA	NA	2	NA	NA	NA	NA	NA	NA	NA	NA	NA	NA	NA
873	Eukaryota;Archaeplastida;Chloroplastida;Charophyta;Phragmoplastophyta;Streptophyta;Embryophyta;Tracheophyta;Spermatophyta;Magnoliophyta;Phaseoleae environmental sample	NA	NA	4	NA	NA	1	NA	NA	NA	NA	NA	NA	NA	NA	NA	NA
874	Eukaryota;Archaeplastida;Chloroplastida;Charophyta;Phragmoplastophyta;Streptophyta;Embryophyta;Tracheophyta;Spermatophyta;Magnoliophyta;Sapindales;Citrus;Citrus maxima	NA	NA	NA	NA	NA	NA	NA	NA	NA	NA	NA	NA	NA	NA	2	NA
875	Eukaryota;Archaeplastida;Chloroplastida;Charophyta;Phragmoplastophyta;Streptophyta;Embryophyta;Tracheophyta;Spermatophyta;Magnoliophyta;Solanales;Nicotiana;Nicotiana tabacum (common tobacco)	NA	NA	NA	NA	NA	NA	NA	NA	2	NA	NA	NA	NA	NA	NA	NA
876	Eukaryota;Archaeplastida;Chloroplastida;Charophyta;Phragmoplastophyta;Zygnematophyceae;uncultured eukaryote	NA	NA	NA	NA	NA	NA	NA	NA	NA	NA	NA	NA	2	NA	NA	NA
877	Eukaryota;Archaeplastida;Chloroplastida;Charophyta;Phragmoplastophyta;Zygnematophyceae;Zygnematales;Ancylonema;Ancylonema nordenskioeldii	NA	NA	NA	NA	NA	NA	NA	NA	NA	NA	NA	NA	6	15	NA	NA
878	Eukaryota;Archaeplastida;Chloroplastida;Charophyta;Phragmoplastophyta;Zygnematophyceae;Zygnematales;Cylindrocystis;Cylindrocystis brebissonii	NA	NA	NA	NA	NA	NA	NA	NA	NA	NA	NA	NA	2	2	NA	NA
879	Eukaryota;Archaeplastida;Chloroplastida;Charophyta;Phragmoplastophyta;Zygnematophyceae;Zygnematales;Cylindrocystis;Cylindrocystis brebissonii var. deserti	NA	NA	NA	NA	NA	NA	NA	NA	NA	NA	NA	NA	NA	2	NA	NA
880	Eukaryota;Archaeplastida;Chloroplastida;Charophyta;Phragmoplastophyta;Zygnematophyceae;Zygnematales;Mesotaenium;Mesotaenium endlicherianum	NA	NA	NA	NA	NA	NA	NA	NA	NA	NA	NA	NA	NA	1	NA	NA
881	Eukaryota;Archaeplastida;Chloroplastida;Charophyta;Phragmoplastophyta;Zygnematophyceae;Zygnematales;Zygnema;Zygnema circumcarinatum	NA	NA	NA	NA	NA	NA	NA	NA	NA	NA	NA	NA	NA	2	NA	NA
882	Eukaryota;Archaeplastida;Chloroplastida;Charophyta;Phragmoplastophyta;Zygnematophyceae;Zygnematales;Zygnemopsis;Zygnemopsis minuta	NA	NA	NA	NA	NA	NA	NA	NA	NA	NA	NA	NA	NA	1	NA	NA
883	Eukaryota;Archaeplastida;Chloroplastida;Chlorophyta;Chlorophyceae;Caryophyllaceae environmental sample	NA	8	10	2	2	2	120	147	150	3	NA	4	2	2	NA	NA
884	Eukaryota;Archaeplastida;Chloroplastida;Chlorophyta;Chlorophyceae;Chaetophorales;Chaetophora;Chaetophora incrassata	NA	NA	NA	NA	NA	NA	NA	NA	1	NA	NA	NA	NA	NA	NA	NA
885	Eukaryota;Archaeplastida;Chloroplastida;Chlorophyta;Chlorophyceae;Chlamydomonadaceae sp. Itas 9/21 T-4w	NA	2	NA	NA	NA	NA	NA	NA	NA	NA	NA	NA	NA	NA	NA	NA
886	Eukaryota;Archaeplastida;Chloroplastida;Chlorophyta;Chlorophyceae;Chlamydomonadaceae sp. Pic 6/3 P-1d	NA	NA	NA	NA	NA	NA	1	2	NA	NA	NA	NA	NA	NA	NA	NA
887	Eukaryota;Archaeplastida;Chloroplastida;Chlorophyta;Chlorophyceae;Chlamydomonadales;Actinochloris;Actinochloris sphaerica	NA	NA	NA	NA	NA	NA	2	NA	4	NA	NA	NA	NA	NA	NA	NA
888	Eukaryota;Archaeplastida;Chloroplastida;Chlorophyta;Chlorophyceae;Chlamydomonadales;Chlamydomonas;Chlamydomonas acidophila	NA	NA	NA	NA	NA	NA	NA	NA	NA	NA	NA	NA	NA	2	NA	NA
889	Eukaryota;Archaeplastida;Chloroplastida;Chlorophyta;Chlorophyceae;Chlamydomonadales;Chlamydomonas;Chlamydomonas applanata	NA	NA	NA	NA	NA	NA	NA	1	NA	NA	NA	NA	NA	NA	NA	NA
890	Eukaryota;Archaeplastida;Chloroplastida;Chlorophyta;Chlorophyceae;Chlamydomonadales;Chlamydomonas;Chlamydomonas nivalis	NA	NA	NA	NA	2	2	4	6	NA	2	NA	NA	NA	2	NA	NA
891	Eukaryota;Archaeplastida;Chloroplastida;Chlorophyta;Chlorophyceae;Chlamydomonadales;Chlamydomonas;Chlamydomonas proboscigera	NA	NA	NA	NA	NA	6	4	2	2	NA	NA	NA	2	NA	NA	NA
892	Eukaryota;Archaeplastida;Chloroplastida;Chlorophyta;Chlorophyceae;Chlamydomonadales;Chlamydomonas;Chlamydomonas sp. CCAP 11/141	NA	NA	NA	NA	NA	NA	NA	NA	NA	NA	NA	2	NA	NA	NA	NA
893	Eukaryota;Archaeplastida;Chloroplastida;Chlorophyta;Chlorophyceae;Chlamydomonadales;Chlamydomonas;Chlamydomonas sp. UWO 241	NA	NA	NA	NA	NA	NA	NA	NA	NA	NA	NA	NA	2	2	NA	NA
894	Eukaryota;Archaeplastida;Chloroplastida;Chlorophyta;Chlorophyceae;Chlamydomonadales;Chlamydomonas;Chloromonas sp. Ru-6-8	NA	NA	NA	NA	NA	NA	1	2	4	NA	NA	NA	NA	NA	NA	NA
895	Eukaryota;Archaeplastida;Chloroplastida;Chlorophyta;Chlorophyceae;Chlamydomonadales;Chloromonas;Chloromonas actinochloris	NA	NA	NA	NA	NA	NA	NA	NA	NA	NA	NA	1	NA	NA	NA	NA
896	Eukaryota;Archaeplastida;Chloroplastida;Chlorophyta;Chlorophyceae;Chlamydomonadales;Chloromonas;Chloromonas chenangoensis	NA	NA	NA	NA	NA	NA	20	18	10	NA	NA	NA	NA	NA	NA	NA
897	Eukaryota;Archaeplastida;Chloroplastida;Chlorophyta;Chlorophyceae;Chlamydomonadales;Chloromonas;Chloromonas nivalis	NA	2	NA	NA	NA	NA	61	77	45	3	NA	4	NA	2	NA	NA
898	Eukaryota;Archaeplastida;Chloroplastida;Chlorophyta;Chlorophyceae;Chlamydomonadales;Chloromonas;Chloromonas perforata	NA	NA	2	NA	NA	NA	NA	NA	NA	NA	NA	NA	NA	NA	NA	NA
899	Eukaryota;Archaeplastida;Chloroplastida;Chlorophyta;Chlorophyceae;Chlamydomonadales;Chloromonas;Chloromonas platystigma	NA	NA	NA	NA	NA	NA	3	4	NA	NA	NA	NA	4	NA	NA	NA
900	Eukaryota;Archaeplastida;Chloroplastida;Chlorophyta;Chlorophyceae;Chlamydomonadales;Chloromonas;Chloromonas rostafinskii	NA	NA	NA	NA	NA	2	14	16	13	1	NA	6	4	2	NA	NA
901	Eukaryota;Archaeplastida;Chloroplastida;Chlorophyta;Chlorophyceae;Chlamydomonadales;Chloromonas;Chloromonas sp. CCAP 11/110	NA	NA	NA	NA	NA	NA	5	9	7	NA	NA	NA	NA	NA	NA	NA
902	Eukaryota;Archaeplastida;Chloroplastida;Chlorophyta;Chlorophyceae;Chlamydomonadales;Chloromonas;Chloromonas sp. D-CU581C	NA	NA	NA	NA	NA	NA	NA	NA	1	NA	NA	NA	NA	NA	NA	NA
903	Eukaryota;Archaeplastida;Chloroplastida;Chlorophyta;Chlorophyceae;Chlamydomonadales;Chloromonas;Chloromonas sp. Gassan-B	NA	2	2	NA	NA	NA	12	21	1	4	NA	2	NA	2	NA	NA
904	Eukaryota;Archaeplastida;Chloroplastida;Chlorophyta;Chlorophyceae;Chlamydomonadales;Chloromonas;Chloromonas sp. Hakkoda-2	NA	NA	NA	NA	NA	NA	7	6	4	NA	NA	NA	NA	NA	NA	NA
905	Eukaryota;Archaeplastida;Chloroplastida;Chlorophyta;Chlorophyceae;Chlamydomonadales;Chloromonas;Chloromonas sp. KNF0032	NA	NA	NA	NA	NA	NA	NA	NA	2	NA	NA	NA	NA	NA	NA	NA
906	Eukaryota;Archaeplastida;Chloroplastida;Chlorophyta;Chlorophyceae;Chlamydomonadales;Chloromonas;Chloromonas tughillensis	NA	NA	NA	NA	NA	NA	4	7	1	2	NA	NA	NA	NA	NA	NA
907	Eukaryota;Archaeplastida;Chloroplastida;Chlorophyta;Chlorophyceae;Chlamydomonadales;Dunaliella;Dunaliella salina	NA	NA	NA	NA	NA	NA	2	NA	5	NA	NA	NA	NA	NA	NA	NA
908	Eukaryota;Archaeplastida;Chloroplastida;Chlorophyta;Chlorophyceae;Chlamydomonadales;Gungnir;Gungnir kasakii	NA	NA	NA	NA	NA	NA	NA	1	NA	NA	NA	NA	NA	NA	NA	NA
909	Eukaryota;Archaeplastida;Chloroplastida;Chlorophyta;Chlorophyceae;Chlamydomonadales;Lobochlamys;Lobochlamys segnis	NA	NA	NA	NA	NA	NA	5	2	5	NA	NA	NA	NA	NA	NA	NA
910	Eukaryota;Archaeplastida;Chloroplastida;Chlorophyta;Chlorophyceae;Chlamydomonadales;Lobochlamys;Lobochlamys sp. Ru-6-5	NA	NA	NA	NA	NA	NA	NA	NA	NA	NA	NA	NA	NA	1	NA	NA
911	Eukaryota;Archaeplastida;Chloroplastida;Chlorophyta;Chlorophyceae;Chlamydomonadales;Polytomella;Polytomella capuana	NA	NA	NA	NA	NA	NA	NA	2	NA	NA	NA	NA	NA	NA	NA	NA
912	Eukaryota;Archaeplastida;Chloroplastida;Chlorophyta;Chlorophyceae;Dicksoniaceae environmental sample	NA	NA	NA	NA	NA	NA	18	10	8	NA	NA	NA	NA	2	NA	NA
913	Eukaryota;Archaeplastida;Chloroplastida;Chlorophyta;Chlorophyceae;Oedogoniales;Oedogonium;Oedogonium nodulosum	NA	NA	NA	NA	NA	NA	NA	1	NA	NA	NA	NA	NA	NA	NA	NA
914	Eukaryota;Archaeplastida;Chloroplastida;Chlorophyta;Chlorophyceae;Ploeotila sp. CCCryo086-99	NA	NA	NA	NA	NA	NA	NA	NA	NA	NA	NA	NA	2	NA	NA	NA
915	Eukaryota;Archaeplastida;Chloroplastida;Chlorophyta;Chlorophyceae;Sphaeropleales;Bracteacoccus;Bracteacoccus occidentalis	NA	NA	NA	NA	NA	NA	NA	1	NA	NA	NA	NA	NA	NA	NA	NA
916	Eukaryota;Archaeplastida;Chloroplastida;Chlorophyta;Chlorophyceae;Sphaeropleales;Bracteacoccus;Bracteacoccus sp. CNP2-VF25	NA	NA	NA	NA	NA	NA	NA	NA	NA	NA	NA	NA	NA	1	NA	NA
917	Eukaryota;Archaeplastida;Chloroplastida;Chlorophyta;Chlorophyceae;Sphaeropleales;Coelastrella;Coelastrella corcontica	NA	NA	NA	NA	NA	2	NA	NA	NA	2	NA	NA	NA	2	NA	NA
918	Eukaryota;Archaeplastida;Chloroplastida;Chlorophyta;Chlorophyceae;Sphaeropleales;Monoraphidium;Monoraphidium contortum	NA	NA	NA	NA	NA	NA	NA	1	NA	NA	NA	NA	NA	NA	NA	NA
919	Eukaryota;Archaeplastida;Chloroplastida;Chlorophyta;Chlorophyceae;Sphaeropleales;Pseudomuriella;Pseudomuriella aurantiaca	NA	NA	NA	NA	NA	NA	NA	NA	NA	NA	NA	NA	NA	NA	NA	NA
920	Eukaryota;Archaeplastida;Chloroplastida;Chlorophyta;Chlorophyceae;Sphaeropleales;Scenedesmus;Scenedesmus sp. II22	NA	NA	NA	NA	NA	NA	NA	NA	NA	NA	NA	NA	NA	2	NA	NA
921	Eukaryota;Archaeplastida;Chloroplastida;Chlorophyta;Chlorophyceae;uncultured alga	4	22	2	1	NA	5	101	92	51	4	NA	NA	1	6	NA	NA
922	Eukaryota;Archaeplastida;Chloroplastida;Chlorophyta;Chlorophyceae;uncultured Chlamydomonadaceae	NA	2	NA	2	NA	4	165	188	115	2	NA	3	2	2	NA	NA
923	Eukaryota;Archaeplastida;Chloroplastida;Chlorophyta;Chlorophyceae;uncultured Chloromonas	6	20	14	4	2	6	526	474	333	12	NA	17	4	14	NA	NA
924	Eukaryota;Archaeplastida;Chloroplastida;Chlorophyta;Chlorophyceae;uncultured Chlorophyta	4	NA	8	2	NA	NA	20	19	16	3	NA	3	2	NA	NA	NA
925	Eukaryota;Archaeplastida;Chloroplastida;Chlorophyta;Chlorophyceae;uncultured Dunaliellaceae	NA	NA	NA	NA	NA	NA	NA	NA	NA	NA	NA	NA	NA	NA	NA	NA
926	Eukaryota;Archaeplastida;Chloroplastida;Chlorophyta;Chlorophyceae;uncultured eukaryote	NA	2	NA	NA	NA	2	NA	NA	NA	NA	NA	NA	NA	2	NA	NA
927	Eukaryota;Archaeplastida;Chloroplastida;Chlorophyta;Chlorophyceae;uncultured Haematococcaceae	NA	NA	NA	NA	NA	NA	NA	1	2	NA	NA	NA	NA	NA	NA	NA
928	Eukaryota;Archaeplastida;Chloroplastida;Chlorophyta;Chlorophyceae;uncultured Volvocaceae	NA	NA	NA	NA	NA	NA	5	7	1	NA	NA	NA	NA	NA	NA	NA
929	Eukaryota;Archaeplastida;Chloroplastida;Chlorophyta;Mamiellophyceae;Dolichomastix;Dolichomastix tenuilepis	NA	NA	NA	NA	NA	NA	NA	NA	NA	4	NA	4	NA	NA	NA	NA
930	Eukaryota;Archaeplastida;Chloroplastida;Chlorophyta;Mamiellophyceae;Monomastigales;Monomastix;Monomastix minuta	NA	NA	NA	2	NA	NA	NA	NA	NA	NA	NA	2	NA	NA	NA	NA
931	Eukaryota;Archaeplastida;Chloroplastida;Chlorophyta;Mamiellophyceae;Monomastigales;Monomastix;uncultured Chlorophyta	NA	NA	2	NA	NA	NA	NA	NA	NA	NA	NA	2	NA	NA	NA	NA
932	Eukaryota;Archaeplastida;Chloroplastida;Chlorophyta;Mamiellophyceae;Monomastigales;Monomastix;uncultured prasinophyte	NA	NA	NA	NA	NA	NA	NA	NA	NA	2	NA	NA	NA	NA	NA	NA
933	Eukaryota;Archaeplastida;Chloroplastida;Chlorophyta;Trebouxiophyceae;[Myrmecia] bisecta	NA	NA	NA	NA	NA	NA	1	NA	NA	NA	NA	NA	2	NA	NA	NA
934	Eukaryota;Archaeplastida;Chloroplastida;Chlorophyta;Trebouxiophyceae;Chlorellales;Chlorella;Auxenochlorella pyrenoidosa	NA	NA	NA	NA	NA	NA	NA	NA	2	NA	NA	NA	NA	NA	NA	NA
935	Eukaryota;Archaeplastida;Chloroplastida;Chlorophyta;Trebouxiophyceae;Chlorellales;Chlorella;Chlorella sp.	NA	2	NA	NA	NA	2	NA	NA	NA	NA	NA	NA	NA	NA	NA	NA
936	Eukaryota;Archaeplastida;Chloroplastida;Chlorophyta;Trebouxiophyceae;Chlorellales;Chloroidium;Chloroidium ellipsoideum	NA	NA	NA	NA	NA	NA	2	NA	NA	NA	NA	NA	NA	NA	NA	NA
937	Eukaryota;Archaeplastida;Chloroplastida;Chlorophyta;Trebouxiophyceae;Diplosphaera chodatii	NA	2	NA	NA	NA	NA	2	NA	NA	NA	NA	2	NA	2	NA	NA
938	Eukaryota;Archaeplastida;Chloroplastida;Chlorophyta;Trebouxiophyceae;Incertae Sedis;Actinastrum;Actinastrum hantzschii	NA	NA	NA	1	NA	2	4	NA	4	NA	NA	NA	NA	NA	NA	NA
939	Eukaryota;Archaeplastida;Chloroplastida;Chlorophyta;Trebouxiophyceae;Incertae Sedis;Coccomyxa;Coccomyxa subellipsoidea C-169	2	NA	NA	NA	NA	NA	4	2	NA	NA	NA	2	NA	2	NA	NA
940	Eukaryota;Archaeplastida;Chloroplastida;Chlorophyta;Trebouxiophyceae;Incertae Sedis;Picochlorum;Picochlorum eukaryotum sensu Mainz 1	NA	NA	NA	NA	NA	NA	26	24	24	2	NA	NA	NA	NA	NA	NA
941	Eukaryota;Archaeplastida;Chloroplastida;Chlorophyta;Trebouxiophyceae;Incertae Sedis;Pseudostichococcus;Pseudostichococcus monallantoides	NA	3	2	NA	NA	6	NA	4	2	2	NA	1	2	2	NA	NA
942	Eukaryota;Archaeplastida;Chloroplastida;Chlorophyta;Trebouxiophyceae;Microthamniales;Microthamnion;Microthamnion kuetzingianum	NA	NA	NA	NA	NA	NA	NA	NA	NA	NA	NA	NA	NA	12	NA	NA
943	Eukaryota;Archaeplastida;Chloroplastida;Chlorophyta;Trebouxiophyceae;Prasiolales;Desmococcus;Desmococcus olivaceus	NA	NA	NA	NA	NA	NA	1	20	21	NA	NA	NA	NA	NA	NA	NA
944	Eukaryota;Archaeplastida;Chloroplastida;Chlorophyta;Trebouxiophyceae;Prasiolales;Koliella;Koliella sempervirens	11	42	34	12	4	28	18	34	8	18	NA	26	12	20	NA	NA
945	Eukaryota;Archaeplastida;Chloroplastida;Chlorophyta;Trebouxiophyceae;Prasiolales;Pabia;Pseudochlorella signiensis	6	19	18	7	2	17	8	16	NA	5	NA	5	20	28	NA	NA
946	Eukaryota;Archaeplastida;Chloroplastida;Chlorophyta;Trebouxiophyceae;Prasiolales;Stichococcus;Stichococcus bacillaris	NA	9	12	NA	4	14	4	4	1	8	NA	7	4	NA	NA	NA
947	Eukaryota;Archaeplastida;Chloroplastida;Chlorophyta;Trebouxiophyceae;Prasiolales;Stichococcus;Stichococcus minutus	NA	2	NA	NA	NA	2	NA	NA	NA	NA	NA	NA	NA	NA	NA	NA
948	Eukaryota;Archaeplastida;Chloroplastida;Chlorophyta;Trebouxiophyceae;Prasiolales;Stichococcus;Stichococcus sp. FACHB753	4	1	2	NA	1	1	NA	3	1	NA	NA	1	NA	NA	NA	NA
949	Eukaryota;Archaeplastida;Chloroplastida;Chlorophyta;Trebouxiophyceae;uncultured Chlorella	3	18	24	13	6	19	10	12	2	7	NA	14	9	26	NA	NA
950	Eukaryota;Archaeplastida;Chloroplastida;Chlorophyta;Trebouxiophyceae;uncultured Chlorophyta	NA	NA	NA	NA	NA	NA	NA	6	NA	NA	NA	NA	NA	NA	NA	NA
951	Eukaryota;Archaeplastida;Chloroplastida;Chlorophyta;Trebouxiophyceae;uncultured eukaryote	NA	NA	2	2	1	NA	2	14	5	NA	NA	NA	2	2	NA	NA
952	Eukaryota;Archaeplastida;Chloroplastida;Chlorophyta;Trebouxiophyceae;uncultured marine picoeukaryote	NA	NA	NA	NA	NA	NA	NA	4	4	NA	NA	NA	NA	NA	NA	NA
953	Eukaryota;Archaeplastida;Chloroplastida;Chlorophyta;Trebouxiophyceae;uncultured Stichococcus	NA	NA	2	NA	NA	NA	NA	NA	NA	NA	NA	NA	NA	NA	NA	NA
954	Eukaryota;Archaeplastida;Rhodophyceae;Bangiales;Porphyra-Pyropia;Pyropia nitida	NA	2	NA	NA	NA	NA	NA	NA	NA	NA	NA	NA	NA	NA	NA	NA
955	Eukaryota;SAR;Alveolata;Apicomplexa;Conoidasida;Gregarinasina;Eugregarinorida;Paraschneideria;uncultured alveolate	NA	NA	2	NA	NA	NA	NA	NA	NA	NA	NA	NA	NA	NA	NA	NA
956	Eukaryota;SAR;Alveolata;Ciliophora;Intramacronucleata;Conthreep;Oligohymenophorea;Peniculia;Stokesia;uncultured ciliate	4	12	2	NA	6	9	6	6	4	6	NA	2	4	2	NA	NA
957	Eukaryota;SAR;Alveolata;Ciliophora;Intramacronucleata;Conthreep;Oligohymenophorea;Peniculia;Stokesia;uncultured oligohymenophorid ciliate	NA	NA	NA	NA	NA	2	NA	NA	NA	NA	NA	NA	NA	NA	NA	NA
958	Eukaryota;SAR;Alveolata;Ciliophora;Intramacronucleata;Conthreep;Phyllopharyngea;Cyrtophoria;Chlamydodon;Chlamydodon rectus	2	NA	NA	NA	NA	5	NA	NA	NA	NA	NA	NA	NA	2	NA	NA
959	Eukaryota;SAR;Alveolata;Ciliophora;Intramacronucleata;Conthreep;Phyllopharyngea;Cyrtophoria;uncultured eukaryote	NA	NA	NA	NA	NA	NA	NA	NA	NA	NA	NA	NA	NA	10	NA	NA
960	Eukaryota;SAR;Alveolata;Ciliophora;Intramacronucleata;Conthreep;Phyllopharyngea;Suctoria;Acineta;Acineta flava	NA	NA	NA	NA	NA	NA	NA	NA	NA	NA	NA	2	NA	NA	NA	NA
961	Eukaryota;SAR;Alveolata;Ciliophora;Intramacronucleata;Conthreep;Phyllopharyngea;Suctoria;Acineta;uncultured marine picoeukaryote	NA	NA	NA	NA	NA	NA	NA	NA	NA	2	NA	NA	NA	NA	NA	NA
962	Eukaryota;SAR;Alveolata;Ciliophora;Intramacronucleata;Conthreep;Phyllopharyngea;Suctoria;Tokophrya;Tokophrya huangmeiensis	NA	NA	NA	NA	NA	NA	2	NA	NA	NA	NA	NA	NA	NA	NA	NA
963	Eukaryota;SAR;Alveolata;Ciliophora;Intramacronucleata;Conthreep;Phyllopharyngea;Suctoria;uncultured eukaryote	NA	NA	NA	2	NA	NA	NA	NA	NA	NA	NA	NA	NA	NA	NA	NA
964	Eukaryota;SAR;Alveolata;Ciliophora;Intramacronucleata;Conthreep;Prostomatea;Cryptocaryon;uncultured eukaryote	NA	NA	2	NA	NA	NA	NA	1	NA	NA	NA	NA	NA	NA	NA	NA
965	Eukaryota;SAR;Alveolata;Ciliophora;Intramacronucleata;Conthreep;Prostomatea;Plagiopogon;Plagiopogon loricatus	NA	2	NA	NA	NA	NA	NA	1	NA	NA	NA	NA	NA	NA	NA	NA
966	Eukaryota;SAR;Alveolata;Ciliophora;Intramacronucleata;Litostomatea;Haptoria;Bryophyllum sp. RV-2015	NA	NA	NA	NA	NA	NA	2	NA	NA	NA	NA	NA	NA	NA	NA	NA
967	Eukaryota;SAR;Alveolata;Ciliophora;Intramacronucleata;Litostomatea;Haptoria;Didinium;uncultured ciliate	NA	NA	NA	NA	NA	NA	NA	2	NA	2	NA	2	NA	NA	NA	NA
968	Eukaryota;SAR;Alveolata;Ciliophora;Intramacronucleata;Litostomatea;Haptoria;Epispathidium;Epispathidium sp. RV-2015	NA	NA	2	NA	NA	NA	NA	NA	NA	NA	NA	NA	NA	NA	NA	NA
969	Eukaryota;SAR;Alveolata;Ciliophora;Intramacronucleata;Litostomatea;Haptoria;Spathidium;Spathidium papilliferum	NA	NA	NA	NA	NA	2	NA	NA	NA	NA	NA	NA	NA	NA	NA	NA
970	Eukaryota;SAR;Alveolata;Ciliophora;Intramacronucleata;Litostomatea;Haptoria;Spathidium;Spathidium stammeri	NA	NA	NA	NA	NA	NA	NA	2	NA	NA	NA	NA	NA	NA	NA	NA
971	Eukaryota;SAR;Alveolata;Ciliophora;Intramacronucleata;Litostomatea;Haptoria;uncultured ciliate	NA	NA	NA	NA	2	NA	8	16	14	NA	NA	4	18	18	NA	NA
972	Eukaryota;SAR;Alveolata;Ciliophora;Intramacronucleata;Litostomatea;Haptoria;uncultured;uncultured eukaryote	NA	NA	NA	NA	NA	NA	NA	2	NA	NA	NA	NA	NA	NA	NA	NA
973	Eukaryota;SAR;Alveolata;Ciliophora;Intramacronucleata;Litostomatea;uncultured ciliate	NA	NA	NA	NA	NA	NA	2	NA	NA	NA	NA	NA	NA	NA	NA	NA
974	Eukaryota;SAR;Alveolata;Ciliophora;Intramacronucleata;Spirotrichea;Hypotrichia;Anteholosticha monilata	NA	NA	NA	1	NA	NA	NA	NA	NA	2	NA	NA	NA	NA	NA	NA
975	Eukaryota;SAR;Alveolata;Ciliophora;Intramacronucleata;Spirotrichea;Hypotrichia;Eschaneustyla lugeri	NA	NA	NA	NA	NA	2	NA	NA	NA	4	NA	2	NA	NA	NA	NA
976	Eukaryota;SAR;Alveolata;Ciliophora;Intramacronucleata;Spirotrichea;Hypotrichia;Extraholosticha sylvatica	NA	NA	NA	1	NA	NA	NA	NA	NA	NA	NA	NA	NA	NA	NA	NA
977	Eukaryota;SAR;Alveolata;Ciliophora;Intramacronucleata;Spirotrichea;Hypotrichia;Halteria;uncultured alveolate	NA	NA	NA	2	NA	NA	NA	NA	NA	NA	NA	NA	NA	NA	NA	NA
978	Eukaryota;SAR;Alveolata;Ciliophora;Intramacronucleata;Spirotrichea;Hypotrichia;Halteria;uncultured Halteria	NA	2	NA	NA	NA	NA	NA	NA	NA	NA	NA	NA	NA	NA	NA	NA
979	Eukaryota;SAR;Alveolata;Ciliophora;Intramacronucleata;Spirotrichea;Hypotrichia;Hemiurosoma;Hemiurosoma terricola	NA	NA	NA	NA	NA	NA	2	2	NA	NA	NA	NA	NA	NA	NA	NA
980	Eukaryota;SAR;Alveolata;Ciliophora;Intramacronucleata;Spirotrichea;Hypotrichia;Holosticha;Holosticha multistylata	2	2	NA	NA	NA	NA	NA	NA	NA	NA	NA	2	NA	NA	NA	NA
981	Eukaryota;SAR;Alveolata;Ciliophora;Intramacronucleata;Spirotrichea;Hypotrichia;Onychodromopsis;Onychodromopsis flexilis	NA	NA	NA	NA	NA	4	2	NA	NA	NA	NA	NA	NA	NA	NA	NA
982	Eukaryota;SAR;Alveolata;Ciliophora;Intramacronucleata;Spirotrichea;Hypotrichia;Orthamphisiella breviseries	NA	2	2	NA	NA	2	NA	6	NA	8	NA	6	NA	NA	NA	NA
983	Eukaryota;SAR;Alveolata;Ciliophora;Intramacronucleata;Spirotrichea;Hypotrichia;Pseudouroleptus;Pseudouroleptus caudatus	NA	NA	NA	NA	NA	NA	NA	NA	NA	NA	NA	NA	NA	2	NA	NA
984	Eukaryota;SAR;Alveolata;Ciliophora;Intramacronucleata;Spirotrichea;Hypotrichia;Steinia;Steinia sphagnicola	NA	2	NA	NA	NA	NA	NA	NA	NA	NA	NA	NA	NA	NA	NA	NA
985	Eukaryota;SAR;Alveolata;Ciliophora;Intramacronucleata;Spirotrichea;Hypotrichia;uncultured ciliate	NA	NA	NA	2	2	2	NA	NA	2	NA	NA	NA	NA	NA	NA	NA
986	Eukaryota;SAR;Alveolata;Ciliophora;Intramacronucleata;Spirotrichea;Hypotrichia;uncultured eukaryote	NA	2	NA	NA	NA	4	NA	2	NA	2	NA	NA	NA	NA	NA	NA
987	Eukaryota;SAR;Alveolata;Ciliophora;Intramacronucleata;Spirotrichea;Hypotrichia;uncultured Oxytrichidae	NA	NA	NA	NA	NA	NA	NA	NA	NA	NA	NA	2	NA	NA	NA	NA
988	Eukaryota;SAR;Alveolata;Ciliophora;Intramacronucleata;Spirotrichea;Hypotrichia;uncultured;uncultured Oxytrichidae	4	NA	NA	2	NA	2	NA	NA	NA	2	NA	NA	NA	NA	NA	NA
989	Eukaryota;SAR;Alveolata;Ciliophora;Intramacronucleata;Spirotrichea;Hypotrichia;uncultured;Uroleptoides longiseries	NA	NA	NA	NA	NA	NA	NA	NA	NA	4	NA	2	NA	NA	NA	NA
990	Eukaryota;SAR;Alveolata;Ciliophora;Intramacronucleata;Spirotrichea;Hypotrichia;Urosoma;Urosoma emarginata	NA	NA	NA	NA	NA	NA	NA	NA	NA	NA	NA	2	NA	NA	NA	NA
991	Eukaryota;SAR;Alveolata;Ciliophora;Intramacronucleata;Spirotrichea;Oxytrichidae;uncultured eukaryote	NA	NA	NA	NA	NA	NA	NA	2	NA	NA	NA	NA	NA	NA	NA	NA
992	Eukaryota;SAR;Alveolata;Ciliophora;Intramacronucleata;Spirotrichea;Oxytrichidae;uncultured Oxytrichidae	6	NA	4	NA	4	2	4	2	NA	2	NA	2	NA	NA	NA	NA
993	Eukaryota;SAR;Rhizaria;Cercozoa;Basal Group T;Clautriavia biflagellata	NA	NA	NA	NA	NA	NA	NA	NA	NA	NA	NA	2	NA	NA	NA	NA
994	Eukaryota;SAR;Rhizaria;Cercozoa;Cercomonadidae;Cercomonas;Cercomonas sp. HFCC 906	NA	2	NA	NA	NA	NA	NA	NA	NA	NA	NA	NA	NA	NA	NA	NA
995	Eukaryota;SAR;Rhizaria;Cercozoa;Cercomonadidae;Cercomonas;eukaryotic picoplankton environmental sample	NA	2	NA	NA	NA	NA	NA	NA	NA	NA	NA	NA	NA	NA	NA	NA
996	Eukaryota;SAR;Rhizaria;Cercozoa;Cercomonadidae;Cercomonas;metagenome	NA	2	NA	NA	NA	NA	NA	NA	NA	NA	NA	NA	NA	NA	NA	NA
997	Eukaryota;SAR;Rhizaria;Cercozoa;Cercomonadidae;Cercomonas;uncultured cercomonad	NA	2	NA	NA	NA	NA	NA	NA	2	NA	NA	2	NA	NA	NA	NA
998	Eukaryota;SAR;Rhizaria;Cercozoa;Cercomonadidae;Cercomonas;uncultured eukaryote	NA	NA	NA	NA	2	NA	NA	NA	NA	NA	NA	NA	NA	NA	NA	NA
999	Eukaryota;SAR;Rhizaria;Cercozoa;Glissomonadida;Allantion;Allapsa vibrans	NA	2	NA	NA	NA	NA	NA	NA	NA	NA	NA	NA	NA	NA	NA	NA
1000	Eukaryota;SAR;Rhizaria;Cercozoa;Glissomonadida;Allantion;uncultured Thaumatomonadida	NA	NA	NA	NA	2	4	NA	NA	NA	NA	NA	NA	NA	NA	NA	NA
1001	Eukaryota;SAR;Rhizaria;Cercozoa;Glissomonadida;Bodomorpha;Bodomorpha minima	NA	NA	2	NA	NA	NA	NA	NA	NA	NA	NA	NA	NA	NA	NA	NA
1002	Eukaryota;SAR;Rhizaria;Cercozoa;Glissomonadida;Bodomorpha;metagenome	NA	NA	1	NA	NA	NA	NA	NA	NA	NA	NA	NA	NA	NA	NA	NA
1003	Eukaryota;SAR;Rhizaria;Cercozoa;Glissomonadida;Heteromita;Bodomorpha sp. HFCC 925	NA	2	4	NA	NA	2	NA	2	NA	NA	NA	NA	NA	NA	NA	NA
1004	Eukaryota;SAR;Rhizaria;Cercozoa;Glissomonadida;Heteromita;Bodomorpha sp. HFCC56	NA	10	2	NA	2	NA	NA	1	NA	NA	NA	1	NA	3	NA	NA
1005	Eukaryota;SAR;Rhizaria;Cercozoa;Glissomonadida;Heteromita;Bodomorpha sp. HFCC57	NA	7	NA	NA	NA	NA	NA	NA	2	1	NA	NA	NA	NA	NA	NA
1006	Eukaryota;SAR;Rhizaria;Cercozoa;Glissomonadida;Heteromita;Cercozoa sp. A10p145at5	NA	4	4	2	NA	NA	NA	6	NA	NA	NA	2	2	NA	NA	NA
1007	Eukaryota;SAR;Rhizaria;Cercozoa;Glissomonadida;Heteromita;Cercozoa sp. OfKV	NA	NA	NA	NA	NA	NA	NA	NA	NA	NA	NA	NA	NA	2	NA	NA
1008	Eukaryota;SAR;Rhizaria;Cercozoa;Glissomonadida;Heteromita;Cercozoa sp. WA4ap126t6pLS	NA	NA	NA	NA	NA	2	NA	NA	NA	NA	NA	NA	NA	NA	NA	NA
1009	Eukaryota;SAR;Rhizaria;Cercozoa;Glissomonadida;Heteromita;Cercozoa sp. WA81p124at18LS	NA	NA	NA	NA	NA	NA	NA	NA	NA	2	NA	1	NA	NA	NA	NA
1010	Eukaryota;SAR;Rhizaria;Cercozoa;Glissomonadida;Heteromita;Corchorus olitorius	NA	6	2	2	2	6	4	10	4	4	NA	2	2	3	NA	NA
1011	Eukaryota;SAR;Rhizaria;Cercozoa;Glissomonadida;Heteromita;Costa Rica flagellate	NA	NA	NA	NA	NA	1	NA	NA	NA	NA	NA	NA	NA	2	NA	NA
1012	Eukaryota;SAR;Rhizaria;Cercozoa;Glissomonadida;Heteromita;Heteromita globosa	NA	6	NA	NA	NA	NA	2	4	3	NA	NA	NA	NA	NA	NA	NA
1013	Eukaryota;SAR;Rhizaria;Cercozoa;Glissomonadida;Heteromita;Heteromita sp. HFCC 923	7	8	NA	2	2	NA	2	3	4	2	NA	2	NA	NA	NA	NA
1014	Eukaryota;SAR;Rhizaria;Cercozoa;Glissomonadida;Heteromita;Heteromita sp. PRA-74	NA	1	NA	1	NA	2	NA	NA	NA	NA	NA	NA	NA	NA	NA	NA
1015	Eukaryota;SAR;Rhizaria;Cercozoa;Glissomonadida;Heteromita;metagenome	2	13	10	2	4	2	NA	13	1	1	NA	2	2	2	NA	NA
1016	Eukaryota;SAR;Rhizaria;Cercozoa;Glissomonadida;Heteromita;Spongomonas minima	NA	NA	NA	NA	4	NA	2	2	NA	NA	NA	NA	NA	NA	NA	NA
1017	Eukaryota;SAR;Rhizaria;Cercozoa;Glissomonadida;Heteromita;uncultured Cercozoa	5	30	6	8	10	11	30	42	24	2	NA	8	4	19	NA	NA
1018	Eukaryota;SAR;Rhizaria;Cercozoa;Glissomonadida;Heteromita;uncultured eukaryote	4	59	14	12	12	17	8	66	15	3	NA	6	12	15	NA	NA
1019	Eukaryota;SAR;Rhizaria;Cercozoa;Glissomonadida;metagenome	2	NA	NA	NA	NA	NA	NA	NA	NA	NA	NA	NA	NA	NA	NA	NA
1020	Eukaryota;SAR;Rhizaria;Cercozoa;Glissomonadida;Orciraptor;Orciraptor agilis	NA	NA	NA	NA	NA	2	2	NA	NA	NA	NA	NA	NA	NA	NA	NA
1021	Eukaryota;SAR;Rhizaria;Cercozoa;Glissomonadida;uncultured eukaryote	6	NA	4	2	NA	2	2	2	4	NA	NA	NA	8	14	NA	NA
1022	Eukaryota;SAR;Rhizaria;Cercozoa;Glissomonadida;uncultured;metagenome	NA	NA	NA	NA	NA	NA	2	NA	NA	NA	NA	NA	2	NA	NA	NA
1023	Eukaryota;SAR;Rhizaria;Cercozoa;Glissomonadida;uncultured;uncultured eukaryote	NA	NA	NA	NA	NA	NA	NA	2	NA	NA	NA	NA	NA	NA	NA	NA
1024	Eukaryota;SAR;Rhizaria;Cercozoa;Imbricatea;Silicofilosea;Euglyphida;Incertae Sedis;Tracheleuglypha;Tracheleuglypha dentata	NA	2	NA	NA	NA	NA	NA	NA	NA	NA	NA	NA	NA	NA	NA	NA
1025	Eukaryota;SAR;Rhizaria;Cercozoa;Imbricatea;Silicofilosea;Euglyphida;Trinematidae;Trinema;Trinema enchelys	NA	2	NA	NA	NA	NA	NA	NA	NA	NA	NA	NA	NA	NA	NA	NA
1026	Eukaryota;SAR;Rhizaria;Cercozoa;Imbricatea;Silicofilosea;Euglyphida;Trinematidae;Trinema;uncultured eukaryote	NA	NA	NA	NA	2	NA	NA	NA	NA	NA	NA	NA	NA	NA	NA	NA
1027	Eukaryota;SAR;Rhizaria;Cercozoa;Imbricatea;Silicofilosea;Thaumatomonadida;Peregriniidae;Gyromitus;metagenome	NA	NA	NA	NA	NA	NA	NA	1	NA	NA	NA	NA	NA	NA	NA	NA
1028	Eukaryota;SAR;Rhizaria;Cercozoa;Imbricatea;Silicofilosea;Thaumatomonadida;Peregriniidae;Gyromitus;Peregrinia clavideferens	NA	4	NA	NA	NA	1	NA	5	NA	NA	NA	NA	NA	NA	NA	NA
1029	Eukaryota;SAR;Rhizaria;Cercozoa;Imbricatea;Silicofilosea;Thaumatomonadida;Peregriniidae;Gyromitus;Thaumatomastigidae environmental sample	NA	NA	2	NA	NA	1	NA	NA	NA	NA	NA	NA	NA	NA	NA	NA
1030	Eukaryota;SAR;Rhizaria;Cercozoa;Imbricatea;Silicofilosea;Thaumatomonadida;Thaumatomonadidae;Thaumatomastix;Thaumatomastix sp. CC002-Boundary Bay	NA	NA	NA	2	NA	NA	NA	NA	NA	NA	NA	NA	NA	NA	NA	NA
1031	Eukaryota;SAR;Rhizaria;Cercozoa;Imbricatea;Silicofilosea;Thaumatomonadida;Thaumatomonadidae;uncultured;uncultured Thaumatomonadida	NA	2	NA	NA	NA	NA	NA	NA	NA	NA	NA	NA	NA	NA	NA	NA
1032	Eukaryota;SAR;Rhizaria;Cercozoa;Incertae Sedis;Metromonas;Metromonas simplex	NA	NA	NA	NA	NA	2	NA	NA	NA	NA	NA	NA	NA	NA	NA	NA
1033	Eukaryota;SAR;Rhizaria;Cercozoa;Thecofilosea;Cryomonadida;Protaspidae;Cryothecomonas;uncultured marine eukaryote	NA	NA	NA	NA	NA	2	NA	NA	NA	NA	NA	NA	NA	NA	NA	NA
1034	Eukaryota;SAR;Rhizaria;Cercozoa;Thecofilosea;Cryomonadida;Protaspidae;Protaspis;uncultured marine eukaryote	NA	2	NA	NA	NA	NA	NA	2	NA	NA	NA	NA	NA	NA	NA	NA
1035	Eukaryota;SAR;Rhizaria;Cercozoa;Thecofilosea;Cryomonadida;Protaspidae;Protaspis;uncultured Rhizaria	NA	NA	NA	NA	NA	NA	NA	NA	NA	2	NA	NA	NA	NA	NA	NA
1036	Eukaryota;SAR;Rhizaria;Cercozoa;Thecofilosea;Cryomonadida;Rhizaspididae;Rhogostoma;uncultured eukaryote	NA	1	4	NA	NA	NA	NA	4	NA	NA	NA	NA	2	NA	NA	NA
1037	Eukaryota;SAR;Rhizaria;Cercozoa;Thecofilosea;Cryomonadida;Rhizaspididae;Rhogostoma;uncultured freshwater cercozoan	NA	1	NA	NA	NA	NA	NA	NA	NA	NA	NA	NA	NA	NA	NA	NA
1038	Eukaryota;SAR;Rhizaria;Cercozoa;Thecofilosea;Ebriacea;Ebria;uncultured marine eukaryote	NA	NA	NA	NA	NA	NA	NA	2	NA	NA	NA	NA	NA	NA	NA	NA
1039	Eukaryota;SAR;Rhizaria;Cercozoa;Thecofilosea;uncultured eukaryote	NA	NA	NA	NA	NA	NA	NA	NA	NA	NA	NA	NA	NA	2	NA	NA
1040	Eukaryota;SAR;Rhizaria;Cercozoa;Thecofilosea;uncultured;uncultured Cercozoa	NA	2	NA	NA	NA	NA	NA	NA	NA	NA	NA	2	NA	NA	2	NA
1041	Eukaryota;SAR;Rhizaria;Cercozoa;Thecofilosea;uncultured;uncultured Eimeriidae	NA	NA	NA	NA	NA	NA	NA	2	NA	NA	NA	NA	NA	NA	NA	NA
1042	Eukaryota;SAR;Rhizaria;Cercozoa;Thecofilosea;uncultured;uncultured eukaryote	NA	2	NA	NA	NA	1	NA	1	1	NA	NA	1	NA	NA	NA	NA
1043	Eukaryota;SAR;Rhizaria;Cercozoa;Thecofilosea;uncultured;uncultured Oxytrichidae	NA	NA	NA	NA	NA	NA	NA	2	NA	NA	NA	NA	NA	NA	NA	NA
1044	Eukaryota;SAR;Rhizaria;Cercozoa;uncultured eukaryote	NA	NA	NA	NA	NA	NA	NA	NA	NA	NA	NA	1	NA	NA	NA	NA
1045	Eukaryota;SAR;Rhizaria;Cercozoa;uncultured;Cercozoa sp. ATCC 50378	NA	NA	NA	1	NA	NA	NA	NA	NA	NA	NA	NA	NA	NA	NA	NA
1046	Eukaryota;SAR;Rhizaria;Cercozoa;uncultured;metagenome	NA	2	2	NA	NA	NA	NA	NA	NA	NA	NA	NA	NA	NA	NA	NA
1047	Eukaryota;SAR;Rhizaria;Cercozoa;uncultured;Tremula longifila	NA	NA	NA	NA	NA	NA	NA	NA	NA	NA	NA	NA	2	NA	NA	NA
1048	Eukaryota;SAR;Rhizaria;Cercozoa;uncultured;uncultured Cercozoa	2	NA	NA	NA	NA	NA	NA	NA	NA	NA	NA	NA	NA	6	NA	NA
1049	Eukaryota;SAR;Rhizaria;Cercozoa;uncultured;uncultured eukaryote	NA	1	NA	NA	NA	NA	NA	NA	NA	NA	NA	NA	NA	2	NA	NA
1050	Eukaryota;SAR;Rhizaria;Cercozoa;uncultured;uncultured marine eukaryote	NA	2	NA	NA	NA	NA	NA	2	NA	NA	NA	NA	NA	2	NA	NA
1051	Eukaryota;SAR;Rhizaria;Cercozoa;uncultured;uncultured Thaumatomonadida	NA	NA	NA	NA	NA	2	NA	2	2	NA	NA	NA	NA	NA	NA	NA
1052	Eukaryota;SAR;Rhizaria;Cercozoa;Vampyrellidae;Leptophryidae sp. BAra1	NA	NA	NA	NA	NA	NA	NA	NA	NA	NA	NA	NA	2	NA	NA	NA
1053	Eukaryota;SAR;Rhizaria;Cercozoa;Vampyrellidae;uncultured eukaryote	NA	NA	NA	2	6	12	NA	2	2	NA	NA	NA	16	24	NA	NA
1054	Eukaryota;SAR;Stramenopiles;Incertae Sedis;Blastocystis;Blastocystis cycluri	NA	NA	NA	NA	NA	2	NA	NA	NA	NA	NA	NA	NA	NA	NA	NA
1055	Eukaryota;SAR;Stramenopiles;Incertae Sedis;Blastocystis;Blastocystis sp. AFJ96-U12	NA	NA	NA	NA	NA	2	NA	NA	NA	NA	NA	NA	NA	NA	NA	NA
1056	Eukaryota;SAR;Stramenopiles;Incertae Sedis;Blastocystis;Blastocystis sp. subtype 15 CA25	NA	NA	NA	NA	NA	NA	NA	NA	2	NA	NA	NA	NA	NA	NA	NA
1057	Eukaryota;SAR;Stramenopiles;Ochrophyta;Chrysophyceae;Chromulinales;Chromulina;Chromulina chionophila	NA	NA	NA	NA	NA	6	NA	NA	NA	NA	NA	NA	NA	NA	NA	NA
1058	Eukaryota;SAR;Stramenopiles;Ochrophyta;Chrysophyceae;Chromulinales;JBNA46;Ochromonadaceae environmental sample	NA	NA	5	NA	NA	1	NA	NA	NA	NA	NA	2	NA	NA	NA	NA
1059	Eukaryota;SAR;Stramenopiles;Ochrophyta;Chrysophyceae;Chromulinales;Spumella;Spumella-like flagellate JBM08	6	4	3	NA	NA	NA	NA	NA	NA	4	NA	8	NA	NA	NA	NA
1060	Eukaryota;SAR;Stramenopiles;Ochrophyta;Chrysophyceae;Chrysocapsales;Hydrurus;Hydrurus foetidus	30	62	72	20	9	35	8	7	8	18	NA	97	2	4	NA	2
1061	Eukaryota;SAR;Stramenopiles;Ochrophyta;Chrysophyceae;Chrysocapsales;Hydrurus;uncultured Hydrurus sp.	27	55	63	32	21	48	10	17	6	12	NA	52	NA	3	NA	NA
1062	Eukaryota;SAR;Stramenopiles;Ochrophyta;Chrysophyceae;Dinobryon sp. FU22KAK	NA	NA	NA	NA	NA	2	NA	NA	NA	NA	NA	NA	NA	NA	NA	NA
1063	Eukaryota;SAR;Stramenopiles;Ochrophyta;Chrysophyceae;Hibberdiales;Hibberdia;Hibberdia magna	NA	NA	NA	NA	NA	2	NA	NA	NA	NA	NA	NA	NA	NA	NA	NA
1064	Eukaryota;SAR;Stramenopiles;Ochrophyta;Chrysophyceae;Mallomonas annulata	NA	NA	NA	NA	2	NA	NA	NA	NA	NA	NA	NA	NA	NA	NA	NA
1065	Eukaryota;SAR;Stramenopiles;Ochrophyta;Chrysophyceae;marine metagenome	NA	16	2	2	NA	2	NA	NA	NA	2	NA	4	NA	NA	NA	NA
1066	Eukaryota;SAR;Stramenopiles;Ochrophyta;Chrysophyceae;Ochromonadales;Chrysolepidomonas;Chrysolepidomonas dendrolepidota	NA	2	NA	NA	NA	NA	NA	NA	NA	NA	NA	NA	NA	NA	NA	NA
1067	Eukaryota;SAR;Stramenopiles;Ochrophyta;Chrysophyceae;Ochromonadales;Ochromonas;Ochromonas distigma	NA	NA	NA	NA	NA	NA	NA	NA	NA	2	NA	NA	NA	NA	NA	NA
1068	Eukaryota;SAR;Stramenopiles;Ochrophyta;Chrysophyceae;Ochromonadales;Ochromonas;Ochromonas triangulata	NA	NA	NA	NA	NA	NA	NA	2	NA	NA	NA	NA	NA	NA	NA	NA
1069	Eukaryota;SAR;Stramenopiles;Ochrophyta;Chrysophyceae;Ochromonadales;Paraphysomonas;metagenome	NA	6	4	2	NA	2	2	NA	NA	NA	NA	2	NA	NA	NA	NA
1070	Eukaryota;SAR;Stramenopiles;Ochrophyta;Chrysophyceae;Ochromonadales;uncultured;uncultured eukaryote	NA	NA	NA	NA	NA	NA	NA	NA	NA	NA	NA	2	NA	NA	NA	NA
1071	Eukaryota;SAR;Stramenopiles;Ochrophyta;Chrysophyceae;Ochromonas tuberculata	NA	NA	2	NA	NA	NA	NA	NA	NA	NA	NA	1	NA	NA	NA	NA
1072	Eukaryota;SAR;Stramenopiles;Ochrophyta;Chrysophyceae;P34.48;uncultured eukaryote	NA	NA	NA	NA	NA	NA	NA	2	NA	NA	NA	NA	NA	NA	NA	NA
1073	Eukaryota;SAR;Stramenopiles;Ochrophyta;Chrysophyceae;Synurales;Synura;Synura petersenii	NA	NA	2	NA	NA	NA	NA	NA	NA	NA	NA	NA	NA	NA	NA	NA
1074	Eukaryota;SAR;Stramenopiles;Ochrophyta;Chrysophyceae;Synurales;Synura;Synura uvella	NA	NA	NA	NA	2	NA	NA	NA	NA	NA	NA	NA	NA	NA	NA	NA
1075	Eukaryota;SAR;Stramenopiles;Ochrophyta;Chrysophyceae;uncultured eukaryote	NA	2	NA	NA	NA	NA	2	NA	2	NA	NA	1	NA	NA	NA	NA
1076	Eukaryota;SAR;Stramenopiles;Ochrophyta;Chrysophyceae;uncultured Ochromonas	NA	2	NA	NA	NA	2	NA	NA	NA	NA	NA	NA	NA	NA	NA	NA
1077	Eukaryota;SAR;Stramenopiles;Ochrophyta;Chrysophyceae;uncultured;Ochromonadaceae environmental sample	NA	1	1	3	NA	2	NA	NA	NA	NA	NA	1	NA	NA	NA	NA
1078	Eukaryota;SAR;Stramenopiles;Ochrophyta;Chrysophyceae;uncultured;uncultured eukaryote	NA	1	1	NA	NA	5	2	NA	NA	NA	NA	2	NA	NA	NA	NA
1079	Eukaryota;SAR;Stramenopiles;Ochrophyta;Chrysophyceae;uncultured;uncultured freshwater eukaryote	NA	1	NA	NA	NA	2	NA	NA	NA	NA	NA	NA	NA	NA	NA	NA
1080	Eukaryota;SAR;Stramenopiles;Ochrophyta;Chrysophyceae;uncultured;uncultured Hydrurus sp.	8	14	11	5	2	3	NA	NA	NA	NA	NA	16	NA	1	NA	NA
1081	Eukaryota;SAR;Stramenopiles;Ochrophyta;Chrysophyceae;uncultured;uncultured marine picoeukaryote	NA	NA	NA	NA	NA	4	NA	NA	2	NA	NA	4	NA	NA	NA	NA
1082	Eukaryota;SAR;Stramenopiles;Ochrophyta;Diatomea;Bacillariophytina;Bacillariophyceae;Luticola;Luticola goeppertiana	NA	2	2	NA	NA	NA	NA	2	NA	NA	NA	NA	NA	NA	NA	NA
1083	Eukaryota;SAR;Stramenopiles;Ochrophyta;Dictyochophyceae;Florenciellales;Pseudochattonella;Pseudochattonella verruculosa	NA	2	NA	NA	NA	NA	NA	NA	NA	NA	NA	NA	NA	NA	NA	NA
1084	Eukaryota;SAR;Stramenopiles;Ochrophyta;Phaeophyceae;Dictyotales;Padina;Padina australis	NA	NA	NA	NA	NA	NA	NA	NA	NA	NA	NA	NA	NA	2	NA	NA
1085	Eukaryota;SAR;Stramenopiles;Ochrophyta;Phaeophyceae;Fucales;Sargassum;Sargassum vachellianum	NA	NA	2	NA	NA	NA	NA	NA	NA	NA	NA	NA	NA	NA	NA	NA
1086	Eukaryota;SAR;Stramenopiles;Ochrophyta;Phaeophyceae;Laminariales;Lessonia;Lessonia variegata	NA	NA	2	NA	NA	NA	NA	NA	NA	NA	NA	NA	NA	NA	NA	NA
1087	Eukaryota;SAR;Stramenopiles;Ochrophyta;Raphidophyceae;uncultured stramenopile	NA	NA	2	NA	NA	NA	NA	NA	NA	NA	NA	2	NA	NA	NA	NA
1088	Eukaryota;SAR;Stramenopiles;Ochrophyta;Xanthophyceae;Botryidiopsidaceae sp. PAB 485	NA	NA	NA	NA	NA	NA	NA	NA	NA	NA	NA	NA	NA	2	NA	NA
1089	Eukaryota;SAR;Stramenopiles;Ochrophyta;Xanthophyceae;Mischococcales;Botrydiopsis sp. SAG 2473	NA	NA	NA	1	NA	NA	NA	NA	NA	NA	NA	NA	NA	2	NA	NA
1090	Eukaryota;SAR;Stramenopiles;Ochrophyta;Xanthophyceae;Trebouxiophyceae sp. Tow 6/3 P-16w	NA	NA	NA	NA	NA	NA	NA	NA	NA	NA	NA	NA	NA	2	NA	NA
1091	Eukaryota;SAR;Stramenopiles;Ochrophyta;Xanthophyceae;Tribonematales;Tribonema;Tribonema intermixum	NA	NA	NA	1	NA	NA	NA	NA	NA	NA	NA	NA	NA	NA	NA	NA
1092	Eukaryota;SAR;Stramenopiles;Ochrophyta;Xanthophyceae;Tribonematales;Xanthonema;Xanthonema sessile	NA	NA	NA	NA	NA	NA	NA	NA	NA	NA	NA	2	NA	NA	NA	NA
1093	Eukaryota;SAR;Stramenopiles;Ochrophyta;Xanthophyceae;Xanthophyceae sp. IX3	NA	NA	NA	2	NA	NA	NA	NA	NA	NA	NA	NA	NA	NA	NA	NA
1094	Eukaryota;SAR;Stramenopiles;Peronosporomycetes;Chlamydomyzium sp. SL02	NA	NA	NA	NA	NA	2	NA	NA	NA	NA	NA	NA	NA	NA	NA	NA
1095	Eukaryota;SAR;Stramenopiles;Peronosporomycetes;Myzocytiopsis;Myzocytiopsis osiris	NA	NA	NA	NA	NA	NA	NA	NA	NA	2	NA	NA	NA	NA	NA	NA
